# Supplementary material for: Genomic and Transcriptomic Characterization of Umatilla Virus Isolated and Identified from Mosquitoes in Ningxia, China
Source: Microorganisms. 2025 Nov 28;13(12):2717. doi: 10.3390/microorganisms13122717 (PMC12735465; doi:10.3390/microorganisms13122717)
Supplement: Supplementary file 1 [file microorganisms-13-02717-s001.zip]

Archive with 9 entries (8 files):
- Supplementary Materials/
- Supplementary Materials/Table S1. Transcript abundance (TPM) of genes across different samples.xlsx
- Supplementary Materials/Table S2. List of upregulated genes.xlsx
- Supplementary Materials/Table S3. List of downregulated genes.xlsx
- Supplementary Materials/Table S4. Differential gene expression analysis at 24 hours post-infection (24hpi).csv
- Supplementary Materials/Table S5. Differential gene expression analysis at 48 hours post-infection (48hpi).csv
- Supplementary Materials/Table S6. Differential gene expression analysis at 72 hours post-infection (72hpi).csv
- Supplementary Materials/Table S7. KEGG pathway enrichment analysis of upregulated genes in Aedes albopictus.xlsx
- Supplementary Materials/Table S8. KEGG pathway enrichment analysis of downregulated genes in Aedes albopictus.xlsx
