# Supplementary material for: Genomic and Transcriptomic Characterization of Umatilla Virus Isolated and Identified from Mosquitoes in Ningxia, China
Source: Microorganisms. 2025 Nov 28;13(12):2717. doi: 10.3390/microorganisms13122717 (PMC12735465; doi:10.3390/microorganisms13122717)
Supplement: Supplementary file 1 [file microorganisms-13-02717-s001.zip › Supplementary Materials/Table S1. Transcript abundance (TPM) of genes across different samples.xlsx]

## Sheet: Sheet1
gene	UAT1C	UAT2C	UAT3C	UBT1C	UBT2C	UBT3C	UCT1C	UCT2C	UCT3C	UDT1C	UDT2C	UDT3C
LOC109417417	7.88	6.19	3.07	23.6	32.52	50.17	31.53	70.66	85.81	29.96	22.3	72.05
LOC109417254	0.83	1.21	0.65	5.89	6.24	9.31	7.69	12.51	15.24	8.28	2.3	12.55
LOC134288904	3.26	6.19	6.27	5.38	3.79	7.16	19.27	18.86	41.04	25.57	80.16	25.38
LOC109412858	128.62	87.63	80.2	145.42	240.11	242	84.94	91.43	147.86	92.73	154.57	191.38
LOC109405229	7.97	5.41	4.7	30.7	51.59	73.99	77.94	121.18	152.82	90.08	78.23	171.32
LOC109412868	2.53	6.09	3.21	5.28	14.34	15.6	1.63	3.81	5.52	0.6	3.08	0.67
LOC109412873	2.74	3.99	2.92	4.96	11.08	9.98	0.69	1.18	1.14	0.17	1.79	1.2
LOC109402174	150.8	32.01	160.14	93.03	74.08	60.75	151.07	129.57	171.53	141.68	160.26	172.37
LOC109402166	261.61	105.29	354.7	159.32	236.47	209.96	16.73	28.69	42.56	18.94	19.32	54.69
LOC115267166	5.06	4.41	2.35	17.17	29.62	35.12	11.46	22.79	35.97	13.58	9.07	35.22
LOC109402168	38.82	29.09	11.72	78.18	155.09	158.27	18.1	30.75	41.36	15.22	14.8	35.9
LOC115262914	3.37	3.3	1.3	8.92	9.58	14.03	5.32	10.29	15.3	4.45	4.31	9.2
LOC109405397	4.46	5.8	2.56	9.65	20.11	24.53	21.77	43.21	54.56	11.2	8.99	20.79
LOC109431068	9.25	7.5	4.69	20.83	30.58	38.18	8.11	13.91	19.73	6.83	11.22	14.65
LOC109431069	11.48	3.95	6.42	5.6	5.61	5.26	1.79	3.13	4.06	2.73	2.74	2.51
LOC109405382	36.03	30.6	31.66	63.42	120.77	114.68	29.5	25.63	28.36	21.52	19.15	24.46
LOC109405396	45.64	23.54	27.24	36.97	42.35	39.41	37.24	47.58	59.38	29.27	26.49	59.51
LOC109405395	3.75	1.78	1.4	7.13	14.18	11.92	2.29	3.84	6.62	3.35	3.23	5.61
LOC109397824	1.85	1.5	0.98	5.74	5.91	8.28	26.51	26.39	22.37	3.86	5.99	5.64
LOC109405359	0.67	0.84	0.52	2.26	2.28	5.11	4.7	11.63	12.49	3.17	2.45	5.9
LOC115255639	1064.95	3035.06	1299.77	2550.14	3223.59	3082.62	1690.24	3135.41	2404.82	1107.47	900.89	1695.81
LOC109397815	6.14	10.37	5.58	16.12	20.53	27.18	9.81	23.02	26.43	7.16	18.4	17.9
LOC109397818	27.32	57.7	46.03	36.58	24.61	27.57	20.09	23.1	38.13	27.42	381.57	25.19
LOC109405345	32.53	336.11	163.86	66.03	107.57	112.27	43.05	26.18	41.71	40.5	201.47	38.45
LOC109405348	9.71	6.35	3.83	14.33	19.86	15.95	1.3	1.56	3.28	0.73	1.11	2.78
LOC115253654	537.21	1381.27	296.27	1966.79	2436.96	2768.86	311.81	711.18	1084.87	176.73	228.15	501.88
LOC109397826	9.04	5.16	2.26	16.57	24	25.92	4.95	8.23	13.1	4.19	5.65	9.68
LOC109397816	5.71	7.85	3.38	11.39	18.36	24.9	7.06	9.4	12.67	2.06	4.25	5.02
LOC109405350	7.21	4.23	4.47	8.29	12.96	15.03	9	16.67	25.2	9.76	10.75	20.1
LOC109397808	0.26	0.14	0.15	1.67	1.53	2.71	3.47	8.75	11.82	2.53	3.11	10
LOC109397830	9.12	4.3	7.32	6.78	10.84	14.69	4.98	7.48	11.86	6.77	4.89	9.3
LOC109413249	4.84	4.14	3.15	16.52	22.92	28.58	13.59	18.37	25.79	15.03	10.56	19.32
LOC134284456	2.4	1.77	1.67	5.47	5.03	7.49	5.95	9.43	15.86	2.42	3.4	5.15
LOC109413211	2.38	3.96	2.64	7.84	9.64	13.17	4.12	5.68	6.15	2.57	4.13	4.49
LOC109424954	26.29	34.11	27.76	52.24	98.05	91.44	14.64	17.81	25.69	7.68	11.38	15.71
LOC115256337	1.45	3.47	0.63	8.21	7.19	12.53	1.06	2.94	2.97	1.26	0.45	1.91
Trnad-auc	0	0	0	0	1.26	0	0	2.82	1.45	3.81	5.03	14.56
LOC109431131	15.66	23.38	17.61	50.54	97.72	111.18	34.9	71.47	91.64	16.27	11.42	39.83
LOC109431116	7.9	6.77	4.95	16.65	27.34	34.91	8.75	19.72	26.38	4.22	7.34	11.65
LOC109431120	1.81	3.2	1.67	7.15	9.7	13.49	4.61	10.5	13.63	3.64	6.94	9.04
LOC109424971	3.13	1.9	0.63	10.43	20.98	32.06	7.67	12.85	21.11	5.46	8.21	11.92
LOC109431113	1.75	1.57	1.67	3.7	2.46	3.91	7.58	8.53	12.25	5.59	14.13	6.85
LOC109424968	6.58	7.17	5.31	9.6	10.73	12.5	4.68	6.87	10.48	3.71	10.28	5.69
LOC115261819	0.25	0.11	0.16	0.43	0.08	0.15	0.18	0.02	0.06	39.05	0.11	67.14
LOC109431093	65.72	198.18	78.15	311.11	402.86	519.26	76.54	158.35	247.19	61.59	90.54	181.26
LOC115256382	1.72	2.76	1.76	7.75	9.4	14.06	7.79	10.16	12.11	4.34	5.46	8.34
LOC109424964	68.34	44.82	64.96	100.93	189.62	230.23	400.66	300.58	395.27	479.5	568.58	569.91
LOC109431106	2.12	5.41	1.46	7.2	10.64	13.78	1.68	4.56	6.07	1.42	1.82	4.34
LOC109424942	2.34	1.87	1.75	7.39	6.15	10.35	5.34	10.13	12.84	3.03	5.53	5.74
LOC109415565	1.84	2.85	1.59	6.29	7.81	11.07	7.46	11.12	14.77	5.56	10.53	10.96
LOC109415631	2.54	4.73	2.46	7.78	6.6	10.2	7.92	10.37	15.68	4.4	6.24	8.22
LOC109414867	34.47	4.31	20.77	15.56	23.63	20.55	7.63	11.14	12.7	13.05	6.48	31.47
LOC115254562	17.67	33.65	9.71	57.1	92.81	117.51	22.88	51.5	61.65	10.84	9.23	31.56
LOC109431112	0.38	1.07	0.95	1.96	1.76	3.43	3.71	10.62	12.94	2.23	2.99	5.67
LOC109415715	1.46	0.64	0.07	8.18	11.59	14.66	1	4.09	3.02	1.83	1.47	5.19
LOC109431142	2.21	1.62	0.12	8.4	12.63	10.3	2.03	3.46	4.28	2.25	2.69	4.02
LOC109431186	2.2	1.34	0.92	3.7	10.39	10.66	1.02	1.82	3.22	0.37	0.85	0.93
LOC109415811	3.99	7.88	3.81	11.43	15.12	21.57	23.08	36.8	41.45	9.62	16.56	17.1
LOC115256333	132.88	334.11	118.84	430.28	669.45	767.12	74.52	166.54	174.17	61.06	49.04	178.6
LOC115253718	1.1	1.4	1.56	2.83	3.06	4.4	4.86	10.39	12.27	3.61	6.22	6.45
LOC109431166	5.66	8.91	5.72	18.36	22.45	31.21	8.68	15.93	23.69	5.54	13.28	15.83
LOC109431185	5.2	4.59	8.63	3.78	4.12	3.67	6.98	10.83	9.56	5.75	8.1	6.1
LOC109412261	3.81	7.72	3.21	7.91	19.03	11.51	1.3	5.47	8.57	5.48	8.81	17.47
LOC134284825	1.17	1.83	0.51	5.19	6.7	10.11	0.92	2.2	2.72	0.6	0.93	2.33
LOC109408950	4.26	6.55	1.88	11.4	15.81	22.15	11.17	27.5	26.59	2.98	4.62	7.39
LOC109408951	2.99	6.03	1.33	8.33	10.34	14.02	8.89	21.25	17.5	2.21	4.16	5.96
LOC109408944	2.85	3	1.32	11	15.37	20.7	3.29	9.28	9.92	2.67	3.33	4.75
LOC109433624	4.44	9.28	6.93	8.55	10.71	14.27	7.32	23.13	28.6	2.21	9.69	7.61
LOC109408933	2.33	2.04	1.29	4.93	7.62	9.35	5.65	9.36	11.91	3.79	4.22	6.84
LOC109433636	18.2	5.31	1.63	62.96	92.78	57.75	16.43	37.6	7.9	77.43	0.23	218.1
LOC109408930	4.61	6.25	2.06	12.27	15.35	22.11	6.77	16.56	24.53	7.96	18.17	19.4
LOC109422957	11.15	2.46	5.12	4.27	4.04	3.48	4.51	4.4	6.07	2.97	4.92	4.03
LOC109408928	12.63	19.25	6.25	51.06	67.38	100.55	19.64	42.11	52.19	13.36	17.02	33.5
LOC109433631	8.49	9.71	4.15	10.63	10.12	11.15	8.05	23.46	23.14	5.14	5.99	6.7
LOC115260194	1.58	1.26	1.19	4.34	4.48	8.01	5.77	10.32	14.58	5.78	10.27	11.16
LOC109433635	72.73	16.41	51.93	37.82	40.84	42.78	58.54	44.62	48.65	54.48	103.6	66.1
LOC115260190	8.86	2.57	2.03	9.56	7.6	7.49	12.11	7.24	5.98	12.71	2.33	8.18
LOC109403482	11.42	34.84	13.53	33.42	44.09	61.1	32.88	48.41	52.43	19.99	18.27	27.97
LOC109433658	1.64	1.75	0.47	7.02	8.82	14.76	11.17	18.23	22.72	6.24	4.56	15.06
LOC115268708	2.76	6.98	2.17	11.68	14.51	20.72	7.44	14	19.85	9.47	11.79	17.62
LOC109424766	0.91	0.82	0.33	3.35	3.33	7.18	3.53	9.39	12.64	2.76	4.39	9.19
LOC109424772	37.08	74.36	23.53	117.48	150.88	166.58	19.7	47.89	57.37	19.54	12.42	47.13
LOC109424773	3.49	5.97	1.85	11.3	15.36	21.92	4.52	9.13	14.03	3.2	4.21	12.68
LOC109417220	4.43	8.4	3.1	13.37	14.81	23.07	5.62	10.09	14.88	4.17	6.17	12.5
LOC115256573	18.45	18.98	11.48	35.96	67.01	44.84	109.53	162.32	56.31	497.83	13.79	684.95
LOC109424775	50.57	58.89	16.83	145.2	188.24	135.32	153.25	243.21	87.9	495.18	24.8	878.16
LOC109405109	4.78	26.99	8.71	28.23	30.03	37.32	6.34	14.7	16.01	6.81	5.51	13.93
LOC109405106	4.41	6.23	2.57	15.24	22.82	28.56	3.78	11.44	12.16	5.34	3.99	11.85
LOC109428348	1.7	4.58	1.38	8.31	10.88	15.27	5.86	14.38	20.2	8.06	11.11	16
LOC109415239	8.97	13.95	7.04	30.35	44.29	44.9	33.18	39.72	55.11	18.81	29.06	29.29
LOC109415235	14.04	8.45	2.62	34.46	68.51	75.98	8.67	19.21	25.39	9.17	6.13	18.33
LOC109415234	2.46	2.23	0.66	8.05	11.2	13.86	14.1	30.84	34.72	8.92	4.67	21.04
LOC109415232	1.63	2.02	1.19	3.11	3.74	5.16	4.13	8.71	15.06	1.52	2.48	5.34
LOC109428359	41.15	32.2	32.12	41.1	35.71	37.49	8.9	8.31	7.97	9.27	11.73	8.32
LOC109428360	1.38	1.85	1.3	4.1	5.24	8.12	9.94	20.97	24.64	5.19	8.73	11.13
LOC109428364	41.03	49.91	16.96	88.85	145.48	156.76	13.5	25.62	38.36	12.59	16.11	35.4
LOC109415224	6.42	14.44	7.81	22.06	27.43	25.76	7.52	8.22	6.53	4.19	6.5	7.07
LOC109428378	1.71	1.62	0.49	5.01	7.01	9.87	3.66	7.54	10.95	2.61	3.28	6.26
LOC109415206	0.43	0.78	0.07	2.56	2.15	4.47	7.98	19.46	21.24	5.84	4.01	9.21
LOC109428390	1.19	3.88	1	11.55	11.25	16.74	7.22	17.22	17.25	4.74	5.03	9.3
LOC109415202	3.82	2.55	1.52	12.42	16.38	21.42	24.66	49.61	68.03	15.28	9.64	30.63
LOC109428400	2.05	2.94	0.7	7.09	11.52	15.36	25.93	21.01	23.22	11.55	17.99	12.28
LOC109415195	5.69	5.99	1.43	25.01	32.56	38.7	12.21	29.96	31.2	7.11	6.08	17.71
LOC109415197	307.61	35.8	144.95	98.94	157.74	159.54	171.13	86.54	136.48	186.91	151.67	308.79
LOC109415199	1.1	0.89	0.21	4.21	5.37	9.6	3.73	11.07	12.96	1.76	2.06	6.94
LOC109415200	141.35	323.37	290.77	261.96	351.51	377.26	377.51	387.5	462.86	257.73	473.96	305.28
LOC109428405	10	9.91	7.23	16.29	25.16	31.68	17.83	40.23	49.95	10.7	7.73	26.4
LOC109428409	3.47	5.88	2.96	18.13	19.15	30.34	46.33	35.92	51.05	38.75	49.98	57.87
LOC134291811	9.41	8.01	23.56	6.88	8.41	9.88	4.85	1.94	2.61	1.6	22.87	2.46
LOC109428427	0.38	0.23	0.18	1.66	2.6	4.03	6.7	13.58	16.51	8.1	6.56	19.9
LOC115262976	15.74	23.42	9.11	41.16	76.49	79.04	18.94	30.01	35.28	11.69	12.65	24.78
LOC109428434	5.31	4.8	5.35	9	16.61	21.11	9.39	13.65	16.36	10.9	12.46	11.86
LOC109428437	8.04	1.78	0.77	14.78	21.45	22.78	4.41	5.14	4.58	0.14	0.99	0.54
LOC109428439	2.77	2.38	0.95	5.36	10.91	14.39	13.11	11.74	15.94	7.33	13.45	12.19
LOC109428441	15.39	39.79	22.86	40.82	49.85	47.13	3.11	4.73	5.73	2.27	7.26	4.15
LOC109428440	8.11	5.15	3.36	15.19	29.23	28.15	3.8	5.83	4.05	1.6	1.83	2.22
LOC109428447	11.53	15.87	11.84	19.3	36.79	38.91	13.62	16.69	20.99	16.46	6.05	22.78
LOC109428448	4.73	7.29	2.44	15.93	22.3	21.57	7.16	8.99	14.16	6.55	7.74	16.5
LOC109428450	4.37	4.29	2.06	10.97	19.88	21.49	2.62	4.61	5.28	1.99	1.38	3.32
LOC109428472	2.51	3.49	0.78	9.7	15.48	19.56	1.73	5.6	7.3	1.49	2.52	5.61
LOC109428473	11.01	12.45	2.98	35.21	55.3	51.89	5.11	11.51	21.63	4.94	4.91	14.94
LOC109422116	2.19	5.72	3.41	8.77	11.55	16.62	14.33	22.13	21.52	13.74	15.8	21.19
LOC109428485	2.63	4.76	2.04	10.52	17.73	26.46	0.63	0.82	1.69	0.43	1.01	1.46
LOC115256839	1.81	0.56	1.27	2.93	2.26	3.66	5.5	7.53	12.47	1.74	4.2	3.82
LOC115253966	56.11	19.6	17.37	104.53	108.91	135.05	55.49	50.67	60.62	38.28	11.11	53.55
LOC109430085	2.23	4.97	0.74	8.08	9.27	11.79	3.21	7.48	9.7	3.87	3.83	7.69
LOC109428515	8.36	6.18	3.13	37.51	58.31	77.58	8.47	18.07	28.62	4.84	5.19	18.65
LOC109428566	26.11	5.2	4.97	51.12	99.62	100.98	50.67	93.8	161.58	3.59	39.45	3.42
LOC109416816	111.04	166.87	73.98	256.97	388.04	429.86	29.73	52.66	70.59	23.15	19.61	58.49
LOC109416823	7277.76	16383.2	18121.1	7015.58	10393.1	8994.8	26872.5	21221.5	16261.7	27885.6	25075.9	17175.6
LOC134284754	50.31	8.01	18.33	21.03	20.73	16.15	7.84	4.28	10.21	6.17	11.05	6.55
LOC109416895	0.34	0.44	0.17	1.21	1.85	3.17	3.4	9.55	10.08	3.34	2.94	6.45
LOC134284882	0.33	0.54	0.14	2.88	2.98	5.5	8.72	19.09	20.74	7.05	6.85	11.88
LOC134284889	11.57	21.81	4.05	70.8	92.63	148.36	8.58	15.83	27.9	7.53	10.8	15.09
LOC109402625	4.01	8.15	3.07	10.49	11.51	18.34	11.8	28.45	42.27	8.5	16.08	17.07
LOC134284890	27.64	41.65	14.95	129.36	162.28	234.66	15.82	27.45	51.39	13.63	28.13	29.92
LOC109402650	1.85	2.04	0.93	5.38	8.98	8.23	3.95	12.18	12.2	4.08	3.6	7.48
LOC109402633	77.93	85.4	27.32	206.83	350.61	331.34	8.03	16.59	23.23	13.89	21.96	37.95
LOC109406620	12.17	49.11	11.6	33.06	40.08	53.18	12.38	22.08	29.14	7.84	10.66	17.87
LOC109402640	156.18	468.79	145.27	774.25	985.53	1260.06	100.77	139.23	197.44	49.4	104.9	112.93
LOC109402665	30.77	8.61	4.89	65.51	110.51	141.16	28.13	34.26	55.13	29.73	18.82	83.37
LOC109402694	2.9	3.15	2.61	9.98	15.77	18.93	12.92	16.84	20.75	13.46	9.32	16.85
LOC109397911	11.18	25.2	9.03	31.82	45.92	48.79	1.15	2.7	4.64	0.28	2.53	2.1
LOC109402685	3.54	6.34	4.63	7.32	17.94	18.02	0.36	1.82	1.34	0.15	0.81	0.37
LOC109397865	1.5	1.9	1.54	5	5.92	9.58	5.33	7.14	12.87	4.56	12.31	9.13
LOC109397902	59.59	112.07	63.31	163.27	171.77	196.87	112.07	54.68	76.01	47.09	117.91	44.62
LOC109406970	2.5	10.25	3.08	13.28	13.96	23.21	14.37	32.73	34.09	9.95	8.56	23.48
LOC109397852	32.15	103.98	39.54	157.06	165.18	282.7	334.24	387.2	402.46	94.7	139.33	141.04
LOC109397900	4.4	19.82	8.24	20.7	27.53	37.77	28.17	36.69	33.58	14.95	18.97	24.64
LOC109397867	8.62	8.51	8.32	27.05	35.29	39.52	7.37	13.49	20.21	6.93	9.48	16.32
LOC109402691	4.14	8.45	3.69	15.13	24.34	32.01	9.96	17.47	23.34	12.57	14.07	19.01
LOC109397913	1.21	4.08	2.4	5.7	8.23	8.98	6.37	9.39	11.24	5.53	4.34	8.78
LOC109397899	32.41	27.64	10.59	92	114.47	117.64	61.32	79.6	94.39	58.18	34.17	68.75
LOC134284915	2.9	18.01	6.25	14.31	14.86	21.42	19.05	23.81	22.21	11.27	13.72	14.53
LOC134284918	33.13	97.7	39.12	160.11	165.4	280.51	328.96	365.31	408.41	98.77	143.58	142.34
LOC115254576	3.22	7.6	2.58	11.7	16.03	22.12	15.17	28.38	33.75	11.23	9.05	27.63
LOC134284903	8.5	49.79	16.83	50.12	61.84	74.03	29.15	62.15	44.68	22.89	23.62	45.94
LOC109397918	1.46	1.41	0.89	5.49	8.3	8.4	4.36	9.32	10.93	4.92	2.66	8.54
LOC109397896	11.13	49.29	26.28	42.99	68.38	87.71	40.05	91.16	65.47	34.16	33.88	50.23
LOC109397889	36.17	250.26	263.71	156.15	128.96	139.18	89.23	129.82	85.35	49.19	89.97	71.56
LOC109397884	1120.36	4310.68	1441.14	3733.66	3822.58	4343.83	4428.7	6405.86	4738.67	3424.63	2620.5	4274.01
LOC109416125	10.55	16.21	10.88	28.33	44.5	47.67	23.83	22.92	26.18	14.08	19.79	15.89
LOC109397885	2.36	1.45	0.75	5.51	8.97	14.71	6.58	13.52	21.56	3.36	2.32	8.54
LOC109397881	3.7	5.13	1.32	11.1	16	17.36	2.8	8.7	6.01	2.42	1.57	3.43
LOC109411591	7.33	11.3	4.48	25.97	34.87	43.01	30.32	27.83	29.44	19.72	12.47	23.07
LOC134284927	11.23	21.64	9.25	28.5	26.73	28.54	27.13	18.92	20.85	16.83	34.07	14
LOC134284925	1.37	2.99	1.04	5.85	8.17	11.89	0.99	2.66	2.93	0.97	0.83	2.56
LOC109398858	0.94	0.25	0.87	0.74	0.54	0.43	8.81	11.31	7.08	3.79	2.3	8.97
LOC109424608	53.75	35.37	26.28	174.16	241.47	371.97	54.1	104.16	196.7	56.16	75.86	125.78
LOC109427492	2.63	6.5	1.36	13.3	14.3	22.13	1.48	5.35	5.8	1.39	1.99	3.71
LOC109427493	17.49	45.86	18.47	47.18	36.42	42.99	49.83	32.56	37.78	27.94	50.42	22.06
LOC109427495	9.58	9.8	3.65	42.46	58.53	105.32	43.04	73.21	107.64	22.27	14.83	59.57
LOC109398788	2.52	4.96	3.25	11.2	11.92	18.71	37.98	30.68	33.55	11.02	13.09	12.61
LOC109398797	2.17	2.08	0.95	6.62	6.56	11.45	3.35	6.39	11.38	3	5.38	8.81
LOC109427500	39.65	95.5	27.93	138.97	151.4	188.62	115.72	176.03	185.75	54.52	42.77	110.42
LOC109427507	5.67	13.5	4.81	13.15	18.7	22.66	14.51	19.11	22.68	8.56	17.2	12.51
LOC109427506	4.38	5.78	2.06	11.64	20.86	19.14	8.04	17.09	20.55	9.74	8.04	20.43
LOC115264856	37.6	95.38	39.85	149.36	185.71	333.49	86.34	165.19	217.89	126.88	171.89	272.37
LOC109427517	48.99	82.88	34.67	128.38	225.04	283.01	33	70.41	102.64	67.9	32.34	174.12
LOC115256453	7.9	10.35	13.88	14.74	14.47	27.2	173.69	90.13	128.63	91.1	85.57	114.76
LOC109427518	1.15	1.77	0.6	5.07	6.84	16.94	23.53	57.49	75.8	16.33	7.56	31.34
LOC109427482	342.98	59.77	115.11	172.88	161.23	122.03	91.38	72.14	132.31	103.39	55.8	129.72
LOC109427530	4.51	5.71	2.82	9.65	13.97	14.09	23.13	19.24	18.02	23.34	18.49	19.39
LOC115253538	1.07	0.62	0.31	4.37	10.24	9.3	2.04	4.01	4.21	1.07	0.69	2.21
LOC115256405	1.43	3.23	0.93	4.83	8.56	10.3	2.38	6.46	7.77	1.6	1.67	6.53
LOC134284995	534.47	256.98	741.63	414	449.25	377.35	123.8	87.77	105.93	72.16	262.48	160.43
LOC115259485	0.6	0.98	0.26	3.04	3.29	6.33	5.85	11.46	16.14	5.08	2.91	9.8
LOC134283933	2.4	2.16	0.73	8.63	12.1	18.77	4.27	7.65	11.25	2	2.65	7.49
LOC134283938	18.6	22.71	12.65	45.98	46.28	57.23	34.32	24.83	29.52	30.04	23.34	29.55
LOC109401911	6.64	0.91	0.19	25.5	23.08	30.27	4.64	8.21	9.45	1.41	0.2	6.68
LOC109401934	6.5	7.91	2.85	17.24	28.99	31.86	8.7	15.68	19.13	6.77	8.7	16.03
LOC109401876	3.06	7.18	3.07	11.95	15.34	23.51	25.76	59.68	60.51	9.32	8.2	20.26
LOC109401891	0.92	1.23	0.42	3.72	4.44	8.42	5.29	16.54	17.63	2.75	3.92	7.88
LOC109401923	1145.69	3530.65	1389.82	3041.7	3611.93	3836.47	2757.79	4885.53	3709.39	2219.94	1878.22	3523.68
LOC109401915	4.59	6.56	1.75	18.3	23.23	31.74	24.38	40.15	55.96	13.01	6.59	32.67
LOC109401931	1.24	2.58	0.97	6.98	9.65	16.38	8.57	16.37	20.22	4.39	5.8	11.33
LOC134284970	9.83	1.4	0.18	23.28	33.7	44.84	5.73	11.61	13.84	2.96	0.35	11.43
LOC109406852	8.44	8.8	2.8	28.52	38.53	52.46	12.64	26.7	35.61	7.13	10.63	20.67
LOC115256558	12.43	21.51	13.96	30.86	40.82	50.4	7.78	11.57	22.53	3.85	11.22	11.77
LOC134284975	8.21	10.43	11.85	9.46	8.97	11.61	7.68	15.05	21.3	5.61	14.16	13.51
LOC109406862	0.98	0.94	0.26	2.94	3.29	5.15	5.2	10.2	13.48	4.19	2.44	9.17
LOC109401907	1.14	2.65	0.79	7.37	8.18	13.82	4.52	9.86	15.45	6.13	6.16	16.57
LOC115256393	6.68	8.01	7.18	20.25	28.08	32.76	7.14	14.88	20.84	8.63	9.26	19.73
LOC134284978	0.89	1.23	0.74	6.59	7.21	17.45	20.12	46.77	53.33	4.74	5.4	11.73
LOC109401893	2.69	3.15	1.62	8.27	12.77	17.4	5.93	10.12	15.23	4.56	5.81	9.19
LOC134284982	52.75	170.13	99.1	230.62	308.85	365.12	94.67	84.18	80.15	21.42	58.19	32.28
LOC109401844	13.05	17.72	9.05	30.9	41.69	48.44	17.54	32.97	41.22	19.65	16.34	40.85
LOC109401913	17.06	33.16	13.39	46.47	59.61	69.46	13.39	19.86	20.89	12.86	10.93	28.8
LOC109401912	1.15	1.41	0.31	6.24	9.54	9.55	10.5	18.4	23.37	10.12	4.55	20.52
LOC109401872	1.66	0.79	0.69	4.92	11.85	12.72	3.15	4.91	6.64	6.43	3.34	11.49
LOC109401917	3.84	5.67	3.97	17.04	22.46	28.93	16.18	28.14	31.24	10.45	12.25	17.83
LOC109414697	14.04	17.48	8.86	42.36	43.96	60.01	15.08	34.35	43.74	12.48	13.35	24.23
LOC109414695	27.56	33.89	9.95	191.45	198.54	359.89	177.63	519.12	578.06	105.49	87.85	278.18
LOC109414694	2.06	3.23	2.03	6.76	14.57	18.46	4.4	11.07	15.83	3.59	4	8.19
LOC109401916	1.37	0.89	0.29	6.85	8.39	14.11	12.86	27.96	39.79	7	2.33	19.42
LOC109401895	3.11	7.17	2.21	9.92	15.05	17.88	6.77	15.49	12.47	3.04	3.04	7.51
LOC109414682	3.21	4.69	1.17	18.42	23.74	41.24	14.95	21.1	28.81	9.58	10.71	18.88
LOC115255722	14.32	13.02	10.1	40.5	48.89	79.84	24.8	23.95	42.03	24.83	32.78	47.7
LOC109401825	1740.41	4903.75	3151.45	4082.26	5806.23	5926.18	1741.65	1247.89	877.93	2606.17	789.91	2102.89
LOC109410345	1.93	5.46	3.76	9.71	11.57	17.89	7.79	20.01	20.63	7.56	62.14	14.72
LOC109404691	1.56	3.17	0.47	7.69	10.67	16.33	3.32	7.64	8.34	2.1	1.34	6.54
LOC109410309	0.72	1.87	0.56	4.39	4.06	7.64	4.77	9.82	13.33	5.21	4.72	12.42
LOC109404719	5.52	0.77	2.37	2.51	2.27	2.27	4.42	3.35	7.15	4.64	7.17	10.33
LOC109404698	1.74	2.15	0.87	5.66	9.86	12.91	2.32	4.91	7.34	2.58	2.77	5.92
LOC109432080	13.26	14.52	11.61	38.78	61.76	65.92	12.4	18.5	22.14	7.15	7.88	16.19
LOC109397190	6.03	16.73	10.22	20.44	26.38	37.77	10.53	11.52	19.82	29.9	16.43	62.29
LOC109397203	2.01	2.1	0.74	7.51	10.49	8.62	3.34	8	9.9	3.7	2.68	7.63
LOC109422142	10.12	13.18	9.92	20.15	34.36	35.1	22.06	21.95	25.72	23.33	89.32	26.12
LOC134285001	1.9	2.21	2.38	6.45	9.83	11.82	8.15	8.88	10.1	6.25	11.16	10.04
LOC115257308	0.02	0.38	0	1.45	0.75	1.68	7.03	17.17	17.23	2.35	1.15	6.1
LOC109422126	0.36	0.53	0.26	1.62	2.51	3.57	4.03	7.69	11.07	3.55	2.11	7.85
LOC109422124	45.14	77.38	32.17	127.23	224.62	250.59	20.07	47.75	64.18	23.1	26.48	62.84
LOC109422123	4.95	4.23	3.47	16.34	30.04	29.59	6.71	11.57	15.78	16.22	17.59	26.14
LOC109422122	1.52	3.35	1.98	9.31	12.36	12.62	8.59	13.02	14.31	9.4	9.91	17.73
LOC109422119	32.87	49.45	17.1	111.11	154.05	159.98	11.87	27.17	40.09	6.81	7.73	29.02
LOC109421972	185.17	71.48	110.36	117.55	97.07	77.99	125.04	103.8	148.89	115.1	193.44	156.35
LOC115254276	1.13	0.6	0.43	2.8	3.35	5.89	9.74	26.41	25.08	8.87	13.43	14.49
LOC109422062	1.43	1.21	0.51	5.1	6.1	10.97	2.78	7.32	10.4	0.6	1.86	1.81
LOC134285013	11.01	6.74	11.7	11.24	11.05	9.06	1.92	2.98	4.62	3.15	9.08	3.93
LOC109421968	4.39	8.72	3.28	22.11	24.34	31.5	29.05	17.64	27.69	23.24	21.89	35.71
LOC109422034	10.22	7.43	6.57	22.54	16.71	25.2	15.91	21.22	36.33	14.52	35.82	20.7
LOC115253973	3.22	3.6	1.54	10.15	14.63	16.36	4.29	10.53	12.48	7.93	12.92	18.83
LOC109422035	53.42	45.72	18.89	90.36	204.82	193.9	15.28	27.44	41.9	13.1	8.14	36.3
LOC109422032	5.96	10.81	5.68	18.94	31.36	26.9	5.59	5.1	9.22	6.42	14.16	11.43
LOC109421967	22.69	6.2	15.01	14.27	19.08	13.86	1.43	0.57	1.26	1.87	1.95	2.45
LOC115253444	2.85	3.41	2.49	7.36	8.18	13.73	4.82	7.36	10.93	3.89	7.95	6.91
LOC115254139	8.91	3.32	2.38	16.76	37.74	36.42	3.21	5.85	7.55	2.48	3.16	8.72
LOC115256515	5.25	4.85	3.3	17.39	21.31	30.29	8.63	19.48	25.26	6.74	8.33	13.18
LOC115256527	107.05	36.71	83.53	65.86	54.02	35.66	50.7	60.1	67.83	36.71	72.58	73.02
LOC109422009	13.81	11.08	5.15	33.75	45.91	47.74	7.37	18.34	18.78	6.82	6.31	16.23
LOC115256872	1.53	1.91	1.57	3.3	2.97	4.92	4.85	9.15	13.02	2.5	4.96	6.48
LOC109422005	14.44	24.13	10.35	33.23	63.25	59.89	6.71	13.85	17.79	5.74	9.11	12.78
LOC115256372	3.28	4.19	1.69	13.44	19.56	23.8	3.51	7.77	10.77	2.05	3.12	7.01
LOC109424617	1.2	2.11	0.48	6.75	10.67	13.37	3.2	6.81	9.22	2.27	2.86	5.56
LOC109421974	3.55	4.37	2.67	10.72	17.76	24.21	4.69	11.83	17	4.37	4.4	8.72
LOC109427461	29.26	34.39	16.87	68.3	122.46	135.49	13.96	20.59	26.04	10.05	8.38	25.88
LOC109427460	1.82	3.81	3.29	7.15	10.05	11.75	16.88	15.03	14.7	13.77	24.21	14.46
LOC109621246	16.39	23.08	10.58	42.63	77.98	89.81	8.84	12.44	15.45	6.79	4.79	17.12
LOC115256595	0.55	0.62	1.27	2.16	2.58	3.64	6.11	4.57	5.61	5.8	12.47	6.12
LOC134285038	1.95	1.95	0.54	7.79	12.06	11.04	0.96	0.95	1.44	0.67	2.86	2.6
LOC109427434	0.94	2.05	0.89	4.79	6.84	9.56	4.21	8.97	10.81	2.93	2.86	7.27
LOC109427431	2.13	3.79	1.14	10.33	14.1	15.17	1.07	2.23	3.58	1.32	3.42	4.66
LOC109427421	1.03	2.42	0.9	3.63	4.34	7.2	4.1	10.11	13.2	2.73	3.65	5.42
LOC115256388	1.74	0.68	0.41	5.01	8.17	10.06	10.18	16.74	23.99	11.02	10.07	17.68
LOC109410133	2.33	4.85	2.57	6.24	5.87	9.32	7.44	15.65	20.9	9.97	16.85	19.49
LOC115257141	1.18	3.19	1.11	5.18	5.83	8.33	5.3	14.15	16.07	3.28	4.29	8.1
LOC109410141	3.2	2.69	1.32	12.46	17.4	32.7	28.19	52.73	63.75	23.14	23.4	49.69
LOC109410138	0.35	1.63	0.45	2.34	4.58	5.53	3.5	9.34	11.33	1.95	2.26	5.6
LOC109410124	2.27	2.02	0.68	6.53	5.64	9.7	7.75	15.51	13.73	4.31	1.74	7.63
LOC109427410	0.31	1.02	0.28	1.89	2.33	3.78	4.2	7.07	10.01	1.96	1.42	5.11
LOC109410121	1.94	1.66	1.4	6.16	7.42	8.72	16.51	31.62	37.12	10.63	21.02	16.86
LOC109427393	3.16	2.33	2.12	9.15	8.36	16.31	6.39	11.37	16	4.14	7.11	9.84
LOC109402076	73.3	148.61	102.43	108.77	144.78	161.06	77.25	66.77	44.36	30.38	46.95	27.71
LOC134285268	9.12	8.92	10.25	4.56	4.61	4.44	2.63	1.22	3.34	51.55	46.27	45.18
LOC109402081	7.32	18.02	5.03	38.02	54.57	75.85	51	128.68	155.61	41.63	29.3	98.23
LOC115256529	21.93	0.17	0	5.89	10.23	3.59	25.93	26.42	6.48	21.52	0.15	64.61
LOC109416551	3.81	5.7	2.17	11.5	17.28	20.48	2.65	6.19	5.6	2.79	2.45	5.54
LOC109405090	4.18	8.2	2.92	14.05	17.07	20.3	12.43	25.87	33.36	10.68	10.35	24.97
LOC109405088	2.4	2.18	0.85	7.01	13.32	19.15	6.29	14.88	19.48	5.7	3.85	13.47
LOC109416544	8.47	6.84	7.57	12.29	13.35	18.29	7.16	12.97	26.37	4.26	11.14	11.83
LOC109416543	12.51	18.21	9.42	34.35	42.92	64	46.35	90.25	117.82	25.17	43.44	48.71
LOC115256442	1.69	15.28	6.62	2.88	5.28	5.9	1.17	1.96	1.35	1.52	14.98	2.64
LOC109405086	147.21	74.19	119.48	176.29	143.52	162.35	24.43	34.15	45.05	29.02	28.57	59.16
LOC115256592	31.7	5.69	23.69	19.08	27.58	30.07	18.42	17.51	25.82	17.45	17.2	38.05
LOC134288797	453.9	146.46	247.8	261.38	238.21	139.1	91.16	135.64	165.91	46.29	36.15	120.26
LOC109404901	25.49	6.74	16.53	21.83	21.82	22.15	15.16	14.44	18.55	12.83	9.79	26.11
LOC109398409	0.98	2.79	1.59	4.55	5.85	10.43	5.67	14.99	18.09	7.26	5.65	14.33
LOC109400382	1.03	1.32	0.84	1.55	2.58	3.75	4.53	11.01	12.56	2.39	4.43	4.23
LOC115258235	17.93	4	7.81	6.69	9.75	7.76	53.03	49.48	28.24	19.9	19.17	43.18
LOC109398425	95.35	125.82	69.3	351.15	503.26	593.3	32.52	42.25	69.12	43.71	49.2	101.91
LOC109400388	245.47	50.23	120.22	125.7	138.63	129.87	80.06	64.13	63.47	89.84	78.15	122.56
LOC115256587	6.09	9.67	3.02	14.49	21.16	23.06	50.59	72.29	76.06	32.15	27.98	53.8
LOC109400383	753.85	1664.48	866.22	1879.95	3158.83	3346.72	1344.59	2110.67	1615.11	1111.81	804.55	1888.53
LOC109409409	3.64	3.84	1.25	16.2	19.42	28.28	7.74	13.83	18.58	9	7.05	17.02
LOC109409410	1.06	2.5	2.39	5.57	5.51	9.48	4.68	6.7	9.75	7.85	20	13.36
LOC109409413	4.4	0.97	2.14	3.78	2.67	3.43	4.54	6.84	11.58	3.15	4.67	4.59
LOC109409415	14.71	14.36	4.2	41.61	79.03	95.87	10.3	23.1	28.58	10.9	7.62	21.7
LOC134285405	15.83	1.03	3.8	4.16	5.22	4.34	5.38	3.47	3.5	1.24	2.42	2.46
LOC109409418	11.04	31.49	22.63	33.52	53.62	66.71	28.76	25.34	29.2	16.33	19.99	19.57
LOC109398378	142.36	161.84	124.82	205.34	331.49	330.52	158.66	111.19	149.08	133.01	83.6	113.26
LOC109409421	4.1	5.67	2.7	7.91	13.9	14.48	2.08	2.55	1.94	1.97	1.45	3.15
LOC109398402	65.68	115.49	60.44	197.8	315.65	376.44	33.75	43.2	60.08	23.18	24.09	43.61
LOC134285076	5.12	14.23	9.57	15.33	23.67	30.15	12.56	12.91	12.63	7.19	9.84	9.39
LOC134285078	34.12	55.72	37.67	59.49	68.86	61.12	31.58	20.84	31.7	32	22.19	21.73
LOC134285077	65.92	141.66	56.38	184.33	224.14	224.6	40.33	50.55	48.65	40.94	24.12	50.43
LOC109409429	0.54	1.03	1.02	1.6	1.27	1.92	12.16	26.02	26.78	7.6	18.35	11.92
LOC115256500	9.99	0.11	3.01	8.43	5.34	5.98	1.69	2.75	3.37	4.54	3.1	11.71
LOC109409456	5.94	6.92	3.41	17.21	19.61	25.67	4.03	8.48	9.39	4.23	3.84	15.42
LOC115256851	2.47	4.8	2.05	5.45	12.19	14.15	0.67	3.03	4.1	1.32	0.93	2.92
LOC109409462	2.26	1.78	1.96	6.35	6.72	9.06	2.89	9.66	15.44	4.71	7.68	10.27
LOC115256422	12.23	19.38	13.12	31.74	49.53	59.72	25.4	36.95	39.68	18.85	26.15	35.17
LOC109412987	2488.03	6479.87	7243.11	5181.86	7622.66	6751.86	24049.8	19574.7	13189.9	24474.3	16272	16292.1
LOC115271020	0.22	0.27	0.04	1.62	1.11	2.54	7.73	14.99	18.55	2.59	1.64	7.26
LOC109409472	3.26	7.84	3.43	14.06	17.47	26.04	27.55	60.88	65.92	12.61	9.51	24.36
LOC109409480	16.74	42.05	17.34	54.92	87.4	95.62	6.61	13.66	25.54	5.05	10.95	13.41
LOC115269537	178.83	70.12	178.86	35.25	68.26	29.3	7.01	4.93	12.14	7.6	52.29	7.25
LOC134285473	22.97	7.65	16.67	6.79	10.7	6.82	1.37	0.76	2.05	1.67	9.44	2.78
LOC109397663	31.8	7	10.7	12.69	15.87	12.92	1.58	2.06	3.47	2.63	3.69	4.74
LOC134285479	14.7	7.31	14.87	4.62	10.06	3.81	0.35	0.16	0.43	0.77	4.94	0.72
LOC109433013	11.65	11.68	5.47	23.48	31.72	35.13	2.34	3.31	4.81	3.12	3.87	3.88
LOC115269546	8.07	18.67	5.4	23.25	40.59	39.12	3.86	9.14	11.16	4.31	3.32	9.28
LOC109433005	1.99	3.03	1.34	5.75	7.81	9.8	4.26	10.48	17.26	1.14	3.6	2.97
LOC109397693	0.47	0.04	0	1.47	2.09	4.77	2.7	8.36	11.6	0.37	0.09	1.92
LOC115269531	2.26	0.63	0.06	4.99	9.12	5.41	28.66	54.46	25.61	21.22	0.08	55.88
LOC109397716	1.43	11.26	4.29	3.43	6.5	7	4.01	9.33	6.91	6.89	11.07	16.66
LOC109432997	1.34	3.15	2.35	2.89	2.9	3.95	1.51	2.89	3.51	3.49	12.48	2.87
LOC134283977	0.9	5	0.63	7.08	7.2	12.46	3.02	10.5	11.23	3.46	2.02	9.74
LOC109433007	1.13	2.6	0.93	3.04	5.94	8.08	5.95	10.43	13.66	3.88	5.83	6.57
LOC109432999	1.92	5.74	2.99	8.87	10.42	13.73	4.74	9.27	11.06	2.83	5.36	8.8
LOC109432985	1.75	6.03	2.14	7	7.92	10.84	4.42	11.48	15.28	3.97	7.11	11.57
LOC115269528	7.64	1.39	9.01	4.66	2.43	4.73	14.86	12.94	14.2	14.23	25.33	20.41
LOC109414063	2.1	2.16	1.11	5.82	10.48	10.87	2.14	5.21	5.59	0.87	1.73	3.39
LOC115256111	2.68	1.71	1.39	6.12	6.32	13.4	23.7	39.08	41.14	13.64	15.66	18.93
LOC109414078	0.56	2.24	4.22	2.92	2.85	5.22	4.87	7.96	11.66	4.78	23.1	8.24
LOC109414080	6.86	8	3.71	15.66	18.84	26.23	6.64	13.19	18.91	7.33	8.92	15.15
LOC109414084	0.32	0.07	0.06	1.24	2.53	3.77	3.79	10.18	12.57	3.47	2.25	8.8
LOC115253545	16.11	2.18	6.91	6.99	5	5.47	31.34	40.44	43.02	11.74	11.23	37.4
LOC109428690	17.74	7.17	15.13	8.09	7.67	8.73	5.42	7.6	11.86	18.19	9.16	34.45
LOC134285550	78.2	22.53	53.06	42.6	40.56	25.16	8.99	9.63	9.41	11.32	41.77	12.99
LOC109402238	1.72	6.97	0.85	10.57	12.39	15.27	1.32	2.3	3.26	1.12	1.11	1.91
LOC109402213	4.81	8.8	5.35	14.49	22.52	29.64	18.01	40.39	47.89	5.55	8.48	21.53
LOC115267212	5.2	7.31	3.21	14.63	28.98	32.19	3.08	4.75	5.58	2.4	3.93	4.86
LOC115267213	8.4	13.89	6.02	27.17	28.36	40.45	22.87	53.46	66.89	9.91	12.59	25.43
LOC109402212	20.69	76.17	34.55	61.14	98.1	103.22	28.6	65.98	52.47	21.75	17.65	41.28
LOC109402222	4.24	2.5	1.73	7.01	10.58	13.84	2.64	5.98	9.82	1.8	4.25	2.98
LOC109413004	93.37	127.74	57.33	224.9	279.25	347.52	53.17	101.03	133.62	36.88	35.59	93.05
LOC109402231	4.67	0.69	0.79	11.76	13.09	18.52	8.55	14.58	15.36	1.36	1.82	2.69
LOC109402216	4.24	6.09	6.62	7.98	10.19	13.7	4.45	9.18	14.37	3.49	7.24	7.03
LOC109412998	2.18	7.81	3.13	9.08	10	14.87	15.68	25.63	28.91	8.23	10.16	16.53
LOC109412996	3.67	4.58	5.16	6.14	4.85	7.91	6.3	9.1	13.3	4.97	15.33	8.49
LOC109412993	9.67	21.27	11.65	29.45	66.13	51.73	2.2	3.59	4.98	5.42	2.84	14.52
LOC109397607	0.3	0	0	0.5	0.79	0.36	2.82	5.64	3.02	5.2	0	13.24
LOC134285143	55.08	30.63	67.31	69.23	69.6	60.1	61.39	44.65	51.07	66.17	128.49	69.24
LOC109397594	1.69	3.38	1.24	5.16	7.47	10.38	1.38	4.13	5.39	1	0.58	3.07
LOC109397596	1.48	0.83	1.07	3.23	2.89	5.54	7.26	15.14	18.75	3.83	4.2	7.74
LOC134285153	5.88	17.75	7.44	26.18	33.7	42.12	8.79	18.9	23.08	9.84	16.91	23.29
LOC134285145	20.62	36.67	17.81	61.88	95.72	115.63	41.1	74.8	101.59	32.79	29.42	68.1
LOC134285146	4.47	5.85	2.75	13.37	16.35	23.68	8.75	15.72	23.91	5.91	7.39	16.34
LOC134285147	0.14	0	0	0	0	0.18	7.82	12.77	21.51	2.27	0.35	4.83
LOC134285148	8.69	10.37	7.85	28.31	24.34	38.26	16.09	31.86	43.85	8.79	24.76	18.18
LOC109403518	19.66	3.95	6.45	13.29	12.08	12.41	11.27	16.31	16.63	11.09	6.56	16.3
LOC109422938	3.91	4.97	1.21	11.25	18.76	22.11	3.86	10.37	13.38	3.92	2.89	8.7
LOC109422943	22.85	23.76	15.45	31.92	47.31	50.32	13.55	17	29.43	20.03	15.74	33.78
LOC109422944	12.31	11.99	3.53	24.05	53.75	45.74	3.37	4.66	6.09	3.55	0.93	7.92
LOC109403521	2.6	3.96	1.23	7.65	14.1	16.79	8.42	18.11	21.35	4.6	4.86	8.56
LOC109422948	17.09	66.82	38.91	26.4	23.48	17.69	52.29	24.34	36.79	87.13	220.57	72.26
LOC109403530	14.11	23.45	6.33	57.19	83.85	107.34	38.79	106.1	126.12	28.88	21.89	64.52
LOC109403528	15.1	25.66	20.12	41.5	66.65	70.48	40.96	37.39	47.17	29.9	38	36.7
LOC109422955	4.76	1.56	3.44	4.58	4.9	5.95	8.05	13.78	19.45	5.54	9.67	9.49
LOC109403575	2.08	5.53	1.21	9.89	13.85	16.51	8.56	20.64	25.67	9.8	11.86	22.47
LOC109422962	0.71	1.47	0.81	1.91	3.64	5.18	3.01	6.28	10.15	4.15	3.97	7.88
LOC109403570	3.33	2.97	1.3	12.77	18.72	35.33	18.33	40.39	61.28	22.39	26.88	60.42
LOC109402796	6.62	6.28	10.79	4.18	3.04	1.55	1.13	0.61	0.83	1.65	1.68	2.03
LOC109422967	3.78	6.02	2.49	9.11	15.71	16.14	3.85	4.57	7.04	2.81	4.47	7.48
LOC109403566	7.94	5.53	5.88	15.13	18.25	29.63	6.65	12.02	18.39	9.32	25.95	11.66
LOC134285169	0.15	0.14	0.5	0.91	1.1	2.58	9.21	18.57	20.6	8.08	9.61	8.22
LOC109405320	6.62	7.3	2.98	15.87	30.25	31.59	4.31	10.02	11.72	7.45	8.22	14.02
LOC109422990	1.71	1.14	1.3	2.53	2.37	3.4	9.68	18.16	19.14	6.81	10.36	10.8
LOC109422989	4.99	2.93	1.97	8.35	20.82	24.65	3.25	5.24	8.67	2.19	1.78	7.29
LOC115260562	52.19	19.2	38.31	44.46	36.73	33.03	24.4	28.65	37.86	14.54	22.27	29.57
LOC109403563	131.62	144.38	94.98	322.17	524.73	563.69	124.25	167.32	236.29	70.88	83.66	185.33
LOC115260570	957.33	2600.59	1304.62	2386.49	3073.49	3236.61	2375.53	3467.2	3093.26	1899.13	1583.05	2978.8
LOC109415637	4.11	6.15	2.8	6.28	11.32	13.85	1.79	4.36	7.31	1.34	2.68	3.98
LOC134285180	1.81	2.1	0.67	12.96	13.94	19.75	13.02	32.66	37.08	12.56	5.3	31.09
LOC115267424	2.97	4.03	1.17	6.84	12.3	13.13	5.01	10.99	13.38	4.53	7.31	7.52
LOC109423007	0.27	0	0	0.79	1.29	1.08	2.7	4.67	4.71	3.58	1.17	11.01
LOC109415627	3.16	6.18	2.11	11.02	12.84	17.4	3.09	7.73	11.01	5.31	4.43	8.29
LOC109415626	2.32	2.16	0.81	7.22	9.77	16.21	9.07	22.65	30.95	7.38	3.31	20.32
LOC109415625	317.34	134.33	235.9	334.8	407.59	377.2	436.2	338.24	332.33	319.43	340.35	430.99
LOC115254836	3.28	11.26	3.34	11.36	20.07	20.73	5.84	10.25	11.45	2.95	3.28	8.22
LOC109432360	319.46	222.18	388.41	325.55	295.66	354.22	552.34	584.46	684.16	347.75	403.35	631.04
LOC109432365	0.72	0.84	0.61	2.07	2.25	4.71	6.39	19.21	22.4	2.78	2.45	6.75
LOC109432375	5.96	1.35	3.52	5.81	8.77	12.26	4.46	5.87	11.25	4.75	6.31	12.32
LOC109423070	9.41	11.51	11.74	12.18	23.32	25.42	27.81	20.98	22.01	26.37	44.42	23.02
LOC109425026	87.87	83.31	100.21	42.66	48.2	34.05	13.98	6.9	14.96	49.7	67.15	31.71
LOC109432374	5.34	13.91	9.17	16.47	25.55	25.23	27.67	21.68	24.81	29.15	49.97	29.27
LOC109423081	6.5	11.59	10.37	17.47	26.18	30.29	10.02	13.34	21.58	4.9	5.66	12.21
LOC134285717	1.51	4.85	2.09	3.44	4.24	5.28	5.63	10.64	8.16	3.66	3.22	5.54
LOC109400932	733.48	359.84	1403.19	328.7	233.71	192.12	28.55	26.36	34.29	53.76	107.86	116.43
LOC109400931	3186.99	1594.35	6308.46	748.59	623.93	541.34	59.53	46.22	70.02	34.96	232.92	98.23
LOC115254047	27.35	65.52	33.62	52.25	105.13	107.49	15.72	30.98	42.09	18.04	35.52	50.29
LOC115260636	1.01	1.01	0.62	1.92	1.73	2.26	5.88	9.49	13.51	5.19	10.39	7.71
LOC109422822	2.51	3.51	1.54	13.85	18.71	23.39	2.95	6.05	9.83	1.63	2.43	6.07
LOC115260613	5.3	5.66	1.74	15.25	16.42	28.71	3.07	7.82	9.81	2.9	3.58	9.2
LOC109422815	0.58	6.12	13.86	0.19	0.27	0.26	0.05	0.07	0.05	0.02	1.26	0.07
LOC109400889	67.92	59.04	438.5	31.83	31.66	27.05	8.43	6.97	6.68	18.45	148.17	36.92
LOC109400921	109.37	115.54	318.92	81.26	68.32	54.33	10.38	8.02	15.32	18.37	101.94	47.1
LOC109422809	14.65	5.16	5.12	35.2	60.58	70.06	3.4	3.35	8.41	2.85	0.95	8.41
LOC109421810	44.8	14.53	18.82	103.85	221.44	232.09	16.22	15.22	27.92	12.36	5.86	37.4
LOC109422801	5.66	4.14	3.21	9.76	12.53	17.71	5.5	8.5	12.95	5.81	11.98	12.2
LOC109421817	3.58	4.42	0.97	11.97	18.6	27.72	8.98	19.94	29.11	10	9.33	30.53
LOC109422780	4.86	58.38	31.95	5.99	10.88	8.09	1.29	3.38	4	0.73	5.68	2.47
LOC115260624	2.55	3.27	2.21	6.14	5.23	10.03	19.43	37.27	52.86	23.69	62.94	39.48
LOC109421838	29.92	3.36	5.87	23.14	28.36	31.91	7.75	11.12	16.7	12.65	3.95	25.1
LOC109422772	1.11	1.05	1.29	2.44	1.87	2.96	8.32	12.62	21.23	4.97	15.42	8.22
LOC109422773	1.78	3.05	1.16	9.42	13.82	14.39	1.59	3.96	5.35	2.55	2.14	6.88
LOC109422771	0.64	0.93	0.39	2.82	4.9	6.67	4.64	15.3	11.94	5.46	2.08	8.55
LOC109422770	752.43	2810.8	950.34	2932.68	3551.98	4280.97	2229.79	3765.74	2666.35	1719.5	1156.4	2647.14
LOC115260523	3.53	2.59	2.86	12.55	11.2	15.58	15.34	23.11	32.37	9.22	19.69	11.6
LOC109413806	0.07	0.07	0.17	0.54	0.68	1.22	3.33	8.08	14.42	3.82	4.52	7.86
LOC109421862	1.79	0.22	0.61	1.65	2.28	4.2	8.15	12.74	21.9	5.9	3.67	13.64
LOC109413801	62.54	26.11	14.61	146.11	310.61	346.63	76.63	188.85	265.36	58.74	44.01	129.43
LOC109413799	156.66	185.28	125.13	276.44	374.12	392.42	182.36	264	441.44	142.16	395.36	237.5
LOC109421869	437.03	215.08	720.96	185.3	123.6	85.69	359.94	385.39	298.42	236.41	103.87	533.06
LOC109413797	58.05	21.63	71.8	15.8	19.8	24.15	4.36	4.76	4.62	6.7	24.17	17.23
LOC109413796	5.45	12.4	9.26	2.81	1.7	1.61	0.35	1.03	0.51	1.28	3.27	1.8
LOC109421871	0	2.14	11.61	0	0.03	0	0	0.04	0	0.19	1.53	0
LOC109425319	0.34	22.49	68.18	0	0	0.12	0.06	0.07	0.07	0	36.83	0
LOC109421873	1.62	5.83	22.17	1.51	1.08	0.91	3.6	5.57	1.28	2.69	7.86	5.62
LOC115267247	24.7	81.16	148.45	13.48	12.77	9.52	6.7	6.71	11.02	15.45	91.28	11.45
LOC109425173	2.2	1.67	1.18	7.57	9.31	14.4	2.86	10.08	11.28	5.73	9.98	14.72
LOC109421883	15.84	14.79	8.72	52.33	80.66	97.2	9.02	18.4	23.05	12.67	6.63	40.89
LOC134285771	0.25	0.37	0.26	0.48	0.47	0.32	6.35	4.03	5.87	11.39	5.25	6.22
LOC109425098	1.78	3.01	1.54	5.88	6.28	9.94	6.2	11.97	16.97	4.3	6.41	8.99
LOC109418604	32.22	94.79	115.68	96.56	172.07	188.38	92.18	227.54	178.74	81	57.33	180.65
LOC109424980	57.24	59.69	50.7	138.01	183.2	265.29	49.84	126.04	160.99	38.14	61.59	103.72
LOC109418760	372.57	285.3	283.8	192.28	150.6	88.17	355.74	270.94	196.07	673.3	149.3	1291.71
LOC109412953	6.7	0.83	1.01	7.59	13.51	13.67	5.32	9.27	8.56	3.47	1.59	9.55
LOC109412952	2.18	3.49	1.5	7.14	10.06	13.17	5.25	9.82	11.02	5.08	5.89	11.49
LOC109424777	1.95	1.32	1.63	3.78	4.24	6.86	8.05	9.35	16.5	9.19	25.09	12.84
LOC109424643	16.76	6.13	10.7	12.68	11.46	11.09	31.01	49.8	61.48	19.04	24.82	32.71
LOC109406901	1.89	2.34	1.42	4.49	6.02	6.98	4.14	9.14	11.68	3.96	6.6	8.22
LOC115267137	15.21	12.3	4.5	135.59	225.71	344.65	4.98	11.14	15.84	3.51	3.1	9.05
LOC134285223	89.23	47.18	35.71	209.57	272.06	307.77	158.57	301.29	328.5	159.31	68.83	337.68
LOC109427777	22.37	23.76	10.74	34.72	60.12	72.08	64.94	55.72	82.55	45.44	41.01	62.04
LOC115260703	48.07	17.65	11.39	78.98	150.08	155.81	52.07	80.3	130.38	64.14	37.1	136.81
LOC115260705	3.2	1.33	2.38	7.28	12.65	16.88	6.32	11.53	17.69	8.66	4.33	19.91
LOC109427775	2.44	4.69	2.33	6.91	11.34	14.48	0.67	1.78	2.69	1.6	6.87	3.17
LOC109427769	20.65	13.99	6.01	39.04	69.44	65.94	4.84	11.77	16.68	7.15	3.99	11.83
LOC115260719	97.75	15.01	61.46	43.73	38.75	29.75	12.76	13.86	18.08	11.59	7.75	24.51
LOC109427762	2.18	1.26	0.95	5.21	6.13	10.64	8.09	19.04	23.35	5.84	5.09	16.88
LOC115260708	2.63	4.1	0.31	6.31	11.95	11.48	1.18	0.95	2.53	0.75	1.04	3.66
LOC109427760	36.18	11.2	23.66	37.88	45.25	58.5	29.73	44.81	57.88	24.46	21.26	58.15
LOC109431360	3.29	4.5	1.38	9.09	19.13	22.91	2.66	4.85	6.58	1.94	5.54	7.87
LOC109431339	911.64	290.04	601.26	373.15	358.36	312.72	356.18	296.14	415.87	295.35	386.37	365.48
LOC109431348	8.55	12.45	6.85	22.03	36.01	36.38	3.06	6.31	10.67	4.15	7.07	9.96
LOC115260709	4.31	3.39	1.29	13.32	20.35	26.11	1.9	3.94	6.13	2.38	1.78	9.97
LOC109431357	4989.44	9017.22	12966	6177.15	8438.6	8265.92	10344.3	11659.1	8972.83	9109.09	7254.19	10933
LOC109427745	3384.13	969	3741.33	1153.61	1506.9	1107.12	583.37	462.63	699.26	693.75	716.82	1012.07
LOC109427741	9.17	4.11	10.45	5.48	8.25	8.3	5.9	8.65	11.56	4.56	4.68	9.31
LOC115260725	1.21	2.24	2.7	2.97	4.76	6.28	2.62	6.68	10.03	1.86	2.32	4.37
LOC109431389	42.09	88.84	35.49	109.55	159.43	193.68	36.34	85.16	99.2	30.57	66.3	67.35
LOC109431398	24.85	25.17	21.8	46.11	108.98	102.35	19.18	36.8	59.02	17.82	20.91	36.59
LOC109431384	4.03	2.17	3.55	5.77	7.52	9.5	7.9	12.39	18.1	6.98	9.04	11.44
LOC109431403	37.33	17.81	32.87	22.48	36.23	27.47	76	54.21	52.75	50.58	22.78	60.03
LOC134285926	7.21	5.11	10.6	6.51	7.46	5.37	16.2	8.09	12.17	11.5	10.15	13.24
LOC109427701	2.96	8.41	2.99	7.63	13.48	12.98	14.9	35.37	49.91	6.19	10.6	21.61
LOC109431380	5.79	4.27	4.04	12.27	15.51	22.53	6.12	13.11	18.49	5.84	6.37	19.25
LOC109427698	1.33	2.61	0.58	5.07	4.16	7.12	6.57	15.32	16.95	6.59	8.46	13.53
LOC109427697	124.86	127.96	332.23	134.53	112.02	171.04	322.59	333.7	376.73	130.26	241.56	265.91
LOC109431390	66.27	117.02	69.02	132.67	267.73	286.09	32.39	89.54	100.81	31.06	46.6	87.03
LOC115260728	0	1.09	1.79	0	0	0	0	0	0.11	0	14.08	0.04
LOC109431483	4.64	2.37	3.05	10.26	12.73	11.89	1.71	2.91	4.01	2.86	1.18	6.77
LOC109431499	285.37	146.99	223.64	164.6	123.84	100.18	135.57	102.47	135.67	125.59	219.14	160.66
LOC109427684	6.68	10.61	13.53	9.93	14.77	15.15	8.39	7.62	13.28	8.87	40.92	13.65
LOC134285241	0.4	0.25	0.16	5.33	4.92	14.54	25.42	63.38	76.9	16.53	7.3	35.34
LOC109431411	52.17	29.95	60.28	44.55	58.54	62.65	31.14	38	57.63	33.38	26.08	52.22
LOC109431412	3.57	1.37	0.04	9.92	13.78	17.78	5	12.39	8.97	3.68	1.27	12.84
LOC109431456	2.18	2.28	3.24	3.35	2.05	3.98	9.86	9.75	20.66	9.29	52.32	11.05
LOC109427663	2.72	2.26	1	9.27	15.9	22.94	6.11	14.33	19.19	5.2	3.62	10.48
LOC109427657	0.99	1.55	0.68	2.48	4.37	5.55	3.68	11.33	13.03	2.44	2.51	7.09
LOC109427655	39.94	28.93	25.38	85.56	83.24	106.03	10.54	16.21	29.47	3.22	19.99	10.35
LOC115264203	27.55	13.34	34.29	15.46	16.44	15.87	14.14	10.55	12.04	51.19	28.65	83.74
LOC109427652	0.41	1.9	1.19	2.64	5.33	7.69	5.19	12.11	11.89	5.56	4.8	8.52
LOC109427648	31.05	34.59	16.38	87.35	101.23	169.36	59.71	111.78	170.72	64.38	88.05	165.65
LOC109427640	58.24	35	82.04	22.96	29.55	15.08	10.99	9.47	10.15	28.74	64.19	30.54
LOC109431478	3.35	4.04	3.54	9.72	16.44	24.58	7.86	14.5	18.65	6.54	9.5	12.71
LOC109415572	1.1	1.03	0.79	2.08	2.98	3.39	3.26	6.85	11.33	4.01	3.85	7.91
LOC109431517	0	0.08	0.12	0.05	0.26	0.1	3.41	8.07	12.69	1.67	1.33	2.73
LOC109431476	2.63	1.75	1.66	3.57	3.97	6.25	9.07	22.03	25.92	6.41	5.18	11.63
LOC109415577	9.41	4.17	2.58	16.64	17.57	21.32	14.7	18.86	26.6	14.54	2.78	25.43
LOC109431497	1.23	1.07	0.47	1.52	2.39	2.24	16.5	44.11	29.74	7.65	0.78	26.47
LOC109431504	7.4	7.35	9.76	8.65	12.59	12.17	2.88	4.97	8.86	5.16	7.19	11.66
LOC109431454	16.48	5.72	9.48	28.17	28.84	33.38	20.75	19.85	27.61	11.84	10.22	29.3
LOC109415583	30.8	58.66	41.49	66.95	88.4	101.12	33.79	45.09	45.25	21.2	24.35	33.51
LOC109431455	8.56	5.88	1.04	22.54	31.93	32.35	6.01	15.49	23.5	4.03	6.31	10.92
LOC115260742	33.03	1.64	2.9	13.86	10.4	10.46	11.42	11.7	11.03	8.43	8.74	17.4
LOC109431470	7.06	7.8	7.36	7.97	12.17	12.41	4.68	7.38	9	7.22	14.98	16.01
LOC109415588	1.64	0.71	0.37	6.62	12.99	16.98	1.34	2.52	3.5	1.75	1.09	4.71
LOC109415589	5.41	8.76	4.14	14.46	22.98	24.46	1.43	3.67	7.47	3.01	8.82	7.48
LOC109415590	2902.81	819.37	2608.43	615.6	856.29	691.1	289.5	237.01	324.69	228.67	206.44	435.32
LOC109431491	2.06	2.13	1.46	5.08	6.9	12.44	12.08	40.12	45.49	6.74	6.69	16.57
LOC109415593	2.84	2.33	2.04	8.27	11.63	16.44	6.39	16.07	20.41	7.54	8.18	24.76
LOC109412192	124.8	236.83	151.21	166.98	245.61	226.64	260.84	227.45	149.49	261.6	74.54	240.95
LOC109431514	168.82	24.75	79.04	45.67	65.7	56.6	18.49	15.49	18.19	9.18	52.25	24.75
LOC109431508	36.07	37.98	36.22	80.33	147.93	151.13	28.26	30.12	35.12	23.1	20.14	43.08
LOC109431473	19.4	27.47	12.33	74.68	124.05	143.38	15.79	32.36	48.07	19.24	13	47.16
LOC109431675	10.55	5.07	2.56	19.29	33.72	28.18	2.88	5.51	9.78	4.35	3.46	8.26
LOC109412185	51.43	33.31	47.75	107.02	110.41	159.15	199.71	217.29	269.91	139.88	107	206.36
LOC109431765	4.33	7.05	1.56	12.48	18.42	23.96	14.46	50.38	43.19	11.05	8.22	27.31
LOC109431661	4.33	6.48	5.32	15.45	25.28	29.57	18.89	41.73	53.52	15.1	15.52	37.94
LOC109431645	383.19	466.69	218.73	1007.3	1560.1	1683.49	163.07	249.56	373.15	173.64	98.51	362.63
LOC134285256	5.17	5.97	2.7	10.73	16.92	18.39	5.67	13.48	18.92	4.72	4.46	10.84
LOC134285258	8.89	13.94	7.33	33.89	44.68	45.74	13.82	19.24	29.89	19.74	21.5	27.71
LOC109431612	1.42	3.12	1.32	5.66	5.63	10.64	2.14	4.43	6.07	2.58	3.93	8.44
LOC109431598	14.5	14.11	5.12	42.71	54.77	81.72	40.24	74.27	90.95	24.48	28.39	58.94
LOC109431484	6.48	7.43	3.9	21.64	26.67	36.58	30.25	67.62	81.64	19.58	25.27	37.15
LOC109412166	15.2	18.43	7.78	78.75	88.55	146.56	82.62	184.94	223.74	38.25	36.8	85.08
LOC109431436	7.76	15.32	8.07	23.02	32.05	36.33	3.09	6.52	7.92	2.57	4.5	11.54
LOC134285263	10.02	14.72	4.91	67.3	76.58	129.62	59.73	149.43	167.27	26.67	21.77	69.68
LOC109431423	1.13	2.03	0.76	4.15	5.74	7.62	3.78	7.84	11.99	4.28	8.1	12.51
LOC109431413	8.28	7.47	6.43	12.07	17.58	20.09	4.26	7.74	10.83	3.51	7.46	7.75
LOC109412161	9.98	10.26	4.35	39.62	76.7	79.88	11.63	20.14	29.26	12.63	13.23	32.1
LOC109412158	1395.9	410.18	1039.05	522.56	527.78	414	338.84	286.46	345.93	348.86	397.14	471.99
LOC115254060	2.27	1.64	0.63	9.42	10.92	15.23	0.41	0.66	1.08	0.58	0.27	1.3
LOC115260871	13.33	4.86	13	7.15	5.46	5.28	14.41	11.29	11.87	24.84	11.62	27.72
LOC109412153	10.07	13.23	6.9	32.62	61.8	73.99	21.97	54.21	63.58	15.94	16.47	39.93
LOC109412145	2.52	3.96	0.34	7.61	13.69	13.87	2.02	6.01	9.94	2.1	2.61	6.27
LOC109412144	2	0.17	0.7	1.43	1.6	1.53	23.05	20.34	20.95	8.01	5.28	12.45
LOC109412143	3.19	5.41	2.16	10.84	18.01	23.89	10.19	22.37	24.3	7.6	9.19	15.57
LOC109431241	4.7	13.19	5.83	8.76	14.86	14.37	1.05	2.65	2.79	0.68	2.56	2.49
LOC109412138	4.12	3.59	1.22	12.01	18.54	18.69	6.06	8.3	14.86	2.46	2.45	9.3
LOC109412134	0.8	0	0	0.96	3.17	2.36	3.79	10.7	7.62	2.39	0.27	6.83
LOC109412126	18.68	7.19	18	12.25	16.22	12.99	23.87	25.16	27.21	11.89	8.99	41.36
LOC109412124	1.89	1.94	1.46	7.63	10.26	15.37	14.66	29.04	29.6	13.08	12.34	19.69
LOC109430970	7.88	4.99	11.7	9.86	16.21	18.19	5.86	10.12	13.45	1.96	7.6	6.03
LOC115253548	37.88	7.05	31.69	12.48	11.76	13.33	24.33	23.14	33.9	2.96	63.4	6.21
LOC109430936	10.76	26.16	9.24	45.66	62.83	84.88	15.27	33.66	41.48	10.88	12.05	35.96
LOC115269276	10.21	7.44	5.24	22.41	27.94	34.21	13.52	24.53	37.63	20.11	10.05	49.89
LOC109412100	19.72	8.72	14.13	29.43	35.61	42.95	25.16	27.44	38.2	23.15	14.09	39.6
LOC109412098	3.61	4.57	2.21	6.81	10.6	11.34	1.21	1.74	3.87	2.25	7.08	4.02
LOC109430882	33.83	18.65	12.27	70.82	148.33	167.05	65.97	69.83	89.22	46.62	52.67	69.05
LOC109427357	148.92	11.7	33.33	71.03	69.04	66.01	29.96	41.14	47.89	39.73	38.04	70.17
LOC109406923	4.9	3.14	2.98	13.63	13.01	22.75	37.52	65.11	92.84	29.84	31.29	61.29
LOC109406932	488.04	260.9	350.46	358.62	198.25	160.52	195.18	160.32	235.11	232.93	728.69	238.51
LOC109406929	1254.25	204.74	682.18	809.63	844.42	823.61	811.68	724.96	783.49	369.86	364.28	723.09
LOC109406924	5.18	3.97	3.82	12.79	13.53	23.51	10.48	24.12	33.46	13.38	11.39	45.25
LOC109405955	2.97	0.28	0	4.06	4.12	2.84	10.53	13.48	19.98	4.11	5.63	5.72
LOC109417115	7.43	8.53	8.96	17.75	29.47	32.07	7.96	10.41	17.03	10.02	8.72	17.4
LOC109417114	33.56	7.98	27.6	30.92	35	40.47	25.61	35.26	48.23	16.38	17.21	46.48
LOC109417113	13.16	45.35	15.52	32.04	52.12	55.66	7.8	24.1	27.1	12.47	12.13	36.13
LOC109417110	74.23	18.3	58.57	39.45	39.9	35.63	44.6	39.1	59.66	50.61	120.3	60.85
LOC115266711	213.54	129.96	286.22	133.53	105.74	116.31	214.05	143.93	171.7	320.04	289.46	418.97
LOC134287693	2.63	3.31	4.97	4.3	6.58	8.77	8.88	15.07	20.03	9.09	28.81	16.25
LOC115258266	36.75	15.58	29.11	25.55	47.25	48.95	61.69	69.09	94.98	59.4	70.39	101.34
LOC109406376	17.97	5.14	11.03	5.14	7.03	5.03	2.51	1.28	1.82	11.05	11.93	12.2
LOC134288179	53.69	3.12	9.7	20.44	29.63	28.29	30.67	22.93	23.36	29.75	5.1	51.56
LOC109406377	436.46	92.01	307.13	215.94	193.42	162.02	167.07	130.49	159.57	170.01	173.27	338.51
LOC109405308	320.23	105.73	241.32	172	111.15	88.21	28.24	28.73	41.92	29.82	40.33	59.72
LOC109405306	707.84	69.26	293.79	178.8	152.81	132.13	249.68	173.11	248.5	218.52	195.12	411.23
LOC109406360	54350.4	16615.6	107214	11053.2	15991.6	11103.9	58392	38553.8	32838	67285	81446.5	59744.7
LOC109405289	103.65	40.39	76.77	52.89	46.89	35.75	54.43	48.25	60.47	66.06	118.48	73.07
LOC109407133	188.31	131.73	171	142.81	98.49	96.1	90.3	105.46	144.34	82.17	139.54	115.04
LOC134287788	39.46	20.64	29.02	48.62	70.75	90.52	16.99	29.94	34.81	17.84	15.99	59.12
LOC109427619	176.33	27.08	83.97	73.65	69.52	45.46	47.8	45.34	71.11	67.61	69.54	120.23
LOC109397228	36.54	31.57	31.53	57.13	75.48	78.34	10.38	14.21	29.76	8.95	40.81	20.46
LOC109397219	10.82	8.16	7.38	3.9	3.05	3.84	0.38	0.29	0.37	1.03	5.38	2.04
LOC109408193	3.47	4.38	1.54	8.33	11.65	13.67	0.86	2.21	3.13	0.8	0.81	2.27
LOC109416331	4332.49	1341.77	2808.39	2216.28	1895.79	1351.98	441.04	437.61	659.56	478.99	422.76	805.97
LOC109426551	380.27	185.9	199.48	284.25	163.12	130.22	40.04	38.45	63.22	49.47	49.21	83.63
LOC109426544	1114.79	297.79	995.82	540.95	712.61	500.99	138.35	115.65	206.06	128.48	574	217.31
LOC109426538	14.17	5.91	9.58	7.84	8.22	9.57	7.54	7.36	14.18	11.45	17.72	18.52
LOC109416324	58.72	18.27	50.16	28.97	31.91	20.93	6.42	6.74	12.53	6.75	21.48	12.3
LOC109416319	9.02	5.47	8	7.28	4.55	5.22	6.04	6.27	10.51	3.85	10.49	7.37
LOC109416314	3.81	0.5	1.12	1.31	0.87	1.47	1.5	1.93	3.02	6.88	1.88	14.4
LOC109424859	13999.3	4086.32	9221.2	6918.05	4561.55	3608.69	2957.71	2612.18	3245.22	2509.94	3937.83	4087.86
LOC109424864	272.34	126.43	230.6	273.85	148.98	176.1	424.73	374.81	612.51	645.2	1048.13	618.09
LOC115258024	1279.33	2068.71	1648.19	1974.82	996.15	1444.55	744.47	580.47	1272.82	1203.75	3178.92	1198.93
LOC115258025	359.5	85.93	399.42	168.21	138.58	146.82	82.69	99.23	147.62	62.55	111.58	179.6
LOC109406996	8.47	1.43	4.13	5.61	4.64	5.58	8.44	6.62	6.93	10.15	2.03	12.43
LOC134285351	636.31	35.53	79.72	357.35	468.99	388.95	122.12	78.45	73.91	590.3	82.79	496
LOC134285350	10.09	10.53	14.41	6.17	4.47	2.71	3.4	5.32	4.81	4.2	20.62	9.41
LOC109407160	112.22	33.69	120.81	66.16	63.04	77.67	66.13	62.95	87.81	41.19	66.86	115.23
LOC109405190	5.58	0.22	1	6.32	6.04	9.84	30	46.27	54.25	13.2	22.09	28.31
LOC109405553	21.23	33.23	10.14	15.07	15.03	12.22	7.95	7.66	13.48	16.5	18.22	15.32
LOC109405556	4.92	0.62	1.89	33.73	13.94	34.94	274.92	528.52	668.78	11.56	11.41	19.08
LOC109397439	7.96	10.53	5.67	26.16	37.36	47.4	9.91	15.91	22.16	13.89	10.63	21.54
LOC109405543	17.12	7.59	9.97	13.02	13.01	10.81	5.18	2.43	6.54	3.68	14.05	3.13
LOC109405673	1.94	0.38	0.79	1.18	0.87	1.43	83.01	99.71	114.87	10.13	3.55	22.11
LOC109405528	21346.9	7729.19	14000.2	15343.5	10433.5	9710.82	15498.3	15433	24046	7450.2	14049.1	10409.5
LOC109405526	9.83	2.03	5	5.34	4.7	4.89	11.22	12.19	15.71	10.57	17.54	18.13
LOC109405537	80.08	36.41	80.73	46.93	32.8	28.97	22.72	18.35	20.53	6.33	26.62	11.91
LOC109405497	4.91	4.44	5.47	12.17	19.14	26.44	66.52	96.16	123.02	63.88	78.64	111.61
LOC109405654	53.12	22.53	33.24	69.25	224.1	178.87	43.42	46.21	56.57	46.26	34.85	73.08
LOC109405658	21.65	9.78	9.98	34.89	56.95	60.25	9.65	12.06	24.2	18.51	21.52	44.78
LOC109405632	18.37	5.58	11.02	13.03	12.84	15.82	15.36	21.96	28.32	10.9	15.45	25.68
LOC109405634	4.23	2.97	4.24	2.6	4.61	5.39	2.96	7.81	10.15	6.01	5.75	13.09
LOC109405633	13.87	4.2	11.66	13.59	15.99	19.48	11.42	17.33	25.98	10.23	18.49	26.78
LOC109405642	26.72	48.59	25.45	64.37	81.34	97.07	51.36	90.76	114.08	62.69	77.17	104.78
LOC109405490	2.05	4.12	1.53	7.27	10.24	14.32	4.72	13.94	14.97	2.61	2.5	8.45
LOC109405638	2.23	0.91	1.78	5.03	6.61	10.08	10.54	18.62	22.84	8.58	8.51	11.27
LOC109405502	28.05	11.37	15.91	28.93	24.59	34.01	26.45	33.18	47.21	16.36	19.69	49.71
LOC134285370	5.39	4.38	2.01	10.63	15.65	16.82	20.51	50.8	59.17	14.62	9.35	40.65
LOC134285373	14.57	4.84	12.73	11.96	22.15	24.98	15.18	22.8	28.83	14.28	18.09	35.78
LOC134285374	52.94	10.49	25.99	27.32	22.76	22.17	2.99	4.17	5.47	4.97	29.24	8.13
LOC109622734	1.6	2.1	0.69	6.19	6.83	9.6	3.23	10.27	11.83	2.73	2.2	7.73
LOC109419703	0.85	0.47	0.92	1.34	1.49	2.56	5.38	10.57	12.66	3.59	7.05	6.21
LOC109419673	4.1	4.1	2.89	9.73	10.3	15.71	5.54	10.27	14.73	4.72	9.68	9.9
LOC109419664	148.38	256.36	256.97	225.81	317.89	343.89	34.32	62.4	84.69	20.56	303	38.81
LOC115257106	10.41	4.4	12.98	7.78	15.88	14.14	1.34	0.9	3.34	2.44	3.66	4.93
LOC109623012	4.26	3.58	1.33	10.45	27.02	25.24	4.91	11.44	12.83	10.76	7.83	21.38
LOC115257105	13.77	5.26	5.83	23.91	22.63	32.68	19.83	37.96	58.92	8.56	26.11	14.68
LOC109622746	368.95	88.42	215.24	204.43	156.49	132.44	154.45	156.81	223.95	101.96	174.27	167.52
LOC109419559	38.12	17.78	10.96	86.5	156.83	164.54	26.44	51.22	72.36	35.6	20.36	88.58
LOC109622748	2.58	1.78	1.38	5.5	8.84	15.85	19.36	46.41	58.41	12.97	9.22	32.68
LOC109419547	10.49	16.51	7.56	27.3	59.19	58.67	6.39	16.8	25.04	6.48	14.99	15.32
LOC109419524	180.8	64.94	178.18	116.77	73.96	63.52	75.38	99.16	109.74	40.9	98.18	70.67
LOC109419516	16.78	2.5	11.3	9.9	7.94	8.46	13.17	11.28	15.46	9.33	12.74	19.87
LOC109423116	3.6	5.79	1.85	6.58	13.46	14.49	2.72	6.59	9.25	2.22	1.96	8.43
LOC109419144	15.23	10.53	7.72	13.69	6.16	7.07	5.34	3.83	5.55	6.4	11.43	4.93
LOC109423119	2.35	3.19	2.19	6.09	10.22	13.28	2.58	6.83	11.24	3.4	6.78	9.54
LOC109423123	2.74	2.45	2.06	6.19	8.96	9.17	7.69	18.95	19.11	4.41	4.03	9.04
LOC109419263	4.21	1.79	4.07	6.22	8.42	11.61	12.5	18.24	29.37	11.32	19.42	21.21
LOC109419224	2.27	1.41	2.32	3.93	4.06	6.19	8.8	13.82	20.65	8.91	36.71	14.14
LOC109423140	1.19	1.41	1.47	2.7	1.89	3.87	9.97	12.81	21.35	6.83	14.51	8.45
LOC109419102	4.69	5.18	4.62	12.53	11.38	16.45	7.12	11.29	15.48	11.44	14.85	20.53
LOC109397285	9.19	9.96	11.97	11.47	15.5	23.89	36.8	75.56	105.39	51.37	71.45	101.65
LOC115257160	23.33	44.34	19.26	65.66	111.63	128.85	37.53	67.56	106.51	36.31	80.09	66.3
LOC109397295	1.22	0.53	0.59	1.59	2.36	4.13	5.84	15.37	14.2	7.49	5.68	15.39
LOC109423204	279.58	71.25	210.1	171.88	174.15	160.48	36.5	23.76	36.08	46.41	65.79	74.73
LOC115266664	27.18	11.1	19.99	31.53	52.75	51.21	6.35	3.66	6.25	2.37	9.31	10.17
LOC115266637	2.3	1.34	0.7	2.8	3.54	6.2	6.22	17.54	19.57	6.63	3.91	17.14
LOC115263681	3.31	5.18	1.89	8.04	13.92	18.29	3.26	8.91	10.99	2.27	3.08	4.53
LOC109397253	342.08	106.85	233.78	129.45	92.5	79.52	127.53	116.81	126.99	60.12	73.78	115.89
LOC109397249	0.94	1.73	0.87	3.82	6.26	10.45	9.84	16.96	21.18	6.62	3.34	14.02
LOC109423234	3.43	5.65	4.92	7.44	11.07	12.8	4.72	13.42	14.03	4.78	7.01	10.46
LOC115263687	2.05	2.2	1.46	7.91	13.27	16.28	4.29	7.59	11.45	2.19	2.98	8.61
LOC109397252	328.52	64.2	153.19	159.02	169.64	140.36	74.23	79.18	116.68	67.02	97.91	98.29
LOC109397239	15.96	2.7	5.62	11.68	9.5	14.82	17.92	37.96	40.05	13.71	6.31	28.89
LOC109423519	3.41	2.96	5.09	2.96	4.9	6.6	6.82	11.95	19.02	10	30.15	17.01
LOC109430199	0.85	1.71	0.53	3.59	5.13	5.53	4.61	9.09	13.19	3.16	2.28	7.52
LOC109423516	4.68	3.67	5.41	9.49	9.72	15.59	7.1	8.96	18.55	12.31	61.15	17.6
LOC109430200	4.6	2.04	0.85	12.18	11.43	16.47	16.43	34.38	34.87	7.33	3.68	17.96
LOC109432159	7.46	7.46	5.83	7.81	12.4	13.7	10.26	28.83	40.55	11.2	19.69	19.22
LOC109432128	1.85	2.88	2.57	3.56	4.79	8.23	10.21	21.1	28.51	7.83	8.94	19.49
LOC115263693	2.41	3.41	3.88	5.57	6.22	9.08	3.48	14.44	15.72	3.33	10.94	11.38
LOC109432145	34.32	70.71	23.88	91.71	154.53	190.61	20.05	43.03	52.78	16.87	17.02	39.61
LOC109432154	4.07	8.14	3.04	12.38	16.93	28.72	30.7	79.54	105.17	12.13	18.23	29.92
LOC109432168	7.27	9.8	6.02	16.97	24.37	28.26	10.55	19.92	25.62	9.82	21.23	21.77
LOC109423501	28.51	7.11	28.28	11.61	10.43	11.57	17	25.47	23.17	8.03	4.46	17.15
LOC109423494	1.91	8.45	2.01	9.74	15.42	17.81	3.15	9.35	12.32	3.34	6.29	9.5
LOC109432122	25.02	43.33	38	53.44	92.78	101.78	27.26	53.14	67.29	15.24	21.17	46.06
LOC109432121	6.96	7.39	7.67	25.31	42.05	53	11.93	19.41	28.24	10.87	16.54	34.83
LOC134285427	10.7	18.01	12.72	16.44	26.88	25.45	11.88	16.5	26.88	12.56	35.37	19.6
LOC109423465	295.32	103.86	276.73	128.71	125.3	105.93	67.58	68.91	96.26	60.78	98.78	97.52
LOC109432158	0	0	0.55	0.04	0.07	0.06	0.08	0.16	0	5.65	0.28	14.18
LOC109423478	25.49	34.72	135.47	13.15	8.38	7.81	8.17	7.14	8.83	2.22	33.34	9.92
LOC115263729	17.68	17.12	9.08	61.86	100.74	124.09	54.23	102.57	126.16	37.01	28.39	92.52
LOC109432157	10.42	10.84	15.83	22.34	36.64	46.57	30.55	49.39	64.54	19.2	36.87	43.87
LOC115263730	118.76	813.68	308.79	611.74	888.05	985.55	200.01	595.06	566.39	185.81	210.44	433.06
LOC115263719	1.08	1.58	3.02	2	1.73	3.06	7.9	10.3	16.99	7.31	28.82	10.16
LOC109424301	44.27	6.53	26.88	14.04	16.93	14.61	7.64	4.06	7.46	4.33	5.22	4.6
LOC109431943	6.05	3.27	4.95	6.75	6.22	7.81	4.8	8.17	12.25	3.92	13.08	8.46
LOC109431950	6.73	20.77	4.59	14.84	25.05	30.61	5.1	14.86	15.79	5.59	6.78	15.9
LOC109431949	6.24	24.48	6.52	25.21	40.35	48.54	6.35	16.34	18.19	7.24	6.84	18.71
LOC109430298	8.13	30.31	15.43	26.15	29.04	34.66	14.35	28.43	30.87	10.89	24.35	22.48
LOC109431948	74.76	101.08	57.14	121.09	236.6	279.46	30.81	44.96	77.81	43.41	49.01	98.85
LOC109430265	7.44	13.42	10.61	11.97	15.89	16.5	2.41	4.38	6.6	2.08	8.88	3.91
LOC109430284	133.65	206.65	382.73	82.81	104.62	96.62	87.94	38.63	33.08	60.61	154.78	63.04
LOC109415540	3.88	17.02	10.01	8.91	14.61	20.29	5.43	13.29	14.51	4.65	16.25	12.78
LOC109430272	10.41	16.86	32.78	15.21	27.13	31.04	4.55	6.56	10.28	2.65	15.6	6.06
LOC109415541	2.2	7.11	2.17	12.23	13.98	20.28	6.25	13.23	19.05	5.97	33.93	17.89
LOC109430282	327.78	249.85	691.53	156.26	146.16	119.53	203.26	289.03	295.75	98.55	358.99	191.52
LOC109430279	9.02	12.95	5.33	9.02	16.52	15.49	3.91	4.03	5.11	11.53	47.57	12.85
LOC109415536	1.75	7.59	5.24	5.18	4.49	7.07	4.78	8.43	12.13	3.3	17.85	7.89
LOC109415535	9.84	44.05	27.38	26.41	24.45	27.79	18.83	25.14	30.43	17.57	54.04	25.88
LOC109430248	6.04	11.27	6.19	21.8	24.03	27.44	3.5	3.61	6.84	3.5	7.05	8
LOC109430275	9.23	18.81	12.44	23.92	24.99	26.77	3.57	3.38	7.84	3.39	10.81	9.98
LOC109430277	2.44	3.58	4.43	6.89	5.98	8.8	4.86	6.44	11.77	4.31	41.11	6.74
LOC109430291	9.4	15.43	6.67	26.39	37.8	41.69	26.81	64.36	68.58	20.11	24.3	41.13
LOC109430292	2.95	3.84	1.9	6.63	9.04	11.96	13.25	25.86	30.16	10.84	10.47	21.84
LOC109430294	38.77	25	13.97	51.16	61.57	61.69	23.07	30.05	42.13	13.58	21.73	32.79
LOC109412409	1.15	2.55	0.72	4.94	6.15	11.41	9.19	21.73	27.15	6.77	7.2	17.79
LOC109430321	0.58	1.73	0.78	1.61	2.38	2.39	5.74	7.29	3.16	31.58	0.87	43.11
LOC109430345	34.41	31.59	14.67	51.83	87.73	91.38	26.92	47.16	47.27	25.37	17.32	48.06
LOC109430356	3.65	0.11	0.07	10.16	9.79	13.61	40.77	95.66	77.05	24.18	1.17	68.75
LOC109430324	5.31	7.63	3.47	18.69	32.45	46.61	45.16	133.04	122.17	17.99	7.86	53.94
LOC109430323	20.4	109.53	33.54	93.54	115.99	146.58	20.2	43.99	51.23	16.64	28.57	42.93
LOC134286626	8.85	25	6.98	28.83	48.8	51.02	5.07	12.33	12.33	5.04	3.88	9.83
LOC109412457	18.15	12.23	14.8	10.85	10	10.81	3.39	4.44	5.63	2	5.02	5.55
LOC134285459	3.71	8.22	1.99	19.74	26.33	33.73	1.29	4.72	5.99	1.63	2.19	5.93
LOC109412435	3.86	5.73	3.39	10.63	17.08	18.88	8.06	11.08	17.49	13.1	22.34	17.36
LOC109412434	116.58	142.04	152.3	223.24	298.39	406.11	30.32	40.31	64.6	37.2	104.73	94.26
LOC109412455	10.03	18.38	11.24	29.61	51.04	55.09	5.8	9.65	13.22	4.43	12.32	12.08
LOC134286645	37.22	18.96	28.28	22.34	21.94	22.83	8.18	11.43	14.56	4.36	9.11	9.61
LOC109430338	11.88	24.41	7.19	38.54	44.49	48.29	4.59	9.46	8.89	2.67	4.01	7.88
LOC115263758	39.75	84.55	46.56	125.39	223.65	257.15	45.83	74.17	80.73	33.57	25.93	83.37
LOC109400059	27.34	48.78	26.72	43.47	59.53	55.61	7.66	12.91	24.09	4.78	15.36	12.99
LOC109400116	43.28	57.76	28.99	86.99	140.12	144.84	16.02	18.41	23.79	11.65	12.47	25.15
LOC109400125	1.09	3.77	0.71	6.39	7.68	15.67	22.3	50.46	60.56	12.52	13.78	28.66
LOC115254340	18.88	23.24	27.79	14.5	8.06	9.73	12.87	11.87	16.63	34.86	59.44	29.41
LOC109621592	3.35	1.82	3.76	4.06	5.76	7.63	4.07	7.52	9.62	5.93	5.28	13.26
LOC109400105	0.41	1.55	0.34	1.9	2.35	3.18	3.21	8.15	10.74	3.04	1.57	8.55
LOC109400102	23.03	53.31	38.11	63.62	91.49	105.47	15.5	26.58	39.43	13.67	31.99	37.27
LOC109621633	2.93	7.55	4.04	7.74	11.86	18.16	17.94	22.69	30.43	9.44	14.04	16.8
LOC134283994	4.9	12.76	4.79	14.53	22.73	23.42	2.78	4.9	7.34	2.13	3.59	5.79
LOC109400080	1.99	9.09	3.47	5.39	11.03	10.4	3.79	7.3	5.96	1.93	3.11	4.56
LOC109621587	15.64	50.81	21.24	48.79	71.69	90.1	31.21	65.68	71.21	22.58	34.36	49.42
LOC109400092	66.22	19.33	64.92	31.46	46.45	46.62	17.93	18.33	22.9	9.67	15.76	18.36
LOC109621583	1.93	5.01	2.26	6.2	7.89	10.07	2.37	5.24	6.5	2.75	5.11	5.49
LOC109400082	181.96	762.61	388.68	565.19	815.08	836.87	671.65	744.65	499.85	493.44	445.63	474.5
LOC109621546	2.58	3.98	1.96	7.3	12.21	17.07	4.59	6.88	12.24	5.01	8.04	10.57
LOC109621585	12.14	39.55	18.95	50	76.55	94.16	11.53	25.23	29.78	9.93	15.94	30.6
LOC115254326	1.47	1.25	0.71	4.53	6.67	11.09	3.9	5.67	8.24	3.9	3.95	8.29
LOC109400079	2.65	6.81	2.83	8.69	15.4	15.14	1.69	3.34	5.35	1.47	2.72	3.85
LOC109400111	7.69	21.76	11.4	18.39	40.56	41.96	20.56	35.7	38.42	14.78	22.92	28.06
LOC109621625	198.08	1067.59	394.26	793.48	918.38	973.75	768.65	859.21	550.6	509.04	466.95	498.75
LOC115253921	4.36	3.98	1.27	11.85	17.19	21.83	5.07	10.38	16.66	4.21	10.49	12.87
LOC109400128	151.54	442.2	200.31	396.09	664.37	669.04	296.77	723.61	676.81	309.72	278.75	605.72
LOC109621635	2.94	4.82	2.23	9.54	18.25	17.8	2.42	6.89	8.53	5.7	6.71	12.76
LOC109621632	618.4	2377.74	1302.85	1424.21	2389.51	2764.15	1702.34	3022.96	2800.14	1226.86	1809.63	2616.35
LOC109400064	4.66	6.22	2.22	9.72	16.58	20.45	4.44	12.61	20.14	4.89	5.16	13.49
LOC115254318	62.68	84.79	69.03	128.65	177.72	177	71.79	53.76	69.18	50.39	91.23	63.72
LOC109400097	21.66	57.44	43.38	40.52	71.66	79.27	9.01	20.93	24.98	7.11	22.19	15.77
LOC109621577	15.83	41.62	20.65	43.19	69.51	91.27	18.23	38.85	49.47	14.17	21.35	33.84
LOC109621611	5.22	0.51	1.05	4.54	5.43	4.86	2.18	4.78	0.95	4.72	0.17	13.49
LOC134286756	792.98	581.6	907.8	465.09	423.63	296.76	115.41	130.62	163.91	66.62	239.33	80.17
LOC109621606	16.72	11.17	25.89	8.81	15.95	14.96	5.03	4.63	8.24	5.36	9.19	8.43
LOC109400072	2.91	1.83	0.79	4.06	5.57	1.94	1.02	2.86	1.22	3.73	0.05	10.85
LOC109621269	3.83	4.46	4.52	4.75	6.22	8.7	9.64	17.74	24.72	7.64	22.81	12.32
LOC109400054	1.11	3.6	0.49	4.39	7.23	9.47	7.08	14.86	17.95	5.05	4.43	11.13
LOC109400055	13.85	21.56	16.18	17.19	25.9	29.84	28.9	38.51	43.13	16.95	33.68	32.14
LOC109621569	146.51	75.43	192.32	115.28	95.24	93.62	271.6	241.8	310.6	180.11	524.6	248.12
LOC109430404	5.78	6.63	3.86	13.72	21.43	22.91	11.21	16.54	20.89	9.56	10.03	16.57
LOC109408866	24.86	26.67	12.72	36.52	69.97	74.77	28.22	56.57	73.35	6.56	23.36	19.04
LOC109430401	5.94	8.95	5.62	14.45	26.03	28.16	7.74	12.38	15.23	3.24	15.69	7.73
LOC134285485	1.68	0.58	0.76	2.25	2.9	2.9	3.82	2.75	4.72	23.16	8.7	28.82
LOC109413270	22.35	6.27	15.3	30.53	46.58	60.76	71.54	105.68	127.57	56.14	26.68	102.24
LOC134291181	3.79	1.44	0.14	3.43	8.62	7.97	3.52	9.13	10.7	3.2	0.77	5.47
LOC109415405	5.4	6.24	5.24	11.22	11.98	18.61	16.02	29.83	42.17	14.4	31.89	27.14
LOC109405114	23.87	11.12	10.87	55.81	69.78	88.52	31.23	46.27	71.02	24.95	34.97	50.29
LOC109415407	4.77	9.93	2.19	25.95	38.11	40.77	8.31	16.67	23.47	4.85	8.44	17.99
LOC109410081	53.57	148.09	56.18	147.45	224.14	249.75	54.88	202.99	140.49	46.19	35.16	118.45
LOC109430224	69.56	78.87	39.65	196.55	319.08	400.25	123.6	206.59	259.2	69.69	45.58	149.44
LOC109410077	0.95	0.58	0.89	2.58	1.1	2.61	7.3	9.73	14.79	4.58	10.94	6.32
LOC109410076	5.24	5.16	3.48	12.48	20.68	22.56	12.12	25.86	37.84	11.28	10.87	25.02
LOC109410075	2.14	1.68	3.65	2.72	8.3	10.48	5.04	7.68	11.71	7.89	4.51	15.64
LOC109410072	1795.1	4483.66	3463.86	4264.22	6958.33	6745.41	4297.08	5019.58	3937.52	4878.6	3171.98	6179.45
LOC109430213	13.09	17.21	6.9	21.03	26.19	28.03	5.06	8.41	12.4	3.2	5.64	6.57
LOC109430214	2.44	2.7	1.43	6.23	7.41	9.79	4.75	9.43	12.64	4.64	11	7.72
LOC109410069	0.8	0.87	0.6	2.6	2.36	3.96	4.43	10.37	12.43	2.85	2.25	10.27
LOC115264785	18.25	5.15	10.14	8.5	11.09	8.53	3.59	2.06	4.37	5.85	16.53	4.92
LOC109430448	0.37	0	0	0.84	0.99	1.14	5.67	13.78	7.93	1.23	0	6.02
LOC109432139	1.99	2.07	1.52	2.79	2.63	2.94	1.83	3.39	6.37	4.75	23.51	7.24
LOC109432132	1.68	3.85	1.82	4.47	8.75	10.1	6.17	12.21	15.9	4.2	5.26	11.63
LOC109432116	3.67	5.75	2.06	13.14	21.48	30.19	5.86	10.03	13.9	3.34	5.08	11.53
LOC109432118	3.71	13.59	8.02	11.42	15.96	23	12.35	31.65	33.22	7.14	15.18	18.45
LOC109430360	13.76	39.09	19.69	38.33	56.54	71.94	19.85	39.37	51.22	21.11	29.97	65.43
LOC109432134	3.86	7.92	4.4	7.82	10.3	11.08	4.81	11.66	14.86	2.27	5.31	4.93
LOC109430195	33.21	4.86	27.67	13.68	14.43	16.02	87.56	52.35	47.37	56.73	50.45	75.73
LOC109432169	6.49	3.41	4.67	7.1	8.48	11.69	12.97	13.12	16	7.96	8.74	18.42
LOC109430140	6.13	27.27	14.44	11.8	18.1	20.52	12.73	14.99	15.45	7.26	14	15.19
LOC109430124	4.21	9.1	3.43	8.42	11.75	14.4	7.51	7.53	5.77	0.52	6.73	0.98
LOC109430725	1.8	2.97	2.78	4.59	4.15	5.52	4.06	6.02	10.63	3.5	13.24	5.77
LOC109430032	2.13	19.4	15.25	2.7	2.53	3.02	0.13	0	0.22	0.09	2.1	0
LOC115253993	7.09	12.13	4.57	17.65	32.27	34.29	10.82	21.93	29.44	8.71	15.36	19.28
LOC109429924	3.81	14.46	7.97	10.28	17.25	22.4	6.56	15.75	20.62	3.92	9.24	7.97
LOC109430726	3.95	3.57	2.2	13.87	23.75	31.11	2.33	4.51	5.88	2.35	2.61	5.47
LOC109430733	12.08	30.76	17.88	30.52	47	58.97	16.24	29.54	41.02	9.59	16.49	19.45
LOC109430732	7.35	63.22	25.04	15.99	21.56	30.1	2.26	4.78	7.32	3.37	8.48	10.63
LOC109429778	85.59	27.29	139.21	51.03	51.08	50.34	11.94	14.46	23.73	13.12	47.67	33.85
LOC109429762	34.16	22.03	57.24	39.66	47.99	59.28	54.35	68.32	99.06	57.17	230.63	113.84
LOC109430715	15.96	42.03	21.03	30.78	41.99	53.59	10.42	19.46	26.5	8.88	19.91	18.93
LOC109429722	3.55	8.05	6.13	8.63	17.09	20.01	7.02	15.78	18.1	9.29	14.67	22.98
LOC109430713	37.02	53.15	36.47	67.71	70.92	99.37	49.85	98.25	141.62	31.95	134.21	74.42
LOC109430742	7.49	5.35	6.24	9.5	11.07	14.44	9.87	8.85	15.92	7.05	26.37	12.51
LOC109429542	5.25	3.39	3.87	4.79	6.75	7.25	6.52	6.88	10.58	7.39	16.58	11.32
LOC109399928	12.3	14.57	6.67	25.65	36.44	38.42	13.18	11.83	12.64	15.43	11.07	20.52
LOC109399943	1.72	3.6	3.85	4.01	4.84	6.67	4.04	8.18	10.97	3.11	4.84	4.46
LOC115267078	10.94	15.72	8.91	34.1	54.94	59.84	18.25	41.8	45.82	12.69	13.15	27.79
LOC115267077	32.38	70.84	26.23	58.17	72.97	89.01	37.04	95.5	92.67	10.75	22.08	24.03
LOC109399934	2.03	2.21	0.69	6.24	7.72	10.68	10.31	20.14	25.58	6.17	6.84	13.25
LOC109399954	11.78	23.83	9.26	37.66	45.1	42.8	19.15	22.23	28.85	16.93	18.79	25.34
LOC109399952	1.41	6.77	1.87	6.27	9.78	11.08	1.16	1.61	2.73	0.78	2.66	2.58
LOC109399951	10.8	42.51	12.84	49.78	72.21	85.63	8.86	22.42	27.83	7.7	7.85	20.56
LOC109399955	3.06	7.24	2.81	10.8	18.18	20.26	2.57	5.83	7.59	2.44	4.07	6.24
LOC109399939	0.21	2.42	0.71	3.66	4.73	4.44	4.51	13.01	11.04	2.57	2.8	5.81
LOC109399958	92.4	28.99	69.59	54.78	72.61	72.83	20.29	26.42	32.69	16.89	12.97	25.71
LOC109425384	29.76	51.79	20.18	100.77	128.39	133.2	29.01	38.37	45.38	25.03	22.01	45.84
LOC115267097	3.84	7.52	1.85	9.12	19.31	19.46	3.47	3.71	2.46	7	5.84	6.48
LOC109425278	0.91	1.8	2.7	3.06	2.37	4.38	11.15	11.59	20.62	12.11	31.05	14.51
LOC109399856	0.65	0.95	0.19	2.14	3.45	5.24	3.4	8.13	11.93	4.3	4.7	10.25
LOC109399865	17.75	17.59	7.82	47.53	67.03	70.64	6.52	13.5	18.97	8.33	8.48	14.83
LOC109399873	0.51	1.84	0.86	2.43	3.55	5.54	4.61	11.33	12.84	3.78	4.29	7.71
LOC109425367	3.06	2.33	1.07	6.59	9.67	14.29	3.34	7.48	9.56	4.51	5.54	11.58
LOC134285525	3.37	16.25	6.95	4.38	1.55	2.1	0.22	0.05	0.26	0.3	3.78	0.29
LOC115267089	7.37	23.33	7.68	18.4	37.32	31.13	3.23	10.79	4.54	9.85	1.47	32.2
LOC115267045	5.34	10.37	4.77	23.89	17.67	33.68	24.46	42.04	60.42	22.8	34.4	43.89
LOC115267037	22.17	11.22	16.38	37.58	50.31	66.02	33.63	49.42	77.54	39.17	61.17	71.34
LOC109425348	17.9	33.07	19.43	50.31	57.62	78.23	35.67	38.85	57.27	20.91	20.81	49.79
LOC109428605	2.93	2.09	10.16	1.17	1.14	1.05	1.43	0.75	1.32	1.86	5.21	1.83
LOC109425340	93.88	110.51	42.67	191.74	336.65	335.17	19.07	31.43	54.01	25.62	23.02	66.84
LOC109425339	9.09	4.11	12.56	6.42	12.83	13.11	3.34	5.75	6.4	2.59	5.14	7.06
LOC109425322	2.06	1.99	2.09	7.69	9.72	10.39	8.4	13.25	20.71	9.36	11.8	17.97
LOC109419806	5.02	12.72	1.99	12.1	14.97	17.97	2.98	8.16	5.59	2.79	1.98	5.96
LOC109419814	10.03	15.66	18.97	17.87	13	15.37	7.09	10.44	15.35	7.48	17.51	13.51
LOC109425310	6.98	6.9	3.46	16.67	18.99	30.36	9.2	23.41	30.54	5.74	5.74	13.88
LOC109425308	1.98	3.22	1.77	7.06	9.23	12.72	12.61	23.14	25.17	7	6.67	13.15
LOC109425240	15.57	2.23	12.19	9.71	12.15	12.7	17.56	17.53	22.34	10.16	13.9	15.49
LOC109412286	2.73	3.71	1.8	9.1	15.61	20.56	1.91	5.69	7.74	2.23	1.48	4.81
LOC109425251	0.6	1.23	0.69	1.75	2.77	4.73	3.37	8.46	10.14	4.37	6.13	6.35
LOC109412297	2.71	6.9	3.26	13.81	16.06	17.54	9.49	18.53	21.45	7.08	9.18	18.16
LOC109425246	0.74	0.94	0.27	2.22	2.66	5.51	4.28	9.44	13.8	3.01	4.81	8.17
LOC109399056	1.08	1.82	0.9	7.6	8.06	11.89	6.11	12.17	14.34	6.93	10.18	14.3
LOC109425244	8.52	25.62	10.05	37.96	40.81	62.29	51.96	53.5	51.21	26.48	24.82	39.97
LOC109399052	4.26	13.43	4.94	19.35	27.74	33.76	8.01	19.37	21.9	6.76	6.6	13.4
LOC109623010	8	12.41	6.55	12.16	19.92	26.63	8.48	12.73	15.98	16.44	38.82	22.26
LOC134285544	4.13	11.5	7.31	12.52	11.21	15.32	33.92	24.57	25.43	13.13	17.26	11.98
LOC109411869	5.26	8.52	1.95	12.57	16.76	22.7	37.66	89.76	98.48	19.69	30.87	33.42
LOC109412718	2.74	10.12	5.07	13.12	16.92	18.9	1.88	5.74	3.9	1.91	1.6	4.46
LOC134285541	2.32	9.45	3.02	13.21	17.6	19.27	1.5	5.47	2.54	2.12	1.29	4.26
LOC109412716	5.49	17.83	10.35	19.66	17.55	21.48	51.05	40.67	37.18	19.51	27.78	18.9
LOC109412721	2.53	3.57	1.54	10.97	8.24	18.07	9.75	14.17	25.9	6.25	3.54	16.32
LOC109411863	3.2	6.15	2.05	15.33	20.57	29.68	20.97	40.1	43.07	18.37	15	32.41
LOC109412731	16.22	25.53	14.94	56.91	118.16	139.89	26.94	56.47	80.69	28.29	50.15	57.1
LOC109411856	28.15	44.95	21.66	111.56	196.35	242.49	45.25	110.01	142.26	43.94	58.08	96.08
LOC109412740	124.48	256.36	172.19	218.62	302.22	318.54	65.29	34.48	30.59	69.61	73.61	75.13
LOC109411886	2.65	2.89	1.43	6.32	14.65	14.76	2.04	0.95	2.79	0.51	1.05	3.38
LOC109412743	49.63	236.48	154.95	75.38	86.15	98.91	55.97	31.21	54.63	32.13	125.05	28.09
LOC115259545	16.88	16.22	6.56	51.97	76.96	72.77	9	19.73	31.86	5.5	11.93	15.96
LOC115256944	10.27	23.53	81.15	5.95	3.68	2.54	14.01	14.4	10.68	144.07	71.64	208.27
LOC109400400	0.46	0.58	0.35	1.67	2.8	3.57	5.14	11.15	13.84	2.98	1.95	6.18
LOC109399857	0.46	1.99	0.73	3.22	3.36	7	7.65	19.84	23.11	6.78	5.37	12.97
LOC134287274	25.57	7.8	9.34	15.52	13.16	8.94	0	0	0	0	0	0.24
LOC109622450	1.94	11.86	6.6	5.49	6.41	9.7	8.53	11.08	13.09	4.69	9.47	6.31
LOC109400504	7.2	2.99	5.01	13.14	37.07	40.74	5.89	12.65	20.79	5.69	5.91	14.07
LOC134285572	213.51	88.8	190.52	92.09	95.09	58.22	18.44	15.48	28.53	16.16	35.69	34.21
LOC134287320	160.89	32.78	57.41	60.79	76.63	38.88	5.29	3.1	7.62	6.94	31.16	7.52
LOC109400507	3.04	8.21	2.91	7.64	9.81	17.07	16.09	53.97	71.63	6.85	27.5	15.77
LOC134285580	0.76	3.19	1.24	5.64	8.83	14.41	7.62	20.68	26.81	3.58	8.29	9.91
LOC109417800	4.84	7.36	5.75	11.37	13.45	22.18	20.01	33.34	44.14	10.95	39.58	17.67
LOC109400499	4.64	4.66	1.48	9.32	15.4	20.04	9.82	19.45	16.99	7.11	3.4	16.1
LOC109400498	7.69	4.02	4.29	12.99	31.1	27.82	7.8	13.18	16.75	6.21	2	10.95
LOC115259554	10.93	7.27	13.27	17.12	22.34	22	4.49	9.18	11.95	3.02	5.03	7.63
LOC109400529	1.43	1.37	0.94	5.95	8.24	13.11	1.88	4.74	5.72	2.9	1.66	3.89
LOC115259650	4.55	12.13	4.97	14.21	17.49	22.52	8.71	13.24	12.36	5.13	6.64	8.81
LOC115259649	17.15	23.75	11.19	52.25	80.83	106.06	16.76	35.25	39.98	10.53	13	26.79
LOC109417729	22.45	14.16	8.95	49.88	95.33	92.7	18.04	34.59	43.67	13.61	22.77	35.53
LOC109408290	2.7	3.41	1.95	7.76	11.88	13.78	3.81	4.81	6.22	2.68	3.1	4.35
LOC109400482	1.66	3.03	1.17	5.64	7.64	11.02	13.19	22.03	23.72	8.05	2.38	17.27
LOC109623050	1.85	1.9	0.46	6.28	9.4	14.89	3.53	7.34	11.87	2.98	2.6	8.55
LOC109621642	8.96	4.86	7.02	12.88	16.9	22.74	8.53	12.14	16.57	5.93	10.99	22.48
LOC109411406	3.64	14.91	4.62	16.59	18.38	26.74	5.6	16.23	21.03	4.65	6.92	9.54
LOC109623054	3.14	7.51	3.34	10.56	14.54	14.23	2.51	7.7	9.81	2.91	3	6.25
LOC109417290	5.8	7.89	4.85	11.87	20.52	22.99	3.62	5.73	9.56	4.22	4.46	9.4
LOC109417287	85.24	20.12	60.48	23.39	33.97	24.8	2.74	3.15	4.91	2.45	6.25	5.47
LOC109417286	1.97	1.25	1.01	8.16	13.8	18.08	9.61	18.57	23.72	6.37	4.34	20.71
LOC109425514	6.89	6.44	2.81	14.92	22.43	22.6	30.75	28.34	35.8	25.07	42.26	35.34
LOC109425515	2.72	2.51	0.93	4.62	14.18	12.08	5.72	16.49	18.88	4.92	5.41	8.92
LOC115259484	2.95	1.31	1.08	10.24	16.81	18.34	3.33	8.64	11.75	2.79	3.28	6.69
LOC115259608	2.04	2.74	1.01	9.59	16.03	28.27	5.17	10.59	14.58	4.54	6.99	13.33
LOC109416957	10	36.19	8.95	38.13	49.97	69.94	20.02	34.62	35.38	9.47	9.32	23.01
LOC109402364	3.02	1.96	0.84	9.42	12.9	17.71	3.79	7.83	9.94	2.01	3.04	5.3
LOC109416956	2.21	6.59	2.02	17.85	20.71	31.3	7.6	12.99	21.07	6.21	7.49	17.8
LOC134285599	7.59	26.43	7.18	28.93	35.64	49.11	14.03	23.45	28.16	7.15	6.66	17.47
LOC109416915	13.38	18.98	9.41	46.49	89.45	124.81	48.69	111.07	145.27	27.65	22.72	53.42
LOC134285605	44.45	38.66	41.46	88.5	93.49	96.08	6.36	7.96	11.62	4.12	9.97	10.11
LOC109415615	8.57	18.39	10.65	27.98	33.84	33.3	16.77	29.5	28.75	12.25	22.95	23.72
LOC109425522	15.43	29.67	26.46	34.99	38.03	45.72	34	23.09	28.66	26.33	60.88	21.14
LOC115254040	34.78	25.09	37.91	52.88	87.03	83.25	2.87	4.16	6.89	3.53	5.38	5.11
LOC109415611	112.45	139.69	60.61	240.93	331.19	380.09	8.23	13.03	19.28	8.68	49.11	22.15
LOC109415608	3.54	1.73	3.33	10.85	25.55	33.82	30.7	38.22	60	29.21	20	67.12
LOC109398975	13.67	32.25	9.82	46.65	47.51	65.23	9.01	23.56	31.86	6.59	5.9	19.92
LOC109399006	0.4	0.8	0.6	1.86	2.23	3.1	3.07	7.79	10.17	1.04	3.83	2.3
LOC109429328	41.28	54.67	47.76	58.93	132.97	131.41	41.58	42.27	53	25.03	44.33	42.97
LOC109425506	5.86	5.09	3.45	9.45	11.51	14.59	1.04	1.44	2.86	2.05	7.08	7.31
LOC109400928	1.32	1.38	0.63	3.03	4.25	6.47	5.53	13.04	17.99	8.1	6.34	15.86
LOC109400918	2.92	7.16	2.78	8.05	11.49	14.94	2.11	2.11	4.04	0.73	1.41	2.18
LOC134285628	0.21	0.63	0.32	1.74	2.29	4.99	7.06	18.03	21.14	4.22	2.64	9.47
LOC109429307	15.77	21.63	23.06	46.77	74.79	104.36	116.42	155.49	210.92	79.55	149.3	117.77
LOC109400865	4.9	3.3	2.57	12.74	21.39	25.41	46.67	87.28	129.98	32.97	30.25	69.92
LOC109429359	12.73	11.14	7.57	27.12	33.3	39.55	14.66	14.02	17.82	12.36	10.13	18.34
LOC115259581	0.66	1.94	0.5	5.42	7.74	15.27	24.61	57.81	80.01	17.55	21.02	30.61
LOC109400818	3.53	5.87	5.18	8.88	12.45	15.97	14.73	14.99	16.75	15.59	21.37	17.37
LOC109398210	23.1	19.22	24.13	43.82	65.42	63.22	31.85	23.62	23.38	28.2	23.04	38.06
LOC115263769	10.13	3.31	2.94	10.89	13.28	16.38	2.78	6.09	10.25	2.03	1.52	6.35
LOC109398222	1.56	3.65	3.55	7.11	9.3	12.12	5.08	10.93	14.56	10.04	25.67	15.44
LOC115259414	18.1	8.6	21.88	19.57	29.88	29.73	75.8	39.02	47.19	55.94	62.79	56.45
LOC115259822	1.55	3.52	1.75	6.77	13.33	17.37	3.43	8.8	11.94	2.83	4.17	5.41
LOC109398214	0.49	0.35	0.31	1.73	1.6	2.09	3.95	10.52	12.85	3.46	5.23	6.33
LOC109398221	4.76	7.58	2.48	15.23	19.07	27.79	10.86	19.23	24.14	8.88	9.71	15.01
LOC109429297	0.5	0.72	0.12	2.17	2.76	3.63	2.95	7.47	10.62	1.69	1.97	6.2
LOC109429298	8.09	9.23	5.28	15.68	31.76	41.35	2.39	5.43	10.33	2.16	5.79	7.78
LOC109429300	2.4	5.74	2.06	9.06	12.76	20.58	5.1	13.19	20.7	8.48	9.34	19.75
LOC134283972	0.72	1.48	0.57	3.33	7.07	9.29	4.72	9.11	12.8	2.39	1.84	6.92
LOC109416831	93.77	33.58	78.47	37.18	58.92	54	53.3	65.63	78.1	28.64	27.9	59.98
LOC109412595	2.1	3.65	1.64	4.14	5.59	6.37	3.08	11.06	13.03	2.45	4.66	6.6
LOC109397298	8.13	6.97	8.44	11.34	33.12	31.9	16.39	29.07	35.2	24.29	19.25	29.08
LOC109412594	2.68	5.63	2.45	10.61	15.81	20.21	8.2	16.64	24.23	10.4	13.32	18.98
LOC109412581	10.19	18.57	6.6	29.6	26.34	40.94	55.61	61.67	57.08	35.13	24.21	39.86
LOC109412580	9.93	17.93	5.48	35.85	37.79	48.46	11.15	22.08	32.46	6.07	9.88	15.96
LOC109397016	2.91	2.37	0.49	8.89	13.68	12.8	3.95	10.29	11.5	2.85	5.2	7.96
LOC109412577	6.78	13.14	4.61	27.02	32.68	37.11	14.57	20.37	23.99	8.07	7.92	15.16
LOC109396991	6.47	10.61	6.5	10.01	15.51	17.64	10.91	20.79	22.49	4.86	24.04	10.5
LOC134285649	10.46	9.54	1.79	21.3	39.15	46.14	18.15	42.1	47.72	13.45	22.14	27.67
LOC109397026	12.32	5.94	2.22	21.36	35.52	42.42	10.96	21.29	32.95	7.58	10.23	19.03
LOC109397080	20.26	93.84	32.73	82.28	92.44	123.47	35.75	54.29	55.22	35.96	23.94	57.63
LOC109400757	0.95	1.68	0.65	4.71	6.63	10.97	5.82	15.08	19.09	4.37	5.51	10.92
LOC109400736	237.51	539.01	216.75	630.13	657.17	807.45	300.53	435.05	552.88	166.9	340.82	313.5
LOC109400723	6.55	9.95	6.07	12.53	18.58	19.16	4.5	10.93	14.58	2.14	4.54	8.26
LOC109414950	3.65	8.93	9.38	11	11.55	13.05	8.44	10.91	15.72	6.14	19.6	13.49
LOC109397201	3.44	6.67	2.81	13.05	20.27	24.84	7.97	21.22	23.91	6.21	7.62	15.09
LOC109622702	1.25	0	0	0.72	0.34	0.43	5.34	4.24	3.56	9.89	0	17.39
LOC109622701	6.29	0.42	0.43	2.35	1.91	1.12	13.9	11.3	5.99	33.84	0.61	52.46
LOC109398456	11.14	21.18	9.06	29.25	41.14	61.93	36.08	66.91	89.01	15.75	13.89	36.84
LOC134285657	4.15	6.57	3.59	15.77	28.26	46.11	21.79	47.19	53.87	13.36	15.5	25.41
LOC109398472	4.87	7.26	3.79	12.61	22.89	24.89	3.16	6.85	7.11	4.43	3.22	10.47
LOC109621513	106.1	242.48	135.87	216.05	281.77	290.85	49.78	111.49	110.86	27.67	35.4	86.99
LOC109398460	7.79	11.62	7.31	15.22	30.79	32.9	3.14	6.16	9.14	3.39	4.61	8.21
LOC109398471	4.23	8.17	2.33	14.88	22.02	25.45	4.04	10.22	10.68	3.02	2.44	6.69
LOC134285667	16.05	23.21	7.79	40.63	52.15	54.81	20.5	29.12	34.26	21.53	26.82	40.12
LOC134285664	4.93	2.75	3.23	18.02	25.96	31.32	19.75	14.38	21.33	7.68	9.21	8.67
LOC134285668	1	0.69	0.37	6.1	7.5	11.22	7.67	22.17	26.02	3.37	1.44	8.93
LOC134287549	6.07	4.47	2	7.84	7.4	8.55	2.88	1.56	4.55	15.2	13.26	13.28
LOC109403741	81.62	52.47	71.6	85.64	94.31	92.03	27.33	35.71	44.38	45.36	46.68	86.83
LOC109417122	10.1	24.06	5.35	34.66	49.96	59.23	10.59	23.88	30.34	7.72	9.82	16.07
LOC109417128	483.59	244.13	524.51	183.88	150.44	106.05	105.22	105.52	129.7	84.35	128.67	134.53
LOC109417123	10.76	14.07	2.38	23.58	32.03	41.52	8.32	25.14	35.7	19.55	21.99	44.47
LOC109424334	1.87	0.88	1.05	5.08	9.95	10.36	4.03	10.42	9.51	3.31	4.92	6.55
LOC109623070	88.94	320.2	216.41	180.67	129.27	145.04	112.48	69.15	91.95	105.22	158.77	110.04
LOC109414930	9.01	8.27	2.05	24.29	35.84	43.04	8.05	18.33	22.97	4.99	4.49	11.91
LOC109408326	1.51	3.39	1.11	5.52	6.61	7.81	3.01	8.28	11.77	3.16	3.28	6.39
LOC109623083	2.5	3.13	2.77	7.5	7.6	10.3	2.95	4.69	6.15	3.38	5.27	5.51
LOC109416865	209.38	182.64	149.23	309.5	528.37	536.82	106.14	155.7	201.55	116.93	75.87	223.41
LOC109416868	1.39	1.21	0.64	4.94	8.63	10.44	5.94	10.91	14.04	5.69	6.14	13.78
LOC109623096	12.09	11.75	3.36	60.97	72.58	106.65	66.47	128.15	196.67	65.37	51.02	136.24
LOC109623098	6.27	25.77	12.75	23.48	35.09	42.82	39.62	102.1	115.92	11.02	17.44	23.89
LOC109421114	17.87	19.73	12.03	45.05	64.8	73.36	22.72	51.91	69.44	16.16	28.34	36.46
LOC109421097	80.23	21.57	51.86	72.01	80.13	73.09	56.55	44.08	65.98	33.78	56.71	53.01
LOC109413900	152.99	101.98	175.6	113.14	91.65	93.42	36.64	60.32	44.63	14.44	16.47	36.36
LOC109413902	120.66	43.41	104.5	85.81	127.3	144.06	94.19	75.16	71.08	45.74	49.21	85.95
LOC134291967	110.74	34.07	78.54	29.97	70.5	47.18	35.31	30.33	36.16	9.43	18.53	14.48
LOC134285710	1316.2	2875.06	1143.28	1884.05	867.91	846.67	1679.43	1666.82	1744.35	953.74	1796.6	735.63
LOC134285711	23.65	55.25	18.4	20.08	16.57	13.49	4.62	6.19	5.41	1.23	4.64	2.72
LOC109403613	2	4.5	1.83	8.32	10.66	16.06	3.93	10.9	13.89	4.31	6.01	11.05
LOC109409079	2.89	4.18	2.16	7.02	14.11	16.06	8.38	18.4	22.36	4.29	4.51	11.87
LOC109409078	10.58	13.05	3.69	30.95	48.82	54.06	9.79	26.33	32	11.77	8.55	25.13
LOC115257405	5.41	3.97	1.29	11.6	25.22	24.04	3.1	10.37	12.29	5.91	6.08	14.67
LOC115257821	4.34	4.08	1.84	17.82	26.48	30.68	5.51	10.52	12.08	6.85	5.51	14.56
LOC109409086	6.87	1.68	7.97	1.65	2.31	1.48	0.54	1.06	1.21	3.48	10.2	1.88
LOC134287608	34.65	0.22	1.22	25.29	19.86	15.23	9.29	13.31	13.52	5.46	0	8.33
LOC109408847	14.56	20.74	9.73	52.16	44.62	81.5	15.43	32.42	43.11	9.14	18.58	32.81
LOC109414772	10.74	20.01	9.62	24.03	28.22	31.79	19.03	13.36	14.78	8.67	11.29	14.28
LOC109414745	8.51	5.11	6.72	13.17	13.39	20.05	23.34	33.54	56.55	16.68	32.06	25.49
LOC109430017	3.94	3.36	3.01	10.31	12.6	18.94	11.86	27.93	37.18	5.03	8.41	14.31
LOC109414744	1.98	2.76	0.42	6.74	8.66	9.69	5.57	13.09	15.86	6.13	4.19	9.63
LOC115267359	1.2	1.61	0.59	5.14	3.95	9.4	7.89	21.44	29.27	4.52	5.84	13.29
LOC115253904	1.49	0.95	0.48	2.48	3.53	4.43	11.65	12.24	15.57	3.17	3.76	5.21
LOC109430033	1.6	0.86	0.74	3.04	4.78	7.34	5.92	12.31	14.98	5.96	5.93	14.23
LOC115253499	4.72	8.6	3.65	18.72	31.47	46.74	12.02	28.03	32.61	4.81	4.14	16.96
LOC109430001	6.15	1.97	1.07	17.21	18.03	32.87	25.8	32.36	46.62	29.96	17.62	66.17
LOC109416369	1.43	2.63	0.74	10.57	8.04	25.77	46.08	117.37	158.49	26.71	23.95	59.99
LOC109416373	1.94	2.96	2.59	6.81	10.59	11.08	14.6	16.85	20.53	13.06	13.03	21.06
LOC109416397	10.16	17.74	7.09	24.4	40.99	47.09	16.44	29.95	36.56	13.01	13.9	33.21
LOC109417326	19.14	2.34	8.55	12.31	14.9	17	2.69	7.78	7.79	2.9	1.39	7.66
LOC115253603	2.95	0.71	0.48	5.66	10.76	7.44	2.33	2.8	1.81	0.73	2.2	0.98
LOC134283925	2.01	5	0.33	7.17	5.68	7.41	3.65	9.71	11.05	1.5	2.31	3.32
LOC115269313	2.41	0.61	0.42	21.91	14.89	26.73	1.88	4.51	5.55	3.56	8.25	11.11
LOC109408281	2.64	1.97	1.27	8.6	10.02	14.33	3.18	6.43	8.99	1.83	2.58	4.83
LOC109415271	1.37	2.22	1.76	3.13	3.37	4	34.77	33.61	34.38	13.41	21.25	11.22
LOC109415311	420.97	84.18	293.25	106.81	141.18	97.21	136.2	96.72	156.63	210.63	508.72	202.75
LOC109405430	0.36	0.52	0.36	1.25	2.53	5.26	3.06	9.02	11.77	3.44	4.19	8.16
LOC109405419	0.64	1.28	0.35	5.27	6.22	7.98	4.44	16.09	14.33	4.64	4.95	10.65
LOC109408271	1.34	5.87	1.41	8.4	11.12	15.09	2.44	5.88	7.07	1.19	1.51	5.57
LOC109405429	1.47	0.97	0.55	6	8.51	5.52	102.9	104.43	37.3	104.98	3.55	147.8
LOC109408289	201.44	30.04	116.5	140.96	158.66	146.81	93.53	43.94	64.55	71.3	70.71	88.22
LOC115269183	11.62	9.12	7.25	38.1	68.69	73.34	13.6	17.12	23.99	12.69	16.81	27.43
LOC109405422	4.5	5.42	2.76	17.8	29.22	37.3	5.94	14.16	17.12	4.25	5.45	14.37
LOC109405451	4.29	3.15	1.86	18.45	30.47	47.81	19.39	37.8	44.72	11.43	11.05	24.51
LOC109405452	69.96	12.25	24.36	41.93	31.55	31.17	25.5	22.48	31.28	34.52	44.76	56.11
LOC109405479	1.85	1.02	1.16	1.43	2.97	3.96	5.86	14.96	15.34	3.29	1.6	15.45
LOC109405443	15.89	30.1	16.95	49.06	65.9	56.06	17.27	16.04	16.66	14.47	28.68	18.45
LOC109405470	1.36	10.69	2.54	14.24	15.96	19.94	3.4	8.33	10.27	3.05	3.08	6.96
LOC109405471	33.83	37.47	15.24	93.14	155.69	204.05	41.8	65.33	73.54	25.35	23.68	50.39
LOC109402430	6.95	10.39	4.03	36.56	38.81	54.83	24.78	46.31	54.43	10.24	7.98	23.57
LOC109423544	8.88	14.09	10.36	26.97	59.37	62.16	7.25	13.31	14.93	6.09	5.46	12.89
LOC109423538	44.57	98.87	32.4	105.3	186.88	152.93	122.44	271.44	210.97	75.96	18.61	273.42
LOC109402443	28.3	12.37	4.15	84.21	118.54	136.06	72.18	114.73	99.79	56.39	4.55	139.94
LOC109423532	42	109.7	66.25	91.2	140.29	167.54	16.26	27.48	35.48	15.27	32.13	32.23
LOC115260811	26.1	30.61	19.12	58.59	74.92	97.72	15.05	19.81	39.69	13.76	34.12	31.14
LOC115260809	5.24	8.88	3.35	26.18	33.97	46.98	13.08	31.63	43.35	11.1	15.21	28.62
LOC115260814	3.47	4.47	1.7	11.35	19.41	25.76	13.81	25.95	38.92	8.69	9.97	17.93
LOC109402406	4.84	6.64	3.11	19.39	22.7	36.46	4.62	9.1	14.99	4.32	9.49	8.96
LOC115268757	1.39	2.91	1.23	9.69	11.53	15.57	13.08	23.76	30.4	10.9	15.27	23.26
LOC109402435	33.25	45.89	31.92	59.58	70.93	80.68	19.2	21.05	30.01	24.58	27.8	35.76
LOC134285745	120.84	158.32	131.84	181.2	244.64	238.06	109.35	107.66	132.42	91.04	88.76	134.61
LOC109402465	6.26	1.68	0.42	14.8	23.34	13.17	21.47	44.59	27.81	14.43	0.64	54.92
LOC115264094	3.87	7.97	5.13	9.04	13.58	17.52	4.75	10.23	13.69	3.58	5.59	6.85
LOC109400247	0.94	2.34	0.52	3.33	4.01	8.29	8.56	31.66	25.09	9.55	5.56	18.33
LOC109423610	2.33	3.09	1.68	6.4	16.31	13.87	0.1	0.19	0.57	1.06	0	2.1
LOC109400253	0.46	1.51	0.58	3.14	4.52	7.08	2.33	5.16	6.32	6.28	5.54	11.76
LOC115265081	0.09	0.1	0.02	1.24	1.7	5.2	3.44	8.15	11.21	4.31	4.13	14.42
LOC109423617	0.03	0	0.03	1.16	1.22	3.81	2.76	5.29	6.64	2.56	2.56	10.1
LOC109400264	0.1	0.11	0.05	4.36	3.64	14.1	8.41	16.56	25.65	10.59	9.19	38.6
LOC109423629	4.71	4.77	1.42	23.16	24.41	35.11	1.03	1.85	2.95	1.82	1.78	6.74
LOC109400267	7.77	6.39	2.43	29.24	39.93	57.54	1.47	3.08	5	2.12	1.72	9.29
LOC115264125	6.14	5.85	2.29	26.04	20.62	39.19	16.8	33.55	50.06	14.33	26.31	27.05
LOC115264141	7.46	6.64	4.18	29.04	58.4	78.9	2.55	4.53	8.22	3.99	5.58	14.95
LOC109423622	13.32	18.22	14.46	36.63	60.08	62.78	31.45	70.96	78.86	14.74	14.83	30.64
LOC109423623	5.66	4.78	4.31	11.06	25.42	26.13	3.19	8.63	10.56	1.11	7.38	3.96
LOC115264135	2.95	10.73	9.73	5.63	8.62	10.44	45.82	27.14	24.17	80.68	109.9	50.14
LOC115264136	12.37	11.7	9.42	26.68	34.77	49.79	17.15	31.95	44.03	23.01	22.79	40.63
LOC115264134	1.96	2.66	0.31	6.76	10.13	12.46	0.43	1.23	2.61	0.55	1.42	2.15
LOC109411053	4.42	4.42	5.03	9.29	14.11	19.77	2.11	2.46	4.91	2.28	3.52	6.08
LOC109414894	35.57	5.89	16.86	38.16	43.99	46.17	19.54	26.31	34.49	26.93	17.62	50.12
LOC134285768	2.41	1.59	0.67	8.62	11.22	20.64	15.31	32.92	45.59	8.43	7.8	31.22
LOC109415927	24.42	44.22	23.14	66.7	80.84	104.28	51.25	64.82	104	87.34	73.35	165.64
LOC109415925	0.51	1.71	0.37	3.13	6.02	7.29	3.25	8.74	9.81	6.64	2.6	13.64
LOC109415920	2.44	6.64	2.75	9.84	15.88	21.25	2.4	5.87	7.92	5.31	4.61	9.96
LOC109415919	0.09	0	0.03	0.51	0.27	0.51	5.84	3.92	4.76	10.68	6.12	8.52
LOC109411499	7.52	9.06	4.08	18.62	29.48	37.49	9.82	9.94	17.16	20.47	11.35	37.7
LOC109411497	21.16	22.78	22.67	54.49	35.67	57.75	63.5	77.23	126.95	68.53	182.86	99.02
LOC115264342	2.19	0.99	0.8	5.4	11.2	10.62	4.1	7.46	9.26	2.56	1.08	6.07
LOC109402949	26.22	8.01	19.8	34.78	44.62	62.82	394.6	365.4	410.04	133.9	74.47	200.22
LOC109416080	3.43	0.75	0.17	10.52	13.3	10.92	21.07	41.36	31.53	12.41	0.94	43.72
LOC109416077	3.71	0.59	0.05	10.85	18.43	16.99	23.15	45.47	38.73	11.43	0.88	31.89
LOC109416100	3.31	0	0.35	2.07	5.26	2.34	2.89	6.62	1.77	4.71	0	12.77
LOC109402946	5.11	4.75	4.1	10.02	18.95	23.43	2.91	6.47	11.85	7.41	7.86	17.44
LOC115264192	0.52	2.96	0.39	2.81	3.48	6.01	3.95	11.7	15.8	4.79	5.49	7.16
LOC109402928	1.38	1.19	0.98	6.12	6.74	9.2	3.66	9.29	11.74	4.87	4.88	7.86
LOC109416065	1.19	1.64	1.11	4.12	4.11	5.74	4.92	7.78	11.82	3.5	9.9	6.67
LOC109415699	10.96	17.56	11.17	24.12	29.38	32.6	37.54	29.49	38.33	23.98	19.85	26.99
LOC115264212	6.85	2.43	0.97	14.5	16.4	26.18	3.1	3.9	8.42	0.79	1.2	2.28
LOC109414593	8.48	6.59	3.27	25.83	28.24	68.77	62.29	141.76	188.77	58.38	52.48	120.26
LOC109424850	2.92	2.32	0.88	6.55	10.72	11.86	4.15	3.93	4.83	3.6	3.13	4.18
LOC109424846	0.4	1.67	0.83	3.45	4.34	6.39	4.28	12.99	15.99	4.9	3.56	10.59
LOC109414601	9.16	12.01	7.7	19.77	31	35.63	6.02	13.81	18.37	5.26	6.36	13.97
LOC109414609	69.6	72.44	69.1	76.68	139.8	134.21	70.65	51.81	64.84	51.65	52.4	46.25
LOC109414612	35.57	90.05	52.95	86.97	118.38	137.62	63.9	45.33	46.18	66.01	79.96	64.86
LOC109424830	11.96	15.93	7.15	47.86	61.54	77.7	12.49	30.46	43.86	13.26	16.61	36.1
LOC109414622	3.6	3.47	3.66	7.1	10.8	14.88	4.06	9.68	11.34	2.81	4.3	6.75
LOC134285785	16.87	1.52	5.54	12.87	12.72	11.52	14.28	17.08	18.97	12.09	10.94	22.56
LOC109424818	6.71	3.4	4.08	9.76	14.72	16.58	7.11	10.45	13.01	5.39	9.78	16.38
LOC115264218	0.91	0.28	0.16	2.42	5.24	3.51	24.94	37.16	16.19	7.06	1.25	11
LOC109424794	11.74	0.55	0.09	19.11	39.27	17.33	121.06	154.04	16.64	268.24	0.06	376.47
LOC109424806	0.76	0.11	0.1	2.59	3.9	2.58	11.59	24.38	4.04	7.69	0	14.62
LOC109424792	59.01	56.95	10.64	94.58	98.54	114.07	12.13	12.2	8.4	9.62	4.82	17.86
LOC115253692	374.74	306.38	80.72	467.76	564.15	625.61	93	78.59	54.49	75.74	40.99	123.57
LOC109404186	0.99	0.54	0.18	1.41	1.76	3.38	5.51	16	18.12	2.73	1.06	7.37
LOC109413322	3.83	1.6	1.38	6.25	10.35	9.75	6.17	13.61	13.38	4.19	5.23	9.25
LOC109413324	3.11	2.89	1.45	13.86	19.64	28.98	9.2	19.02	24.95	6.69	5.93	21.58
LOC134287821	3.22	4.65	3.65	9.24	16.51	18.1	5.29	4.67	5.03	2.75	4.39	4.69
LOC134285788	0.03	0.58	0.23	0.56	0.27	0.95	13.23	30.3	28.9	3.66	3.91	7.92
LOC134287865	49.17	7.7	24.08	13.7	14.62	11.89	3.49	3.74	3.29	3.66	5.36	7.6
LOC109413335	27.56	13.85	25.04	52.7	76.86	102.29	50.16	76.32	105.76	36.56	65.43	65.69
LOC109404021	2.28	4.55	1.51	11.17	16.69	24.52	8.54	23.63	27.19	5.07	3.67	11.53
LOC109404012	6.97	19.6	13.18	15.04	19.07	26.85	13.9	7.93	12.08	8.15	10.55	11.41
LOC109432047	3.81	5.94	1.32	14.32	17.8	20.76	2.74	5.49	3.59	1.59	2.32	2.6
LOC109432062	6.84	21.99	12.55	25.45	27.88	34.71	23.55	22.7	20.79	18.27	15.46	20.69
LOC109404038	21.68	26.73	10.23	56.58	85.39	89.95	16.93	28.32	35.78	20.93	14.2	51.57
LOC134287890	8.86	1	2.94	3.55	3.76	2.77	0.92	1.5	0.51	0.81	14.26	2.06
LOC109404016	2.52	3.85	2.54	8.52	12.1	16.1	6.26	8.48	9.87	4.45	4.67	7.28
LOC109404017	7.27	10.4	5.75	22.99	34.38	48.14	18.91	27.32	33.13	13.87	15.45	38
LOC109432065	4.76	4.22	2.08	16.63	26.12	33.26	3.95	10.95	11.87	4.52	3	10.42
LOC134285824	6.66	7.32	4.72	15.82	19.55	24.41	11.29	26.37	26.64	3.63	4.67	9.45
LOC109412786	0.15	1.11	0.58	2.04	2.55	5.11	4.17	12.23	13.69	3.16	4.08	8.79
LOC109412787	98.5	20.79	42.8	43.95	34.63	37.46	34.96	33.1	37.7	34.63	33.44	39.93
LOC109412791	1.69	1.06	1.42	5.52	9.37	9.19	10.65	10.12	11.43	8.43	12.62	7.33
LOC109417027	1.93	2.9	0.82	4.9	6.43	7.25	5.2	10.7	13.52	9.44	5.71	16.88
LOC109417026	7.71	9.25	6.39	20.71	29.14	37.4	7.13	12.44	20.52	3.59	5.56	10.27
LOC109404030	4.38	2.92	1.5	9.89	25.74	21.61	0.46	1.2	0.92	1.78	0.35	4.93
LOC109403860	5.06	7.3	5.25	10.09	16.46	21.23	5.86	10.59	15.24	7.41	4.81	12.81
LOC115268552	1.31	3.85	1.58	6.01	6.88	11.09	2.32	5.46	7.23	5.62	3.15	15.39
LOC109403857	143.63	413.48	113.74	383.95	386.67	417.96	45.74	74.08	69.64	47.12	33.81	79.54
LOC109403851	12.17	9.38	4.3	35.8	39.69	61.4	25.73	48.31	67.67	13.93	15.38	31.64
LOC134285831	10.19	36.94	19.94	32.99	38.37	56.29	55.43	88.29	102.25	54.64	88.27	94.93
LOC134285834	5.94	5.53	2.17	12.27	31.96	31.38	10.56	17.46	20.88	6.72	10.57	15.24
LOC109412833	0.89	0.19	0.24	2.63	4.34	6.43	4.31	9.93	13.99	1.29	1.41	2.91
LOC115254408	2.19	0	0	1.4	0	0.63	0.69	0	0	11.13	0	1.41
LOC115254407	17.9	166.57	63.02	24.69	20.19	13.26	38.68	42.54	36.41	135.64	118.07	89.28
LOC109412838	2.26	2.86	0.38	9.12	12.38	14.96	4.7	9.38	11.32	4.13	2.03	10.84
LOC109412847	2.13	7.38	4.18	6.78	10.54	11.08	9.79	8.57	7.57	8	6.05	10.82
LOC109417418	1.5	1.97	1.83	4.5	4.33	7.21	5.22	9.74	14.67	4.26	8.96	6.86
LOC109417255	2.62	2.6	1.53	4.02	4.22	6.86	6.39	12.97	17.04	5.42	15.46	8.67
LOC109405203	4.85	4.05	1.39	21.94	31.7	52.72	17.4	44.38	53.37	8.68	5.44	18.94
LOC109405220	8.42	21.34	11.38	36.73	38.66	47.91	51.84	93.4	91.68	29.15	31.5	48.12
LOC109405207	3.54	14.64	7.73	13.22	16.66	22.92	7.08	17.27	22.74	4.66	10.81	13.32
LOC109411721	8.62	4.65	3.43	19.36	23.4	35.15	18.11	29.84	42.1	14.36	11.82	27.72
LOC109420649	19.53	9.59	14.72	37.21	62.8	69.9	13.73	25.74	28.01	10.82	6.28	21.59
LOC109411723	6.56	5.14	3.12	31.18	42.59	53.74	34.29	69.68	83.75	19.63	7.48	42.26
LOC109421195	4.18	2.86	1.36	21.88	21.72	43.36	28.13	62.41	85.66	7.21	4.3	22.64
LOC109421495	4.18	0.84	1.99	7.29	4.69	8.31	8.94	11.5	18.86	9.1	11.39	11.12
LOC109420443	1825.74	784.83	847.48	1589.59	1068.94	1116.2	1005.3	990.75	1597.28	1339.1	1781.57	1196.26
LOC109411839	15.71	2.26	4.75	13	11.06	13.09	25.34	37.75	45.93	11.58	13.82	34.28
LOC109420460	19092	2014.15	3358.16	16096.5	12775.1	8755.86	2909.39	2742.31	5453.94	6203.2	13628.7	8503.36
LOC109420459	1406.46	272.13	973.38	564.2	569.77	394.27	811.14	655.47	928.62	734.94	225.35	1017.12
LOC109420458	151.64	19.25	73.14	92.12	65.74	52.65	22.96	30.42	44.23	31.71	57.2	69.9
LOC109411753	889.45	462.44	484.08	928.79	626.06	643.08	572.11	392.51	786.13	665.57	1301.41	590.66
LOC109411751	0.33	0.13	0.16	0.34	0.23	0.34	3.41	4.96	6.04	9.96	1.35	12.81
LOC134287342	11.58	3.3	8.02	10.34	6.51	7.55	27.77	44.36	55.61	2.39	15.65	4.45
LOC109420450	36.54	0.83	1.64	26.77	17.25	17.94	103.45	125.24	134.26	21.17	3.98	41.37
LOC109411747	2.6	0.96	2.14	2.11	3.44	4.21	7	8.84	11.31	6.17	7.88	9.51
LOC109420444	21.24	4.38	11.26	15.51	7.89	10.32	13.27	15.56	22.02	11.66	6.48	25.04
LOC109420448	731.08	240.5	365.27	395.65	310.77	270.43	62.78	47.45	82.34	117.28	106.38	187.27
LOC109420449	50.24	6.44	16.07	37.26	46.23	54.96	17.39	27.8	34.42	16.46	5.39	43.83
LOC109411740	55.98	9.03	23.47	30.06	28.77	31.93	9.49	11.58	11.11	6.75	4.27	19.42
LOC109411739	4.88	0.79	3.44	9.66	11.33	21.92	23.24	43.19	50.9	15.9	7.91	39.01
LOC109411733	222.99	51.79	40.51	366.54	582.6	590.83	69.58	113.77	176.92	58.92	15.96	203.78
LOC109411734	53.48	4.77	7.36	60.51	44.62	55.94	37	46.73	66.27	23.49	14.52	32.05
LOC109411696	2.07	0.86	1.87	5.9	10.34	16.73	18.02	29.78	44.63	12.29	24.31	17.61
LOC109404604	10.68	8.13	12.65	14.01	10.36	11.38	7.4	6.64	11.11	2.4	7.9	9.32
LOC134287351	17.03	43.81	22.21	53.36	89.66	100	26.54	55.13	56.43	11	9.76	27.25
LOC134288815	0.34	1.11	0.77	2.27	4.7	5.9	5.32	10.32	11.27	2.34	3.76	5.01
LOC109411701	11.92	7.12	6.09	21.46	40.1	45.97	7.43	8.94	15.5	9.85	8.16	16.36
LOC134283907	579.27	1465.43	941.4	1400.14	2047.52	2223.05	2084.68	2616.8	2109.32	1564.73	1262.29	1801.7
LOC109411710	2.04	1.4	0.48	5.95	10.32	11.32	1.36	4.61	6.58	1.81	1.12	4.6
LOC109411704	25.33	37.15	21.42	46.82	102.72	122.13	7.97	13.9	20.65	8.03	10.18	18.29
LOC109404625	5.37	6.72	2.7	10.73	20.11	22.76	2.01	6.4	9.5	3.21	4.31	6.83
LOC109411702	489.74	1302.43	820.89	1194.68	1635.53	1736.22	1811.76	2038.39	1657.4	1456.18	1143.24	1512.74
LOC134287354	13.44	18.47	10.19	38.87	55.24	59.62	10.85	12.73	20.24	9.67	10.05	23.69
LOC109411700	1.71	4.07	0.99	7.44	7.4	8.89	7.27	13.83	17.31	2.89	5	6.49
LOC109411698	11.9	39.13	17.57	49.2	65.37	78.29	17.5	43.69	42.03	8.16	5.72	20.01
LOC134288820	21.29	9.49	20.26	17.81	20.8	21.44	8.3	7.44	13.02	4.52	9.15	9.98
LOC134288821	1.56	1.98	0.17	7.07	9.27	23.49	28.22	49.21	76.8	16.95	17.72	26.44
LOC109411690	0.83	2.08	0.74	3.69	4.73	7.26	4.62	13.59	12.54	3.47	7.38	6.77
LOC109411682	0.11	0.08	0	0.26	0.36	0.81	5.51	17.44	15.43	0.95	0.81	3.88
LOC109404615	7.79	12.2	7.82	16.36	31.48	33.13	1.87	1.9	3.43	0.59	2.14	1.47
LOC134283997	12.12	56.58	16.15	48.77	59.25	83.82	16.84	54.07	57.9	13.57	11.1	30.35
LOC109411683	5.05	26.62	7.23	27.44	32.35	39.3	11.04	25.81	29.83	6.59	5.81	16.99
LOC109404613	396.19	451.67	340.84	784.68	972.35	910.07	349.5	253.11	272.11	378.53	139.99	434.28
LOC109404611	12.53	28.69	26.75	28.77	37.21	44.93	23.77	32.07	46.78	21.44	50.02	35.83
LOC109404622	12.18	12.62	11.01	20.82	53.26	53.28	7.28	12.53	17.42	4.04	9.26	10.14
LOC109404638	7.99	9.88	4.81	18.54	22.85	31.34	9.89	13.09	14.33	11.06	9.24	23.77
LOC109416575	22.44	2.34	5.85	14.59	9.74	13.73	6.45	10.26	13.91	42.78	6.79	73.31
LOC109429784	2.08	1.53	1.82	5.83	6.53	8.9	4.35	7.81	10.74	3.76	6.56	4.63
LOC109429786	6.71	6.02	2.4	16.92	27.57	36.02	13.42	33.42	39.01	9.1	5.22	22.62
LOC109398278	1.12	0.87	0.82	2.72	1.91	3.36	8.69	17.5	22.39	8.56	17.11	12.2
LOC109429796	7.83	4.77	3.86	10.72	17.29	22.56	10.86	17.06	24.97	10.19	9.21	21.45
LOC109429799	10.79	18.98	8.87	43.68	49.14	76.35	18.99	17.75	21.19	11.36	11.01	25.43
LOC109429800	22.01	7.27	22.41	17.87	15.47	19.73	27.52	22.31	25.69	33.44	34.35	46.26
LOC109429811	17.22	12.74	12.03	38.85	66.87	74.79	18.7	22.37	28.31	13.84	17.86	27.26
LOC109398306	465.41	250.48	352.1	304.98	213.23	169.21	50.83	33.89	62.7	83.51	249.44	94.79
LOC109429814	11.9	10.43	5.59	22.58	29.91	34.23	13.07	26.9	37.61	12.07	21.92	30.6
LOC109429868	153.42	41.41	118.84	92.51	65.91	60.34	168.4	120.15	152.34	143.32	148.8	163.56
LOC109398299	2.39	6.52	1.82	10.15	14.12	19.67	7.54	17.84	18.2	3.72	3.75	12.41
LOC134288831	990.71	143.84	391.56	253.6	340.55	211.91	78.38	77.99	118.68	123.45	109.76	186.24
LOC109429836	3.35	0.85	3.46	2.02	1.76	3.27	5.71	5.68	7.91	8.22	9.05	17.98
LOC109398292	2.31	5.18	1.85	7.29	11.42	13.45	3.03	5.64	4.94	0.82	4.23	2.55
LOC109398326	14.4	12.32	13.15	31.27	51.54	52.68	59.83	60.92	67.76	25.58	33.62	32.38
LOC109398308	2.56	4.24	1.85	11.08	11.71	16.26	17.02	52.09	48.93	11.8	14.27	29.83
LOC109398279	1.22	1.13	1.11	3.33	2.24	3.9	3.94	4.02	7.07	5.16	14.31	6.13
LOC109398281	31.11	86.66	42.62	100.8	140.59	139.35	11.74	20.48	30.97	22.7	71.23	52.53
LOC134288835	2.08	0.26	0.84	8.31	11.61	15.8	14.9	19.84	27.21	9.12	9.34	16.18
LOC109429943	3.7	10.38	7.57	15.79	12.71	17.15	23.77	38.62	41.34	27.68	33.21	29.29
LOC109429944	94.25	91.31	52.54	164.17	284.42	197.57	43.47	38.69	44.17	57.6	40.45	54.76
LOC109398321	11.21	6.19	6.19	18.18	30.83	28.69	2.45	4.05	6.59	1.26	3.46	3.24
LOC109429946	1.13	1.9	0.81	6.68	7.15	12.3	6.6	14.53	16.11	5.31	4.55	13.64
LOC109429950	0.82	1.19	0.86	2.21	3.55	5.11	6.42	10.89	16.33	5.12	5.01	4.35
LOC109429949	1.3	2.31	0.52	6.24	8.4	10.94	3.1	6.43	7.47	1.93	2.11	5.69
LOC109429955	1.54	4.05	0.48	6.67	9.26	11.02	1.33	4.01	4.58	0.73	1.3	3.3
LOC109429872	0.8	1.17	0.76	4.09	5.02	10.23	13.89	31.11	43.6	9.57	16.9	20.77
LOC109415452	1.71	1.08	0.74	6.6	9.37	8.99	4.33	8.43	11.08	3.49	4.72	8.05
LOC109429879	25.49	5.25	12.53	11.63	11.84	7.93	3.66	1.87	4.75	8.2	10.02	7.79
LOC109429880	30.59	17.32	20.84	46.34	53.53	64.26	58.52	79.44	110.07	49.85	88.26	73.17
LOC109415445	1.64	1.34	0.45	8.84	12.26	24.21	15.72	29.28	41.02	10.38	8.43	27.41
LOC109429883	2.65	2.84	3.46	9	8.23	10.74	5.57	11.17	11.48	10.42	10.58	17.46
LOC109429888	21.35	2.88	11.52	19.66	22.51	21.35	7.08	8.58	8.91	7.88	10.86	16.46
LOC109429927	802.44	213.25	547.39	378.76	493.1	440.63	118.79	115.65	154.08	88.46	69.01	171.88
LOC109429534	19.6	7.14	11.54	15.71	21.53	20.54	20.95	20.59	26.11	19.75	28.61	39.66
LOC109429540	27.32	87.03	28.96	113.78	137.19	225.98	70.56	163.96	180.26	33.43	26.59	81.68
LOC109429541	2	2.2	1.97	5.69	6.06	10.34	7.24	14.57	21.09	5.24	6.83	11.23
LOC109429543	5.52	8.02	2.74	13.63	29.24	34.69	0.98	2.21	3.36	1.67	0.95	4.63
LOC109429544	9.99	8.6	2.83	35.39	49.42	58.87	50.2	134.04	137.47	27.91	25.81	79.74
LOC109429545	24.7	7.66	14.58	25.64	26.57	22.42	0.5	1.42	1.46	0.36	0.57	1.72
LOC109429546	9.36	13.21	5.55	23.47	42.74	43.47	6.52	12.31	12.88	3.81	9.36	6.93
LOC109429914	0.51	1.76	0.69	2.47	3.17	6.2	4.23	9.68	12.2	3.73	2.01	8.93
LOC109429555	0.63	1.81	0.45	3.87	4.24	6.55	2.96	8.14	14.23	2.49	3.82	7.08
LOC109429556	0.04	0.06	0.08	0.5	0.77	1.61	3.2	7.93	10.48	1.33	1.02	3.25
LOC109429977	1.32	2.2	0.47	4.75	6.76	12.15	2.6	9.72	12.08	1.89	3.69	7.02
LOC109429984	16.59	13.81	5	57.44	79.35	91.01	5.32	5.76	12.23	4.57	6.23	9.34
LOC109429983	0.04	0.03	0.04	1.46	1.09	3.81	8.78	40.68	42.15	5.4	1.52	16.05
LOC115268325	49.79	139.04	278.05	21.46	47.6	30.55	22.69	14.05	33.58	42.91	650.38	24.82
LOC109426506	171.68	112.45	184.75	175.44	271.43	256.89	52.52	73.88	82.33	45.06	116.1	109.97
LOC109426524	1.43	2.58	1.48	8.15	9.53	17.16	14.65	37.39	42.15	7.29	8.34	16.13
LOC109429581	54.95	67.99	25.43	154.7	240.72	248.76	11.56	25.95	42.5	13.16	19.41	34.42
LOC109429582	2.45	3.55	1.14	8.65	12.99	15.64	5.16	10.18	15.09	5.31	3.91	13.18
LOC109429583	2.55	1.68	0.43	9.22	10.35	15.6	1.11	3.19	6.89	0.78	0.97	2.39
LOC109408552	13.61	7.27	3.52	29.53	63.16	61.77	3.27	5.52	10.35	6.62	4.74	22.58
LOC109429586	227.6	493.39	269.29	639.45	1078.37	1259.77	245.73	479.39	436.92	200.49	178.36	388.75
LOC109429585	1991.43	523.83	913.64	1022.93	838.8	649.06	150.6	68.98	180.9	164.93	501.66	258.86
LOC115264896	5.2	1.97	0.75	7.62	18.87	18.48	6	14.78	19.61	7.52	8.5	21.35
LOC109429593	10.8	5.55	5.76	23.72	40.83	52.6	30.64	54.06	65.18	34.78	18.92	97.17
LOC109408545	7.13	1.39	3.9	8.43	13.13	15.59	45.8	91.16	83.05	22.09	10.57	60.79
LOC115254140	2.56	1.84	2.75	4.43	4.78	6.91	10.61	15.75	21.86	9.73	13.16	21.27
LOC109408543	2825.91	1484.38	4722.09	1097.68	2253.51	2004.44	887.96	1427.58	1631.37	1302.31	778.83	3432.41
LOC115262101	1.17	1.47	1.16	3.68	4.45	6.72	5.6	10.79	14.32	4.43	4.62	11
LOC109409306	25.32	52.93	59.08	18.86	22.07	14.09	1.1	2.08	4.11	9.61	10.77	11.71
LOC109429628	1.67	2.44	1.61	4.55	5.15	7.65	6.53	12.02	14.75	4.56	6.05	6.69
LOC109429640	2.85	0.66	1.09	7.41	10.88	19	27.19	12.09	24.17	7.9	27.99	8.67
LOC109622656	0.97	0.92	0.55	4.71	5.19	9.5	14.03	35.39	41.5	12.93	7.75	24.9
LOC115262110	11.79	21.92	20.75	32.87	15.78	32.6	29.76	39.47	69.31	19.68	90.86	29.55
LOC115262051	7.1	4.9	10.64	5.33	4.45	3.78	5.07	4.6	6.69	5.63	25.1	9.14
LOC109406526	1.36	3.57	1.64	4.24	4.54	7.16	4.33	10.11	13.81	5.2	5.57	9.36
LOC109406525	5.15	7.21	2.48	15.46	30.7	35.82	3.67	8.3	13.26	4.96	5.56	11.67
LOC115262055	13	22.53	14.63	39.5	59.69	65.59	8.28	15.08	24.32	12.68	26.06	31.9
LOC109429667	0.55	0.91	0.55	2.73	4.56	6.54	3.94	10.76	12.95	1.78	0.64	5.23
LOC134286001	2.11	4.25	1.06	8.32	11.87	15.01	1.59	2.48	2.51	0.59	1.81	4.18
LOC134288859	8.37	1.14	2.16	10.4	7.95	8.17	7.41	6.74	10.61	11.99	4.75	18.84
LOC109407023	1.25	2.9	1.17	6.38	4.39	8.61	9.51	16.87	27.85	17.82	11.36	29.97
LOC109407013	12.37	3.36	7.83	10.58	5.95	5.16	4.75	6.86	8.44	3.88	5.56	9.03
LOC109429702	3.41	5.38	1.38	12.59	12.62	23.13	21.06	51.74	61.98	10.47	8.57	28.91
LOC109429704	12.27	28.56	26.18	33.34	57.45	64.8	48.26	86.31	99.4	38.45	60.9	65.18
LOC109429708	2.23	2.87	1.91	4.33	9.93	9.88	6.01	9.43	13.49	5.63	4.14	15.99
LOC109429707	4.58	4.73	2.53	11.04	22.77	22.24	0.77	2.97	3.61	1.6	2.03	3.31
LOC109402598	23.14	16.26	8.16	88.84	158.75	181.37	28.34	48.22	58.89	19.9	13.07	54.3
LOC109402583	1.67	1.46	1.69	4.19	3.92	5.88	6.57	7.35	10.61	7.75	6.88	18.88
LOC109402578	3.34	3.71	1.54	9.85	17.43	21.04	3.31	7.93	10.76	2.23	2.34	5.42
LOC109416792	6.68	7.24	7.55	13.53	15.65	18.99	3.89	6.21	8.31	2.42	6.66	4.82
LOC109416793	288.61	115.43	298.5	212.8	231.06	235.07	154.3	149.02	225.39	117.98	110.82	224.12
LOC109402527	1.62	0.19	0.39	1.37	0.39	0.77	3.48	3.32	3.54	21.34	2.06	21.25
LOC109402466	3.19	3.96	2.49	11.27	9.47	14.53	5.02	7.93	11.22	6.51	3.76	14.02
LOC109416800	0.89	0.43	0.43	2.54	3.06	4.85	5.6	8.65	11.95	3.81	4.47	7.34
LOC134287494	9.01	22.17	12.11	39.27	55.66	62.98	22.05	32.87	37.7	13.25	12.48	22.9
LOC109402269	90.4	25.63	71.62	56.55	71.35	75.24	50.05	59.92	60.76	46.11	33.87	71.57
LOC134288865	200.67	28.98	96.51	60.2	65.79	48.92	16.26	9.86	14.85	19.16	14.7	27.17
LOC109402528	0.2	0.72	0.18	1.16	1.85	1.06	3.91	10.89	7.72	1.28	0.21	5.65
LOC115262128	5.64	5.14	4.82	7.22	9.45	11.43	8.49	12.13	8.46	3.34	5.2	6.07
LOC109402498	4.58	5.14	1.81	15.86	23.93	30.66	7.54	17.7	23.24	6.69	4.83	16.99
LOC109402506	1.89	2.07	1.39	4.08	7.52	10.99	2.41	4.08	6.3	2.4	3.37	5.61
LOC109402517	45.19	37.14	17.63	92.65	156.42	163.59	26.41	37.09	52.42	17.5	20.26	38.77
LOC109621231	15.62	13.91	9.29	34.53	79.61	92.27	8.15	14.25	16.2	5.27	8.85	13.5
LOC109402503	2.57	3.91	1.79	10.79	18.22	23.29	1.17	3.28	3.99	0.89	0.49	1.65
LOC109402504	4.78	6.21	3.64	16.52	28.79	31.07	2.58	8.38	8.94	3.1	3.14	5.27
LOC109621378	12.42	27.27	11.92	49.1	56.35	93.57	57.04	121.95	153.18	57.75	71.46	140.15
LOC109402479	54.23	82.43	101.89	53.08	70.41	74.19	81.78	52.61	76.25	69	93.75	65.64
LOC109402499	7.45	5.49	2.32	24.62	44.49	62.78	8.32	16.29	22.7	5.86	5.03	17.75
LOC109621734	3.39	4.73	2.17	11.08	19.35	20.54	8.21	11.37	14.9	5.69	5.34	12.7
LOC109402491	3	16.21	3.73	12.13	19	20.9	4.23	13.03	11.87	5.19	8.52	11.65
LOC109621384	3.82	7.92	1.81	14.28	20.75	26.44	6.5	14.1	17.83	5.33	4.87	14
LOC109621356	2.17	0.48	3.48	1.92	6.42	8.44	15.75	17.89	19.99	14.13	16.28	21.3
LOC109402501	2.82	3.41	1.03	8.21	9.69	16.91	11.35	20.49	22.98	3.88	3.71	12.84
LOC115268601	4.01	0.91	1.85	0.92	0.99	1.19	2.64	1.84	5.2	0.77	37.77	0.82
LOC109621387	4.48	0.31	2.03	1.32	1.19	0.94	3.85	2.09	4.1	1.18	25.95	1.33
LOC109421243	3.91	2.73	2.79	7.05	14.73	17.59	8.01	17.71	22.64	5.03	6.8	12.56
LOC109421247	0.99	0.64	0.57	5.12	8.74	11.43	0.97	2.23	2.91	1.2	0.49	2.25
LOC109621814	31.36	86.72	40.33	68.34	117.55	146.17	5.8	11.74	16.09	2.79	9.22	7.42
LOC109421260	0.89	2.12	1.02	2.73	3.82	5.71	6.76	12.2	13.07	5.05	3.47	11.7
LOC115264481	17.26	7.35	13.11	7.44	5.43	4.74	4.74	6.5	6.23	3.7	4.68	5.3
LOC109622949	11.15	3.45	5.72	8.04	6.27	6.04	7.21	6.05	7.1	8.65	30.66	11.54
LOC115253454	14.64	3.59	10.64	10.77	7.97	8.24	30.12	30.32	39.02	18.94	21.81	30.5
LOC109421271	84.85	14.58	31.2	78.02	63.11	72.7	129.82	117.31	201.12	156.02	156.23	179.27
LOC109421199	21.22	10.16	12.46	17.33	11.52	9.69	40.54	30.09	58.56	48.45	93.82	46.66
LOC115264484	9.08	2.41	5.68	5.55	4.56	4.29	13.84	11.25	18.58	9.72	18.33	10.23
LOC115253638	3.82	0.89	2.34	3.69	2.78	2.61	6.02	6.37	8.92	8.99	12.07	12.76
LOC109621831	14.7	7.36	14.67	11.97	10.52	10.17	15.25	14.35	24.73	13.32	34.23	16.92
LOC109621820	1.45	0.45	0.99	1.26	1.48	1.71	5.89	9.56	12.02	2.01	1.89	9.05
LOC134288513	2864.1	2762.88	1916.3	2446.05	1329.56	1336.62	952.9	1019.99	1317.84	448.25	488.88	486.1
LOC109621817	3.9	1.03	2.73	1.68	1.99	1.69	2.57	3.31	5.15	7.78	4.38	10.35
LOC115253671	13.95	6.27	11.13	5.94	4.79	4.1	3.47	4.91	7.54	5.19	13.26	10.93
LOC115265548	30.31	10.14	18.97	14.96	17.27	13.96	3.19	3.54	5.57	1.52	7.73	3.22
LOC115264473	6.91	2.34	5.37	4.73	2.68	3.19	15.54	15.33	19.94	9.6	16.58	13.98
LOC109621822	16.83	3.27	9.86	14.63	12.26	10.6	4.15	4.47	9.09	4.19	7.6	10.14
LOC134287553	12.43	3.54	6.09	6.47	4.54	3.75	6.63	6.62	9.66	4.6	9.2	11.15
LOC115253677	3.8	1	3.62	3.67	2.14	2.69	6.52	6.46	8.42	7.08	12.52	11.49
LOC109421290	2.66	2.36	2.03	5.86	9.65	11.08	0.98	2.83	5.5	1.51	0.98	4.64
LOC109421291	2.49	1.46	1.06	4.51	7.27	9.96	2.8	6.44	8.87	5.24	3.75	10.26
LOC109421298	2.77	2.84	1.51	6.11	5.76	9.94	7.09	14.05	20.33	4.73	7.02	12.68
LOC109409126	14.14	27.42	7.89	47.94	56.33	72.88	16.33	37.25	45.78	20.13	20.42	38.86
LOC109421299	1.75	2.73	2.16	4.95	3.08	5.33	6.39	11.25	16.34	4.45	8.61	7.27
LOC109421304	53.16	22.62	48.76	56.9	154.16	158.15	33.5	52.08	65	33.01	34.95	80.03
LOC109621858	4.91	6.95	4.15	9.12	14.16	17.51	29.78	25.13	35.52	10.45	20.01	13.73
LOC109621857	2.6	6.66	2.79	9.54	14.81	16.5	2.69	5.48	6.62	2.31	2.99	5.45
LOC109621809	1.63	1.48	0.84	3.93	5.95	10.1	4.07	8.55	9.47	2.85	2.14	6.79
LOC109421303	12.38	11.85	7.33	33.77	47.98	60.01	16.67	34.27	43.28	21.98	23.75	48.26
LOC109621874	13.09	3.58	12.91	10.27	9.08	9.02	2.63	4.09	5.95	1.75	7.96	3.75
LOC109421315	5.08	6.4	3.65	14.98	13.85	19.22	9.7	14.34	21.69	9.19	22.07	17.22
LOC109621801	40.56	48.27	32.66	83.63	172.11	176.37	28.34	50.28	52.14	31.78	19.82	68.05
LOC109621800	12.62	10.98	4.94	21.73	50.8	60.53	11.61	29.36	32.44	8.65	7.92	23.07
LOC109421343	15.96	10.63	5.61	64.27	105.64	133.49	52.17	95.89	131.74	37.74	18.15	86.13
LOC109421345	0.68	4.59	1.31	3.69	3.59	5.87	4.96	10.57	9.41	2.57	3.58	5.63
LOC109421413	2.68	8.72	4.17	7.57	11.44	9.75	2.66	3	3.66	1.6	3.1	4.63
LOC109421429	4.14	9.16	2.99	21.19	21.06	25.33	22.9	40.48	43.6	19.27	22.51	28.89
LOC109421431	6.89	11.62	3.32	26.7	46.4	55.77	5.21	14.13	17.55	3.9	7.15	9.88
LOC109421433	41.17	68.12	94.15	22.98	18.4	17.03	12.12	8.38	12.89	17.23	53.4	21.06
LOC109432528	2.75	2.38	1.54	4.98	8.53	11	0.99	3.57	3.99	1.52	2.83	5.3
LOC109432536	1.82	3.09	0.79	9.16	10.23	15.09	2.13	4.36	7.78	2.47	4.22	7.9
LOC109421441	4.02	3.46	1.3	12.58	21.2	27.18	6.68	13.69	23.23	9.29	8.33	19.1
LOC109421442	3.18	5.14	1.59	14.32	27.45	32.89	9.45	22.94	28.21	10.42	7.31	23.53
LOC109432548	3.2	4.39	1.96	15.53	29.5	37.44	7.51	24.89	29.45	8.09	6.78	26.4
LOC109432531	4.6	4.46	3.79	8.81	7.73	12.34	5.32	7.75	13.89	5.56	12.64	12.12
LOC109432562	29.77	12.44	7.42	99.01	140.71	173.71	120.37	150.15	151.9	65.85	53.94	116.95
LOC109421440	49.56	25.68	49.8	40.84	38.13	38.28	37.7	32.24	30.46	39.28	44.51	53.32
LOC109421451	4.13	3.8	1.4	12.06	19.5	23.95	6	14.35	18.84	4.64	6.16	14.56
LOC109421499	0.25	0.26	0.53	2.08	1.73	3.04	6.15	7.98	11.51	5.56	6.9	7.06
LOC115265507	0.83	7.01	1.64	8.38	7.72	11.09	3.44	7.13	7.4	2.44	2.12	5.93
LOC109621336	23.67	25.17	14.72	36.77	56.31	54.07	7.91	15.35	18.74	8.16	9.52	20.1
LOC109621331	3.79	4.62	1.59	8.65	9.96	11.8	0.94	4.49	4.36	2.58	3.13	4.15
LOC109432552	0.24	1.27	0.45	1.34	2.46	4.02	5.68	13.68	14.98	5.78	2.88	12.56
LOC134287581	5.41	7.34	2.67	14.77	21.77	21.33	3.34	8.69	7.81	4.88	6.17	8.9
LOC109421511	6.97	12.5	4.83	15.41	22.96	27.27	4.18	6.42	8.32	2.9	4.6	5.47
LOC109421519	3.56	3.9	0.91	15.72	26.77	30.07	14.98	28.15	38.04	10.52	8.25	21.85
LOC109421520	6.09	7.69	2.86	19.58	29.93	38.07	7.45	13.55	17.69	6	11.17	11.17
LOC109421521	26.19	109.97	79.11	44.22	48.94	50.39	23.63	24.45	22.38	23.28	25.33	28.89
LOC115265577	13.81	25.17	10.79	46.59	61.89	65.87	15.83	28.81	41.37	16.45	10.15	39.23
LOC109421532	2.91	4.08	1.63	12.36	19.16	24.14	6.32	14.96	20.99	6.75	10	11.9
LOC109421533	2.72	3.6	2.3	12.88	18.15	29.54	31.77	103.6	113.64	15.06	15.73	30.9
LOC109421534	8.23	6.88	5.33	16.42	21.32	29.57	15.53	40.01	41.17	26.29	21.06	59.24
LOC109409140	1.87	2.07	0.94	10.47	17.93	23	29.42	89.07	100.22	16.75	17.91	33.13
LOC109421536	31.08	22.85	11.52	94.5	152.09	198.44	105.76	225.21	342.53	44.73	52.31	97.6
LOC109421537	3.79	2.48	2.35	8.91	12.63	16.53	1.42	5.22	5.65	0.92	1.87	1.89
LOC109421549	2.87	4.26	2.94	4.97	12.08	12.29	1.09	3.25	4.49	4.32	4.16	9.25
LOC115270161	1.35	0.18	0.37	0.71	0.85	2	3.84	9.94	10.54	3.73	0.68	4.96
LOC115265574	1.63	1.35	0.28	5.74	11.35	11.81	3.33	7.98	9.1	4.86	2.13	8.15
LOC115265587	2.63	15.18	3.5	16.53	16.07	21.66	4.35	11.55	12.37	4.41	4.37	13.54
LOC109421628	2.54	12.54	1.81	14.31	18.93	21.64	5.82	11.95	12.07	5.03	5.04	14.36
LOC109421631	11.87	12.9	5.84	44.55	60.4	86.11	49	101.38	118.34	25.54	15.66	62.65
LOC109421638	10.24	21.14	7.47	33.89	52.31	79.13	13.83	21.32	29.24	8.68	8.85	27.36
LOC109421618	17.35	11.15	10.88	33.47	39.38	52.85	43.16	53.07	58.76	29.26	33.98	66.35
LOC109407320	1.4	0.68	1.5	2.4	4.87	4.57	3.86	5.58	9.04	4.23	11.19	8.02
LOC109407322	2.08	4.33	1.12	6.75	11.86	13.1	1.63	2.75	4.26	1.22	0.84	4.2
LOC109421641	2.76	9.73	4.71	9.4	15.32	24.06	40.42	55.97	57.58	17.2	16.68	25.49
LOC109421642	1.38	1.76	0.8	2.58	5.85	7.28	3.53	9.84	12.38	2.84	2.5	6.42
LOC109421652	6.48	6.33	4.56	22.06	33.54	41.66	19.94	44.94	57.22	17.67	20.76	39.01
LOC109407335	16.62	5.62	8.94	13.43	13.71	16.12	6.1	11.18	7.97	5.64	2.43	12.98
LOC109421657	89.36	320	146.15	290.53	411.21	512.51	82.56	181.91	205.22	50.93	45.61	147.75
LOC109421659	33.44	45.6	25.77	74.64	128.45	143.44	57.46	153.98	182.57	36.23	41.77	85.15
LOC109421664	45.93	58.47	23.69	89.69	137.71	139.67	22.78	36.4	51.44	16.46	16.82	57.44
LOC109426124	10	1.9	6.64	5.14	7.62	6.81	1.99	2.19	2.35	1.97	0.91	5.5
LOC109418088	12.25	14.62	6.52	42.11	63.76	81.98	28	49.74	64.84	16.18	17.41	52.35
LOC109418092	0.81	1.95	1.06	4.6	7.48	10.24	4.12	6.45	7.52	3.07	5.41	6.84
LOC109399566	292.12	581.8	463.85	591.67	1359.02	1332.41	491.88	835.96	702.52	598.9	379.49	1186.14
LOC109419319	0.72	0.11	0	2.6	6.36	3.05	7.96	20.86	11.01	3.85	0	22.4
LOC109404816	3.22	0.4	2.2	1.33	3.56	4.54	15.56	15.41	23.96	8.76	14.96	13.47
LOC109404803	7.53	14.91	7.85	22.84	38.17	42.68	15.2	29.56	35.27	14.95	11.46	27.57
LOC109404797	2.41	1.03	0.77	9.96	17.7	25.13	12.7	33.18	39.86	9.07	6.77	24.03
LOC109423915	16.12	10.89	13.61	34.16	59.93	67.98	5.57	8.42	12.97	9.78	13.46	21.1
LOC109404805	8.44	6.81	2.29	22.56	39.32	44.15	4.9	12.3	15.63	4.02	3.4	11.96
LOC115253702	6.77	4.37	9.35	7.72	10.15	11.31	5.99	9.15	17.56	7.86	19.99	16.01
LOC109404801	47.93	101.83	49.13	146.22	196.47	225.11	29.62	55.62	72	26.37	32.47	50.3
LOC109404807	1.2	1.58	1.01	3.43	7.59	8.62	4.72	13.45	15.05	3.62	3.8	6.4
LOC109423921	110.81	35.05	59.57	120.76	109.16	107.89	13.17	11.77	16.46	7.07	23.76	19.58
LOC109404799	61.03	92.78	21.41	203.87	260.12	326.26	48.27	107.46	110.31	24.91	25.84	61.53
LOC109423919	0.43	0.7	0.15	2.41	3.55	6.79	5.73	14.5	18.18	2.99	2.38	6.5
LOC109423928	1.61	1.63	1.48	2.39	1.8	2.79	4.81	7.76	11.13	3.66	12.83	5.63
LOC109404809	633.4	1714.8	870.49	1926.78	2753.91	3012.06	1086.25	2174.41	1965.49	1331.39	974.33	2716.21
LOC109404811	4	2.17	1.06	12.68	17.27	23.05	11.41	17.77	28.95	11.01	5.81	26.79
LOC109404804	18.96	14.51	5.11	52.94	86.15	99.2	34.12	53.03	84.25	39.46	27.32	80.2
LOC115265635	1.86	2.34	3.14	9.97	13.78	15	3.21	4.94	5.71	3.03	3.4	5.54
LOC109430997	26.07	10.15	23.31	20.78	23.06	21.75	3.95	5.62	11.1	7.86	5.76	14.96
LOC109423949	8.27	16.57	4.72	30.88	50.26	47.32	1.8	5.23	6.35	1.99	4.45	2.72
LOC109416261	11.11	2.58	3.76	22.56	32.49	51.61	13.05	16.85	35.34	8.15	35.4	16.49
LOC109423957	4.47	3.09	1.53	8.25	12.67	18.08	5.72	11.67	20.33	7.08	14.51	13.2
LOC109423962	165.15	188.04	174.52	248.88	355.21	381.93	127.26	103.5	103.05	108.94	118.01	131.44
LOC109416254	5.9	9.01	2.33	42.62	70.8	92.02	3.68	7.91	9.92	6.06	5.33	12.82
LOC109423965	2.08	3.93	1.89	7.12	7.57	11.44	4.55	9.57	12.66	3.54	6.43	8.78
LOC109621239	1.57	1.21	0.68	4.1	4.6	7.78	5.4	11.82	16.19	2.5	2.86	5.74
LOC109427583	10.1	7.3	3.33	39.58	65.92	91.12	40.56	69.28	90.9	35.51	18	82.37
LOC109427582	0.31	0.24	0.1	1.71	2.47	3.74	3.97	9.31	11.95	1.44	2.05	4.65
LOC109427581	0.94	2.36	1.19	3.68	4.82	7.82	6.77	13.81	18.27	3.85	5.6	7.69
LOC109432777	0.35	1.37	0.59	1.42	1.56	3.54	3.13	8.81	10.93	1.48	4.06	4.2
LOC109427575	18.82	24.23	12.7	90.3	130.14	142.5	28.62	34.44	48.3	25.69	20.74	42.44
LOC109427574	3.17	2.56	1.79	6.75	16.99	16.67	2.68	7.19	6.93	3.27	3.45	6.68
LOC109427558	6.12	7.36	5.98	10.61	19.3	16.4	0.19	0.47	0.9	1.73	0.16	1.59
LOC109432680	4.15	3.25	2.91	10.17	11.42	15.03	5.66	6.37	6.3	5.8	3.52	12.96
LOC109427572	4.05	1.09	1.17	2.61	7.13	9.25	13.84	11.77	18.53	8.23	7.86	12.32
LOC109432671	15.53	10.34	9.05	73.72	111.28	163.3	180.98	196.97	303.93	238.49	157.37	336.35
LOC109432653	13.27	9.99	10.06	24.6	28.89	38.9	22.93	34.47	57.97	17.06	29.84	31.16
LOC109432628	2.96	8.58	2.71	10.36	10.42	14.15	3.38	4.71	6.52	2.31	3.28	6.61
LOC109430178	165.41	42.96	144.69	61.25	75.16	66.57	36.13	36.71	42.35	32.18	42.19	58.42
LOC109430176	6.94	5.37	5.47	13.16	12.27	14.12	5.15	10.59	13.33	3.41	8.7	8.76
LOC109430174	1.46	1.99	0.36	5.58	7.84	10.6	2.68	4.73	9.15	3.61	1.53	8.57
LOC109430170	0.45	0.63	0.25	1.98	2.63	5.76	9.19	29.83	32.25	4.07	4.14	8.39
LOC109430163	0.19	0.08	0.05	2	1.6	4.51	5.44	12.5	13.34	2.51	0.49	8.65
LOC115261023	6.5	13.42	5.77	27.39	39.08	49.08	4	11.58	21.23	1.52	6.95	6.54
LOC109430157	1.85	0.83	0.26	7.58	12.69	18.32	12.43	18.99	33.07	8.46	8.71	21.43
LOC109430154	12.67	16.49	9.3	43.77	68.12	80.05	21.5	44.61	54.69	16.24	26.43	35.53
LOC109414707	30.33	9.63	19.06	32.87	36.87	34.89	1.01	1.51	1.88	1.05	1.74	3.57
LOC109430148	2.39	2.89	0.82	7.88	12.09	19.83	7.21	20.52	24.7	7.26	7.76	14.93
LOC109430138	2.46	3.8	1.83	6.1	13.68	16.02	5.29	14.66	18.85	3.99	5.32	7.89
LOC109430137	9.57	10.55	3.31	29.69	61.29	65.43	9.61	18.17	27.72	10.68	11.8	23.92
LOC109433573	15.17	7.75	9.01	19.11	45.77	44.95	18.81	23.98	31.58	12.48	16.72	46.74
LOC115266817	2.09	0.47	0.57	1.62	1.11	2.35	4.1	9.12	11.48	2.33	0.88	7.49
LOC115253745	177.59	41.32	102.02	97.09	107.59	86.01	6.27	5.29	7.02	8.26	20.75	24.84
LOC109427951	1318.1	516.92	768.17	997.21	725.35	534.55	256.17	301.66	414.18	272.16	318.69	480.86
LOC109427916	1.79	7.21	2.7	6.59	9.87	12.1	2.8	8.99	9.63	1.38	3.39	6.21
LOC109428260	19.98	12.79	11.65	33.29	39.9	43.78	13.58	22.78	30.22	11.76	13.76	23.01
LOC109427901	14.62	0.91	13.13	3.27	7.09	6.3	14.52	9.27	12.6	16.38	15.34	24.22
LOC134287652	1.53	4.24	1.02	11.89	13.86	18.88	10.88	35.66	36.17	4.19	3.57	14.11
LOC134287653	39.22	31.26	20.28	131.08	203.18	254.59	29.66	68.95	96.19	35.37	39.66	85.29
LOC109418746	43.77	8.65	20.36	18.64	12.74	14.04	5.67	8.83	11.72	3.95	3.54	10.16
LOC115262471	15.85	7.28	19.97	5.7	21.84	14.72	89.85	48.53	74.9	150.14	40.81	161.79
LOC109427874	1.67	2.21	3.35	4.26	5.03	10.57	10.4	24.76	36.66	7.87	10.96	22.62
LOC109427854	37.85	136.61	59.27	112.15	145.66	184.36	48.19	106.88	122.73	32.74	29.54	71.85
LOC109427514	494.51	1688.96	547.68	1874.32	2494.89	2976.96	575.34	1443.1	1017.2	406.78	331.22	886.11
LOC109427781	7.24	5.46	7.26	7.34	7.78	9.02	10.47	9.06	20.71	8.47	21.5	9.03
LOC115262468	1.16	1.33	0.91	4.91	7.35	10.1	7.73	19.19	24.25	11.87	11.93	26.11
LOC109427739	4.1	6.79	2.35	8.42	11.54	17.1	1.85	4.72	7.95	2.42	7.2	9.13
LOC109427703	1.93	3.67	3.02	4.42	3.95	5.88	4.42	7.25	11.49	3.82	9.55	7.63
LOC109427694	10.59	16.53	6.06	21.2	24.71	31.27	4.75	8.77	14.36	4.27	6.4	11.21
LOC115255155	24.83	4.65	14.78	23.11	27.78	27.49	0.75	1.56	0.97	0.92	1.21	3.88
LOC115254943	6.4	9.61	5.39	15.22	26.61	24.99	5.01	12.41	8.7	7.29	12.71	17.91
LOC109427525	73.98	131.89	97.6	173.18	232.22	244.2	118.59	129.16	135.28	94.31	93.43	142.72
LOC109432534	14.52	29.26	15.99	42.6	48.71	69.04	19.81	45.77	56.67	15.63	19.79	44.86
LOC134287665	1.41	1.47	0.68	4.24	7.58	7.81	4.07	7.64	13.5	4.37	4.99	7.82
LOC109431831	4.37	4.05	1.35	12.35	25.66	33.01	12.16	29.72	44.03	19.11	8.34	46.29
LOC109431824	4.36	3.75	3.34	8.43	14.38	18.82	15.73	34.86	44.89	21.58	12.73	47.35
LOC109431819	26.4	8.45	15.3	40.24	65.55	65.53	29.13	41.79	53.39	30.22	22.31	61.81
LOC109431811	22.92	14.99	15.83	40.85	51.16	64.25	25.42	50.01	64.39	13.37	17.42	41.39
LOC115255534	5.8	1.72	0.49	10.04	19.38	11.8	45.33	88.99	35.74	33.32	0.65	91.61
LOC109402115	1.54	2.48	0.53	5.6	9.94	11.52	3.15	8.01	10.95	2.55	5.14	6.37
LOC109402103	4.51	4.4	3.63	11.68	18.71	21.09	5.87	12.25	15.52	4.29	4.6	11.56
LOC109402101	3.69	3.63	1.43	7.71	12.4	13.47	5.22	10.61	15.22	4.4	5.65	9.55
LOC109402109	20.04	17.22	6.47	90.98	173.56	250.54	75.65	125.75	180.42	17.34	7.07	51.85
LOC109419782	2.49	1.8	0.96	4.34	6.76	10.21	2.94	6.74	8.75	2.59	6.73	4.73
LOC109398260	4.58	1.08	1.49	7.33	16.98	17.63	3.1	4.83	7.11	2.27	1.95	5.56
LOC109420506	3.3	2.48	1.94	9.59	11.36	13.12	6.7	18.24	18.29	5	4.17	10.82
LOC109419769	5.14	2.67	5.94	5.92	4.53	7.37	4.17	5.2	9.64	3.34	10.82	5.19
LOC109419962	17.59	17.52	13.99	54.09	91.61	119.05	30.05	40.06	61.55	18.07	36.76	44.6
LOC109420048	1.74	23.49	11.4	7.03	7.74	7.5	1.36	2.8	1.99	1.27	1.28	2.93
LOC109419762	2.41	3.19	2.61	3.83	3.39	5.51	3.98	6.29	10.88	3.41	9.67	5.77
LOC115255033	12.76	7.2	9.51	20.84	26.08	29.32	4.38	3.03	4.68	2.31	13.77	5.26
LOC115253700	1.64	1.49	1.3	4.34	4.6	10.09	49.35	73.36	122.1	9.4	25.15	12.27
LOC115253784	6.59	9.02	3.45	18.05	39.59	35.73	2.44	6.15	10.19	3.04	5.72	9.07
LOC109419757	2.85	3.74	3.76	4.03	4.16	5.62	5.72	13.21	19.01	2.46	7.39	5.24
LOC109419754	1.62	1.05	1.27	2.12	1.18	2.06	7.76	6.39	12.16	9.91	115.59	12.32
LOC109419737	2.72	3.63	0.59	10.2	14.46	17.36	5.28	11.3	16.6	3.3	1.12	4.6
LOC115255020	1.38	0.44	0.17	2.98	4.49	5.78	2.64	4.81	6.74	3.32	1.78	11.41
LOC109419734	99.48	65.27	147.9	181.23	168.84	193.09	123.14	74.2	80.94	55.72	97.21	77.3
LOC109419733	6.95	7.5	1.38	20.06	27.71	32.2	6.3	22.36	26.73	4.68	6.97	15.58
LOC109407612	6.65	2.86	2.65	7.02	5.85	6.8	2.33	4.66	6.51	2.04	12.67	4.9
LOC109407535	1.4	1.64	0.89	6.88	6.88	12.55	7.29	18.65	19.04	4.94	2.95	11.34
LOC115255069	4.41	3	0.68	11.4	17.36	20.6	1.89	3.98	5.64	1.28	0.48	3.84
LOC109417052	30.84	2.98	6.68	20.92	20.94	10.5	0.84	0.45	0.55	0	0.97	1.11
LOC115255076	83.1	22.38	22.11	52.84	57.93	33.15	84.87	150.31	133.27	56.35	5.49	192.68
LOC109420622	54.45	7.56	14.13	60.04	66.42	80.51	3.71	5.99	7.59	3.81	1.51	13.2
LOC109417092	18.2	0.06	0.39	5.65	5.01	3.24	32.96	56.83	19.36	3.39	0	20.99
LOC109417135	4.04	3.93	0.95	15.24	17.75	25.93	9.7	26.77	27.79	6.05	6.05	15.45
LOC109417125	5.12	1.61	0.84	7.89	11.35	8.83	12.94	31.9	22.26	8.28	0.62	45.72
LOC134289023	6.61	1.11	1.36	5.45	3.44	2.2	7.13	11.89	12.73	4.5	0.07	17.43
LOC109417170	12.58	9.07	5.17	36.06	58.75	60.35	13.74	25.97	29.52	25.73	5.93	46.61
LOC109417181	12.62	8.54	4.02	39.72	63.65	86.12	48	102.74	116.05	62.69	8.51	132.02
LOC109420642	34.29	10.88	22.82	38.81	55.49	68.98	31.81	64.89	79.58	43.6	15.99	59.82
LOC109429462	9	10.38	3.56	36.37	39.87	53.09	18.36	31.89	40.64	13.71	10.48	31.02
LOC115255109	2.92	1.07	0.89	5.82	13.22	15.97	9.55	18.45	22.45	10.9	12.31	19.24
LOC109420659	1.4	1.27	1.25	8.47	10.84	17.88	8.06	7.85	13.96	9.92	7.23	21.55
LOC109420665	3.57	6.33	3.32	14.38	22.28	29.77	11.3	22.31	25.57	8.42	5.9	19.49
LOC109420670	11.46	12.57	15.64	12.53	25.57	18.3	9.07	19.21	26.66	10.06	26.82	17.75
LOC109420672	23.43	33.09	31.96	32.2	38.25	59.62	17.34	45.7	93.52	2.83	36.91	8.82
LOC109420676	85.17	21.83	60.6	48.24	44.07	42.38	26.1	32.27	42.04	23.8	19.13	49.94
LOC109420683	24.53	21.2	24.69	50.82	88.78	76.9	26.26	46.43	56.85	30.81	21.73	55.53
LOC109420686	11.79	6.47	7.92	15.65	24.68	33.47	11.65	18.16	35.39	9.23	17.26	17.33
LOC109414139	4.39	0.99	0.64	12.95	16.99	25.82	12.35	24.83	42.48	8.91	9.78	20.27
LOC109420687	2.55	1.77	0.8	6.75	8.11	10.5	3.92	10.98	13.43	2.93	1.89	7.47
LOC109420692	256.66	93.84	77.49	309.5	798.11	709.71	80.82	146.77	172.61	77.85	28.61	193.69
LOC109414182	8.71	6.86	5.16	23.22	23.23	28.57	3.18	5.81	9.56	0.97	3.13	1.91
LOC109420697	12.23	13.2	5.4	19.29	33.89	23.73	8.81	24.92	16.25	9.59	11.82	20.23
LOC115255129	159.5	25.22	69.24	73.83	60.57	57.95	7.67	11.7	15.63	3.16	3.83	8.91
LOC109419873	1.95	2.07	0.87	5.09	8.2	12.39	13.24	42.51	46.37	6.14	8.28	12.34
LOC109419877	1.54	0.37	0.34	5.71	8.24	18.21	29.63	76.48	107.89	18.44	15.23	52.53
LOC109420708	2.76	3.82	2.41	12.65	16.83	17.85	8.97	12	18.58	8.94	7.49	14.6
LOC109419878	5.1	3.23	2.85	9.71	19.14	17.92	11.04	17.14	22.95	9.99	10.82	17.58
LOC109420707	0.92	0.31	0.05	2.35	4.12	8.41	16.21	38.99	48.78	12.16	3.86	31.72
LOC109419906	2.4	0.87	1.76	3.48	3.15	3.84	3.82	6.16	10.03	2.42	6.29	3.72
LOC115255145	81.1	16.2	25.89	54.76	41.02	41.43	46.92	55.1	66.27	34.8	35.87	55.58
LOC115253616	93.73	38.32	75.94	122.5	119.45	124.24	94.26	101.22	100.56	59.35	34.62	92.6
LOC115255144	16.31	10.2	4.75	37.38	66.02	71.35	8.41	21.72	23.35	9.45	7.17	19.54
LOC109420720	10.24	10.01	3.94	31.47	45.66	50.9	4.27	12.27	14.1	4.67	4.65	11.12
LOC109420724	24.5	14.54	28.3	37.41	36.29	35.23	30.58	32.87	31.8	26.5	12.38	31.97
LOC109419886	56.97	24.82	26.42	55.73	33.15	30.72	31.7	45.66	40.81	22.85	36.53	38.37
LOC109420722	45.18	14.07	54.39	40.8	61.42	56.84	48.71	49.05	53.04	36.53	21.95	54.25
LOC109419928	3.52	2.77	2.09	16.49	22.85	33.49	47.69	109.24	136.73	21.46	14.78	48.03
LOC134287710	2.64	3.38	3.01	10.55	13.24	19.62	7.6	11.64	17.52	13.93	10.41	19.39
LOC134287714	309.83	83.86	203.98	119.44	86.68	92.54	410	371.82	404.57	173.24	228.21	236.97
LOC109419965	2.59	3.95	1.64	9.21	15.78	19.22	5.04	16.98	24.17	5.89	5.23	9.67
LOC109419967	63.58	31.41	30.23	92.61	120.42	123.79	22.39	30.4	36.51	29.01	32.81	66.16
LOC134287715	5	4.04	7.89	7.31	6.78	6.92	5.85	6.47	12.5	7.2	13.16	7.69
LOC109419950	36.11	17.3	8.16	117.24	200.61	256.43	102.3	167.21	254.99	144.96	71.23	323.65
LOC109417504	11.13	14.67	3.6	25.71	33.55	36.64	6.15	13.32	15.42	6.22	3.14	12.51
LOC109419949	26.63	34.28	13.29	76.01	137.89	157.77	27.26	50.61	56.58	16.15	10.99	36.36
LOC109420568	11.91	1.68	7.77	7.49	5.75	4.87	2.51	5.47	7.2	1.5	1.35	4.75
LOC109419931	2.71	2.17	3.7	3.73	3.24	5.54	6.38	10.28	13.28	5.36	12.47	6.25
LOC115254896	91.9	10.18	80.27	22.13	32.88	25.04	45.42	37.31	46.64	50.26	37.96	80.51
LOC115255185	1.99	1.41	1.7	5.31	5.08	10.18	2.96	6.02	9.23	1.98	2.68	6.13
LOC109424512	6.08	1.41	5.44	8.6	8	11.28	28.1	34.43	38.69	17.76	14.39	37.57
LOC115255225	5.25	2.17	3.97	7.48	10.78	14.71	16.26	39.55	48.66	18.62	23.31	29.25
LOC109407176	5.46	8.46	2.77	17.06	25.77	29.78	11.17	17.49	23.56	7.74	11.01	14.28
LOC115254898	16.34	2.72	4.28	10.38	8.69	7.23	8.27	13.65	11.89	14.08	8.04	23.53
LOC115255233	2.87	1.25	0.55	5.22	11.21	8.91	5.78	13.28	10.11	3.69	0.51	11.88
LOC109417769	38.28	25.17	24.17	26.25	23.93	23.32	13.62	17.96	32.26	13.02	26.05	22.75
LOC109420003	737.13	247.91	1464.86	215.94	382.54	284.94	529.2	314.44	370.38	692.91	713.45	654.56
LOC109417765	9.94	9.98	7.99	23.64	43.69	51.52	6.84	14.62	21.27	5.65	9.35	14.09
LOC109420015	0.82	1.62	1.61	3.17	5.96	8.2	7.77	10.84	15.01	7.23	7.43	12.35
LOC115253940	8.83	18.61	10.39	25.09	39.25	40.62	18.28	23.13	22.38	10.62	19.57	23.7
LOC109417751	23.85	41.98	37.52	73.19	110.86	146.26	288.22	190.54	188.61	163.52	179.98	165.77
LOC134289060	5.54	17.26	21.99	7.02	6.68	3.78	0.85	0.27	1.12	1.69	20.81	1.47
LOC115253942	14.01	10.69	10.52	22.1	25.67	28.01	8.94	17.24	26.45	8.61	7.78	19.68
LOC109417743	58.82	199.18	82.95	328.72	383.57	406.25	33.41	50.86	67.09	33.95	55.6	96.49
LOC109417740	7.64	7.65	4.48	25.59	29.63	42.28	17.71	31.45	49.86	31.25	28.34	77.6
LOC109420032	2.96	3.41	1.46	9.12	14.64	17.54	2.9	8.7	9.04	2.09	2.46	6.09
LOC109417738	1.85	0.44	0.76	5.18	13.04	14.97	1.43	2.37	3.94	2.35	1.8	5.2
LOC109428206	673.89	105.48	144.54	447.94	287.18	237.91	56.56	41.64	75.08	23.1	24.24	36.96
LOC109417725	2.95	2.06	0.63	7.1	10.96	11.73	2.09	5.67	7.74	3.43	2.84	6.9
LOC109417025	1.6	3.21	1.85	11.3	13.59	17.75	2.9	5.87	7.36	11.32	6.16	34.07
LOC109417715	19.8	12.02	14.72	33.79	48.33	58.09	13.39	18.88	32.53	10.3	11.58	21.59
LOC109418015	26.47	13.13	11.79	52.25	145.18	155.87	17.73	26.49	47.52	7.76	16.54	20.43
LOC115255343	11.38	7.4	7.26	21.86	30.69	44.95	1.11	1.51	3.53	0.12	4.73	0.61
LOC115253661	13.46	8.56	2.45	48.06	81.87	118.43	0.65	1.34	3.2	0	1.14	0.39
LOC109417693	11.02	7.53	1.88	19.16	23.81	23.85	5.19	8.79	10.13	1.53	1.56	4.61
LOC115255347	7.9	2.25	2.18	13.44	22.72	25.22	10.69	12.62	19.01	9.26	4.59	17.14
LOC115253935	5.29	2.01	1.14	7.56	17.39	17.04	7.6	6.11	5.58	2.94	3.17	5.05
LOC134287731	402.46	297.51	223.63	926.98	542.25	771.97	32.86	38.08	76.1	3.61	73.52	7.71
LOC115255337	70.88	182.12	99.29	191.58	334.74	339.39	65.49	171.17	148.85	23	40.65	39.37
LOC109417710	1.5	1.28	0.16	5.68	8.56	15.38	1.43	6.48	8.74	1.2	0.09	5.64
LOC115255336	3.27	3.41	0.43	7.5	16.98	20.74	3.42	10.05	12.69	2.14	1.47	8.95
LOC134289068	0.93	2.05	14.13	0.52	0.64	0.34	0.22	0.24	0.17	0.21	3.97	0.67
LOC134289070	5.66	2.82	1.35	8.64	2.91	4.8	1.81	1.37	3.74	11.95	6.44	12.3
LOC109622164	31.51	17.47	16.79	62.14	67.13	88.47	27.87	39.71	63.46	23.5	35.92	40.39
LOC109622780	1742.69	2917.81	2036.11	4203.48	5650.28	5930.08	2761.68	6979.15	5762.74	2587.77	1149.01	5503.49
LOC109622159	2.49	0.3	0.08	5.74	6.99	10.03	6.25	7.6	14.19	5.86	1.49	12.82
LOC109417669	14.67	32.99	11.07	57.31	65.72	60.29	10.03	20.61	25.8	8.59	26.63	23.4
LOC109621243	1.24	1.27	0.72	4.61	7.73	10.78	5.09	9.37	12.31	5.57	4.59	11.77
LOC109417667	18.05	12.34	3.44	43.54	63.87	79.86	30.64	76.35	84.28	19.2	11.43	45.55
LOC109622152	17.15	10.58	2.8	55.77	87.84	119.73	6.48	19.39	23.49	4.37	1.8	15.48
LOC109417654	2.09	1.62	0.67	7.35	8.74	10.98	2.58	4.92	7.9	2.56	1.86	6.44
LOC134287736	18.21	1.68	4.29	22.3	12.27	18.93	16.32	23.56	45.03	7.13	17.08	14.25
LOC109417653	3.01	10.85	3.24	13.57	22.87	26.85	6.52	13.37	15.28	5.91	4.09	12.92
LOC115255409	2.3	1.18	1.2	2.9	1.64	2.64	9.52	13.65	20.73	2.18	5.19	3.24
LOC115255416	31.41	18.56	31.32	41.95	71.1	63.88	33.56	42.71	62.03	26.63	28.74	46.92
LOC109417634	2.41	1.19	1.46	5.79	6.04	7.82	6.18	7.34	14.04	4.86	4.85	6.69
LOC109417547	13.87	16.56	8.88	37.1	52.52	63.24	6.09	16.26	26.21	8.95	5.91	27.87
LOC115266748	14.07	8.88	8.3	30.5	46.12	49.66	24.18	50.18	64.81	12.32	8.66	33.66
LOC115266747	32.34	34.31	23.6	129.21	133.57	193.37	75.87	128.71	188.13	62.3	70.31	146.84
LOC109417536	1.05	0.73	0.24	3.25	5.24	7.28	5.37	13.42	17.71	3.51	1.7	10.12
LOC109417534	5.06	7.23	4.17	6.78	2.51	2.59	0.72	0.47	0.7	2.47	15.33	2.52
LOC115253744	1.42	0.04	0.05	7.37	7.45	11.87	2.19	6.24	9.64	1.19	0.27	4.24
LOC109410216	17.08	19.02	5.56	83.71	105	116.3	52.84	94.38	144.42	34.51	22.19	112.54
LOC115253441	5.13	2.34	2.7	5.39	4.26	5.74	4.67	7.6	12.37	2.97	3.26	6.36
LOC109417528	8.41	5.97	3.97	25.9	54.37	57.06	6.78	9.67	12.85	6.07	5.1	13.15
LOC109417527	2.3	3.85	0.73	9.74	17.99	17.72	1.49	3.88	6.13	2.42	2.24	6.73
LOC109410207	1.16	1.59	0.4	5.86	9.08	12.67	1.2	3.62	4.72	1.86	0.83	4.52
LOC109410208	125.11	27.31	78.67	72.03	79.04	69.66	36.92	25.73	31.63	21.96	12.8	40.76
LOC115258892	75.58	28.44	54.73	48.01	49.17	45.33	28.86	17.53	20.75	14.09	9.97	35.03
LOC115254024	4.64	5.2	2.33	10.45	19.62	22.39	3.46	7.58	10.37	2.25	3.44	6.18
LOC115254020	15.48	40.17	26.85	35.49	40.95	48.76	10.85	22.91	25.02	16.34	16.47	28.39
LOC115258629	1.18	1.82	1.77	3.76	5.09	6.68	4.21	6.31	10.9	3.91	5.22	5.04
LOC109416523	132.46	10.37	49.07	33.76	48.76	32.85	6.52	6	9.85	11.77	11.11	20.28
LOC115267250	22.93	7.08	16.46	18.88	12.78	12.28	1.76	1.7	1.82	2.38	3.11	4.71
LOC109421076	1.89	2.57	2.47	5.81	6.6	8.4	7.54	17.03	22.16	7.68	19.66	15.65
LOC109421058	2.34	5.57	2.13	5.56	5.9	8.17	2.77	8.83	8.92	7.68	10.38	13.99
LOC115268659	3381.01	14758.5	9600.01	10217.2	11149.2	9438.35	12363.4	10051.6	7914.95	10971.6	8462.44	9257.58
LOC115268660	2.27	3.11	0.37	9.01	14.94	19.4	1.37	3.58	5.08	1.44	1.29	4.47
LOC109429097	42.81	46.14	23.16	108.85	169.86	193.88	132.62	158.91	168.66	68.78	54.64	103.53
LOC115258641	623.84	711.09	977.18	385.13	341.61	273.68	399.53	349.6	332.26	351.26	388.62	404.68
LOC115258741	1.02	1.14	0.49	4.26	6.89	10.94	2	3.08	4.66	1.58	1.18	5.17
LOC115254013	55.63	78.76	41.42	142.77	229.23	213.31	91.37	83.58	90.19	76.76	45.87	108.14
LOC109421022	1.75	3.29	0.79	8.91	10	12.2	1.6	2.63	3.19	0.77	1.03	1.66
LOC109428884	2.05	2.81	1.63	6.76	9.81	11.62	1.5	2.37	3.06	1.23	0.6	1.72
LOC109421021	2.08	1.22	1.51	6.7	7.71	11.23	3.81	8.72	11.03	2.93	5.4	7.94
LOC109428782	2.86	1.8	1.94	7.21	10.34	11.41	2.21	3.89	7.62	3.39	4.2	4.72
LOC109421007	2.65	4.02	2.26	7.25	12.15	14.25	2.52	5.9	7.05	1.77	3.25	5.05
LOC109428745	9.38	20.33	7.98	25.26	34.98	44.17	9.28	13.94	17.56	6.17	12.33	10.86
LOC109428736	3.1	2.42	1.72	11.76	12.06	26.59	23.81	44.08	61.72	21.4	26.59	47.35
LOC109428719	2.54	2.63	2.06	4.98	6.84	10.38	16.54	31.01	43.51	11.56	29.11	23.64
LOC109420995	4.02	4.65	1.44	13.81	20.42	30.24	7.86	16.41	18.8	6.74	7.62	14.25
LOC109428655	2.19	3.14	2.2	6.03	7.65	9.95	7.54	7.21	14.48	7.92	10.67	13.84
LOC109428627	16.25	21.31	14.66	41.14	62.59	77.51	6.14	13.2	16.9	6.68	7	14.62
LOC109420976	666.24	1504.04	853.12	1582.12	2656.31	2705.42	1441.44	2015.87	1547.43	1172.18	818.92	1614.31
LOC109420973	11.96	61.97	16.9	53.96	58.16	81.34	13.12	29.61	35.82	11.53	23.72	26.55
LOC109428387	31.24	1.58	0.74	87.5	140	149.85	22.26	30.49	38.6	12.81	2.09	36.28
LOC109420951	3.95	3.89	3.87	7.17	11.54	11.41	2.41	4.42	3.99	2.01	4	7.06
LOC109412649	413.49	157.37	546.72	170.08	200.06	112.34	40.44	36.49	68.34	67.46	116.23	76.05
LOC115257979	122.1	39.8	72.64	106.2	220.55	201.55	20.68	26.64	46.28	26.28	20.11	47.64
LOC109420936	5.01	13.72	8.53	12.61	16.83	18.68	2.59	6.28	6.97	1.01	3.08	2.97
LOC109412698	11.74	15.82	6.55	23.16	39.03	35.7	7.44	12.14	15.74	8.32	13.97	15.98
LOC109412653	1.87	0.96	0.69	2.94	8.02	10.34	1.86	3.35	4.88	1.56	1.19	4.63
LOC115267681	7.3	11.91	7.36	12.44	14.9	4.89	10.76	7.07	2.57	26.39	5.94	26.96
LOC115262424	17.84	5.96	5.73	7.39	22.73	10.48	5.76	3.74	8.55	24.7	10.89	8.21
LOC109420926	28.71	9.74	2.27	19.82	33.44	33.56	0.69	1.73	2.37	0.57	3.22	1.75
LOC109420922	11.84	23.22	11.23	34.74	53.19	66.31	52.34	52.7	54.39	27.5	44.61	33.01
LOC109420918	23.17	15.28	9.91	38.17	84.8	94.2	45.6	89.93	114.61	33.16	18.04	73.76
LOC115265907	2.36	13.35	10.53	8.39	4.33	6.38	8.61	7.26	7.8	16.78	19.31	9.08
LOC109414343	0.43	1.57	0.14	2.73	3.21	5.35	3.91	9	10.99	3.9	4.13	8.7
LOC109424226	1.21	2.92	0.67	5.71	6.79	13.64	7.73	15.73	18.13	10	5.45	24.66
LOC109424218	2.73	3.03	2.24	9.78	12.45	17.63	7.56	18.92	26.76	9.98	8.31	23.54
LOC109414335	62.65	33.85	55.51	74.08	74.11	79.25	46.32	49.04	53.37	61.12	32.74	116.4
LOC109414334	3.16	4.88	0.85	8.93	11.18	13.76	1.68	3.63	5.88	1.92	1.41	6.64
LOC109424214	886.75	2345.89	1388.74	2098.99	3480.38	3564.81	1332.32	2095.84	1640.77	1819.32	969.95	2748.25
LOC115253756	50.47	173.31	73.95	109.88	187.52	192.91	71.2	127.52	181.88	109.39	86.47	214.99
LOC115258685	154.86	139.84	83.75	236.19	428.24	403	93.82	109.45	115.55	103.54	64.72	145.38
LOC109407257	3.43	1.42	0.7	7.97	17.35	20.26	5.95	11.46	12.26	8.65	2.8	16.22
LOC115254012	155.35	151.18	60.03	424.01	664.2	766.05	138.34	167.75	182.75	101.51	53.62	204.11
LOC109407255	2.66	4.68	0.91	9.64	16.24	17.29	4.37	13.31	15.51	5.61	3.12	13.22
LOC109407254	2.85	5.77	2.4	5.44	7.36	6.64	6.6	19.19	26.06	5.28	6.55	9.42
LOC109414321	82.34	99.85	65.71	189.84	205.69	240.55	428.09	465.79	491.76	311.78	130.52	338.82
LOC115258726	2.77	2.34	1.2	8.83	14.4	15.68	3.4	5.54	7.32	3.73	2.57	7.2
LOC109407248	0.85	11.25	8.08	1.47	0.79	1.12	0.38	0.49	0.91	3.25	43.69	2.31
LOC109407247	1.21	0.49	0.76	1.96	2.73	4.27	3.37	4.18	7.04	5.5	4.69	11.12
LOC109414312	1.68	4.52	1.97	8.79	11.39	16.5	2.63	6.34	7.81	3.53	2.28	9.91
LOC109407243	2.84	5.43	1.11	6.54	6.23	7.59	7.07	15.86	18.05	17.06	13.7	28.45
LOC109414302	12.95	12.87	11.29	22.5	36.2	31.86	31.06	33.42	35.09	82.3	14.55	79.66
LOC109407298	28.01	9.33	19.97	12.07	12.02	8.51	6.17	6.24	7.67	16.91	20.21	21.13
LOC109414301	1.22	2.61	1.83	6.33	7.71	13.05	2.77	4.67	4.86	5.72	4.65	12.68
LOC109407297	60.53	24.42	65.83	37.38	30.4	24.4	32.41	30.44	36.92	29.61	47.49	45.75
LOC109407230	2.61	1.31	1.49	5.78	9.83	12.85	3.35	8.55	11.14	3.66	3.98	14.46
LOC109414293	1.66	5	1.33	7.92	9.21	14.64	11.21	16.34	17.62	8.92	6.32	16.62
LOC109407226	5.15	5.89	3.7	12.01	14.7	19.34	7.95	16.51	21.99	7.41	9.75	14.18
LOC109405894	0.65	2.09	0.47	3.58	3.46	5.52	5.99	15.89	20.24	3.39	2.73	8.04
LOC115258749	9.08	14.02	12.5	13.73	8.84	7.65	0.22	0.17	0.3	0.2	1.75	0.71
LOC109407203	1.85	5.01	1.66	4.98	7.16	9.15	7.09	12.29	13.1	2.87	3.93	4.8
LOC109405868	322.1	59.98	213.77	161.31	154.98	161.14	244.12	232.58	266.35	93.83	138.89	180.43
LOC109407202	3.33	1.39	2.29	3.55	5.14	6.55	12.01	7.91	14.42	5.63	5.35	7.94
LOC109407201	5.92	6.56	3.39	18.76	22.54	24.28	11.27	17.26	21.69	8.5	12.28	16.1
LOC109407200	2.51	3.96	1.01	10.38	11.15	16.2	5.62	12.1	17.14	4.9	5.78	10.36
LOC109405873	6.6	7.08	5.85	15.27	19.37	20.5	7.31	12.9	19.32	6.96	9.17	14.91
LOC115258558	0.31	0.5	0.09	1.15	1.16	2.32	4.19	9.86	11.16	0.94	0.49	2.05
LOC109398697	7.78	3.94	5.24	8.71	11.28	14.3	8.04	12.03	19.06	7.05	14.59	9.91
LOC134284002	2.67	8.55	5.82	9.39	13.06	17.07	1.87	3.16	5.17	2.6	24.94	3.5
LOC109407063	2.3	0.89	1.89	4.75	5.05	8.79	5.61	9.85	10.69	1.51	4.86	2.85
LOC109398712	1.28	2.39	0.44	6.29	6.75	9.18	4.9	11.53	12.51	4.9	1.53	9.43
LOC109406928	331.51	473.35	318.2	685.45	955.77	910.91	489.29	430.81	390.61	298.27	186.02	303.66
LOC115257348	78.07	69.22	32.48	117.5	260.54	236.4	21.05	48.4	55.82	24.94	16.71	55.83
LOC109398694	5.48	9.51	2.05	22	25.09	28.73	5.76	6.69	10.14	3.94	6.79	11.35
LOC109398692	0.55	0.44	0.6	1.41	1.84	2.83	3.12	6.4	10.08	1.74	2.79	3.84
LOC109406841	15.54	16.38	20.42	19.03	27	24.78	14.35	21.23	28.21	9.03	27.92	14.63
LOC115258462	4.55	4.35	5.83	9.77	8.91	11.79	14.6	21.54	31.89	16.09	38.49	20.44
LOC115258883	0.09	0.42	0	0.69	1.35	2.4	5.55	13.43	17.23	1.1	1.39	3.74
LOC115269739	2.59	0.16	0	6.69	9.69	10.72	5.84	5.21	3.59	2.4	0	2.09
LOC109398721	4.88	4.22	2.37	12.11	19.22	19.42	8.17	15.17	18.52	7.49	12.8	19.14
LOC109404843	17.31	25.35	27.61	51.69	52.42	103.83	59.74	103.68	174.84	37.64	193.14	54.11
LOC109398642	318.67	92.07	428.64	98.63	115.7	107.65	26.61	16.23	18.12	34.61	27.5	43.96
LOC109404806	1.68	1.54	0.47	5.45	9.34	10.96	3.66	15.08	17.86	2.25	1.28	6.07
LOC109404731	5.36	3.28	1.43	9.87	19.65	23.89	4.81	10.46	15.08	7.9	5.66	19.07
LOC109404784	16.91	11.85	14.15	18.96	39.47	37.09	16.09	14.4	20.27	19.65	22.54	34.16
LOC109398624	2.99	3.81	2.28	10.36	13.2	17.88	13.52	24.29	29.86	6.77	14.53	15.99
LOC109404751	77.7	9.95	58.89	38.88	41.12	33.94	24.28	24.4	31.61	33.14	36.12	79.66
LOC109398641	11.57	6.24	3.52	26.92	38.56	43.68	8.18	10.96	11.19	4.36	4.6	12.74
LOC109404656	1.65	2	1.05	5.03	8.16	10.48	2.45	5.41	7.77	2.6	3.61	5.34
LOC109398637	1.77	5.26	3.34	7.24	6.86	13.64	10.36	20.79	26.85	9.37	14.11	17.16
LOC109404581	65.14	9.37	12.86	68.87	83.14	67.25	138.52	167.23	141.73	111.68	24.5	332.78
LOC109398643	8.13	30.55	16.26	35.8	43.22	51.72	16.76	37.52	37.13	8.23	19.04	23.4
LOC109404412	6.54	13.24	4	18.53	23.76	22.09	3.08	3.58	5.05	2.88	4.55	4.24
LOC109398644	11.73	26.7	8.37	49.53	71.48	73.08	11.08	16.74	23.76	10.14	17.08	29.09
LOC109404395	56.73	134.01	55.97	156.25	223.4	233.89	65.33	115.38	96.74	35.8	33.75	67.7
LOC109398231	106.44	68.48	69.8	107.52	431.66	390.87	21.78	35.42	53.5	16.99	10.14	39.67
LOC109622837	8.96	11.67	8.37	33.52	56.66	61.04	13.98	31.24	35.01	5.65	5.93	24.57
LOC109622835	20.37	15.11	12.85	53.9	81.36	96.43	31.17	56.27	88.61	29.55	36.34	66.51
LOC109418258	4.19	5.3	1.4	11.81	16.75	16.53	1.04	2.06	2.84	0.33	0.67	1.43
LOC109622797	2.17	1.13	0.62	7.43	9.47	14.26	0.83	2.59	2.9	0.62	1.07	1.83
LOC115254017	1.74	1.81	1.27	3.82	6.64	8.64	7.54	19.42	26.19	7.41	10.19	17.81
LOC109622810	4.81	28.16	14.98	23.52	40.82	41.69	9.51	23.12	22.82	6.82	10.16	21.01
LOC115258529	13.15	14.8	21.52	9	8.07	5.28	7.1	4.75	9.44	2.73	13.28	4.71
LOC109397534	6.88	12.21	4.72	19.42	32.17	37.47	7.52	15	19.99	6.29	8.81	18.37
LOC109397524	4.52	2.75	1.75	12.92	19.89	23.39	0.72	1.3	1.94	3.04	2.56	5.51
LOC115258564	10.81	3.98	8.65	6.54	3.69	5.94	10.39	12.6	13.2	14.67	4.72	23.87
LOC109397522	18.54	7.48	22.68	13.99	12.09	12.75	42.82	33.74	59.43	82.01	103.15	92.46
LOC109397523	4.36	1.85	4.16	7.07	8.54	11.48	9.07	13.42	21.32	10.11	14.37	18.37
LOC115258581	5.02	3.45	2.06	13.46	27.76	35.71	1	1.71	2.42	1.92	2.68	5.28
LOC109397554	3.42	5.41	3.71	9.51	14.61	16.55	8.88	19.18	23.99	10.9	6.9	16.94
LOC109419613	621.17	241.16	710.32	348.88	480.3	449.48	486.65	345.21	278.21	398.29	289.79	410.83
LOC109622804	0	0	0	0.29	0.63	0	9.57	8.15	1.86	5.57	0	13.8
LOC109622825	1.49	0.66	0.91	6.93	12.41	12.47	6.73	16.51	22.28	13.95	3.16	38.86
LOC109622824	10.31	6.05	7.22	18.02	24.22	31.52	29.93	24.65	36.84	42.61	19.41	99.66
LOC109397530	5.91	7.63	1.8	14.86	21.74	23.33	1.92	5.24	8.77	6.92	6.68	14.79
LOC109400610	65.26	41.56	45.88	52.92	55.27	49.46	7.44	7.11	6.45	10.87	15.93	15.7
LOC109397548	8.24	10.55	6.11	35.16	49.96	50.93	16.23	25.73	31.39	22.98	13.44	46.51
LOC109397520	3.71	4.48	2.78	12.5	20.72	20.57	4.59	7.18	12.29	12.51	6.28	35.22
LOC109409242	20.58	10.77	18.72	27.04	42.04	41.74	12.27	12.08	22.93	9.5	11.05	13.56
LOC109419602	32.8	20.69	30.02	49.3	67.99	76.45	15.05	20.55	33.67	10.44	31.77	20.06
LOC109409246	5.05	5.28	3.03	9.34	13.94	14.15	12.49	18.74	27.33	9.91	11.03	18.43
LOC109409247	1.53	1.16	0.45	4.06	6.45	10.01	2.85	8.12	10.96	3.97	3.36	9.64
LOC109419599	2.31	4.56	0.55	15.65	20.25	29.81	6.8	15.26	21.64	7.08	3.6	19.86
LOC109409249	0.82	0.48	0.63	1.67	1.18	1.8	5.45	7.45	10.79	2.9	7.04	4.42
LOC109409251	1.12	1.59	0.71	3.22	4.64	6.18	6.23	14.3	16.29	3.36	4.56	8.42
LOC109419595	4.2	1.1	0.35	9.9	14.62	21.26	0.97	2.47	2.57	0.82	0.26	2.78
LOC134286285	22.81	75.26	33.09	55.44	83.01	94.68	22.9	32.97	35.9	20.92	24.48	35.87
LOC109419582	2.4	8.31	2.22	8.44	11.7	13.07	4.13	6.97	8.41	3.59	3.02	7.11
LOC134287812	6.15	6.82	6.08	14.73	21.4	27.44	19.86	32.1	41.87	18.44	30.39	43.39
LOC109409255	1.35	1.37	1.12	4.74	6.81	10.27	6.94	16.14	20.62	5.76	4.74	13.78
LOC109409261	2.65	10.04	2.44	6.91	9.74	11.61	4.3	11.65	10.64	2.76	2.62	4.94
LOC134286172	47.64	16.52	44.02	26.46	29.08	20.53	17.37	12.99	18.42	22.76	55.02	29.51
LOC109419589	20.46	7.34	21.35	16.9	13.85	18.72	14.41	18.77	20.53	11.55	9.72	29.35
LOC109409264	3.21	8.96	3.8	7.76	12.81	15.57	10.15	16.62	18.15	8.43	9.33	20.1
LOC109419587	19.38	11.88	13.5	22.66	51.99	43.66	8.32	9.72	16.45	5.88	8.94	15.85
LOC109409267	261.47	40.98	113.52	96.88	76.51	71.19	115.26	135.2	131.62	33.69	53.17	78.29
LOC109419584	2.39	3.99	2.07	13.79	15.13	24.53	24.53	33.02	40.55	13.91	15.29	21.69
LOC134287816	2.49	8.51	2.34	9.02	14.32	14.39	4.59	8.33	9.42	2.35	3.65	7.59
LOC109409270	11.75	10.02	10.9	28.24	29.49	38.84	25.3	42.27	59.13	26.76	47.75	47.09
LOC109419580	7.83	14.98	6.8	28.56	30.9	44.17	8.17	12.49	20.74	8.46	10.05	18.99
LOC109419579	0.67	2.37	0.83	3.94	3.84	7.78	5.42	8.93	10.36	4.97	6.14	10.31
LOC109419572	13.97	58.36	30.74	48.07	46.45	61.06	18.57	25.67	41.1	14.2	32.13	34.09
LOC134287822	7.29	2.65	2.89	14.48	8.18	14.46	7.72	9.34	20.53	6.2	10.59	15.3
LOC115254061	25.68	7.37	17.82	41.77	48.48	60.84	132.55	127.66	141.86	94.41	36.83	129.71
LOC109409278	16.5	63.37	22.73	48.06	85.52	96.75	5.58	17.68	17.7	2.87	3.59	16.08
LOC115260918	2.36	2.98	0.73	8.26	13.74	14.3	1.79	6	6.58	2.16	1.51	4.02
LOC109409294	807.62	931.3	1249.26	989.24	1836.97	1663.3	324.9	501.43	790.52	253.22	322.7	517.99
LOC109419533	7.96	6.68	3.58	18.06	28.21	33.88	17.33	39.22	57.25	11.34	12.67	27.75
LOC109409290	4.45	7.38	2.76	13.5	22.01	23.03	2.36	4.24	5.5	1.45	1.87	4.07
LOC134287825	131.12	8.8	45.53	62.82	51.65	45.52	127.28	83.17	99.87	91	73.83	105.65
LOC115258671	2.41	1.06	12.59	0.46	1.32	0	0	0	0	0	2.05	0
LOC109419521	77.53	12.68	22.61	69.23	53.5	60.07	15.22	16.33	20.57	12.5	27.93	26.69
LOC109409303	38.55	52.38	29.52	83.12	103.67	134.89	18.04	32.28	52.91	15.45	52.68	32.36
LOC109409309	5.88	8.79	4.26	21.26	22.03	29.42	10.33	16.83	19.94	9.54	5.09	19.77
LOC115258678	0.45	1.64	0.5	4.22	5.57	7.22	4.39	13.31	14.39	5.91	6.96	13.35
LOC109419113	27.12	30.77	9.98	65.8	124.54	123.24	15.57	28.82	41.19	14.73	12.4	36.08
LOC109419112	4.84	6.98	2.62	18.26	26.52	33.28	3.16	6.83	10.66	4.91	3.77	8.33
LOC115258703	48.61	62.53	59.37	80.89	136.49	143.91	161.68	105.75	114.51	90.19	155.3	91.1
LOC109409318	476.39	1051.86	601.61	1079.79	2102.98	2169.59	849.5	1994.34	1743.2	948.69	594.39	1958.82
LOC109419105	45.69	34.13	18.16	102.02	174.26	190.24	28.16	51.91	61.95	18.73	17.77	50.27
LOC115258948	1.25	5.88	2.57	5.04	4.64	7.56	5.79	16.52	19.12	6.4	14.4	14.02
LOC109419088	10.6	11.69	7.46	25.16	18.16	24.15	6.8	9.47	14.86	5.09	11.41	7.37
LOC109409324	8.56	5.04	4.42	13.68	33.97	35.28	10.71	13.83	23.33	9.8	8.38	17.97
LOC115258583	4.91	2.96	2.38	7.53	17.29	18.96	5.36	10.02	13.75	7.99	5.15	10.35
LOC109409325	5.17	5.64	2.89	8.47	11.04	10.82	2.85	4.75	8.16	3.81	6.89	6.63
LOC109419095	2.45	5.27	2.47	10.55	10.73	12.28	9.01	19.29	19.09	10.41	10.71	15.65
LOC115258944	12.61	10.67	7.31	26.22	34.71	41.22	9.95	14.45	26.01	13.58	17.35	25.23
LOC134287833	9.04	18.7	2.4	54.86	64.57	78.52	5.75	14.03	19.44	7.08	7.26	32.79
LOC109419050	273.29	126.38	269.62	192.12	330.31	291.47	117.81	89.45	103.42	114.96	81.66	188.61
LOC109419093	6.23	5.19	1.87	16.27	25.01	30.13	11.23	21.41	26.33	7.1	7.23	16.57
LOC115258647	1.07	2.23	1.76	5.24	8.85	11.17	1.43	2.39	4.33	0.74	0.94	3.32
LOC109409336	4.53	3.17	3.15	7.42	15.93	17	3.37	6.86	9.62	1.77	4.98	5.19
LOC109419076	165.06	55.93	173.68	88.51	78.97	57.78	44.73	42.44	50.09	40.39	80.1	82.55
LOC134286295	0.4	0.58	0.63	2.89	3.25	3.68	4.65	12.06	12.08	3.79	3.9	7.14
LOC134287835	4.14	7.66	3.38	9.79	13.4	17.24	4.99	8.56	9.97	1.67	2.18	4.95
LOC134287836	1.84	1.75	1.12	3.39	3.88	5.29	6.01	10.99	15.17	5.71	11.37	7.6
LOC109419070	3.54	2.92	1.45	8.03	12.39	16.35	6.52	17.45	17.55	7.35	6.78	13.37
LOC109408104	5.78	11.37	4.44	18.68	26.57	38.02	5.82	15.83	19.36	2.93	3	8.2
LOC109419069	3.91	1.65	1.13	6.96	12.39	9.31	3.22	3.65	3.72	1.82	2.19	2.6
LOC134283963	19.07	13.99	10.1	43.29	77.54	72.01	21.77	25.07	29.58	11.73	12.62	17.13
LOC109422013	221.52	123.54	387.65	67.52	116.54	84.51	52.01	30.9	69.32	203.3	658.46	127.14
LOC109408124	138.12	169.31	77.84	347.62	515.09	631.02	116.47	133.87	224.61	118.44	72.03	281.82
LOC109408129	4.57	4.73	2.81	8.35	20.53	19.37	2.13	4.37	5.67	2.95	5.43	6.36
LOC134286489	2.5	2.82	15.89	2.03	1.06	0.66	0.18	0.59	0	2.39	20.64	1.85
LOC109409615	1.17	3.77	0.48	10.27	14.93	18.33	6.6	14.67	14.07	4.65	3.68	13.32
LOC109413695	5.78	17.11	5.22	18.75	27.99	38.54	6.37	25.41	28.28	3.18	6.41	9.83
LOC109413713	473.22	694.53	310.48	987.5	1574.13	1755.4	136.02	187.55	355.29	131.37	112.67	348.76
LOC109409620	5.95	5.28	6	7.91	10.45	12.63	1.75	1.28	1.69	2.2	1.93	4.12
LOC109429374	9.82	9.11	5.68	20.58	43.71	44.29	7.62	15.79	19.4	5.94	9.25	12.34
LOC109429376	0.61	3.39	1.39	2	2.82	5.21	4.75	14.76	16.39	4.34	12.96	8.39
LOC109429377	14585.5	10450.8	28631	5668.78	5588.69	5340.65	1384.51	3053.87	2814.18	1566.45	1158.98	4368.18
LOC109425117	3.84	2.33	0.89	15.04	15.45	27.51	19.95	47.68	59.84	6.47	10.29	16.95
LOC109429382	98.39	93.08	77.18	159.68	273.88	152.73	7.17	6.22	9.67	22.2	13.92	25.42
LOC109425132	7.44	3.37	2.99	12.65	16.82	21.21	4.28	8.46	11.38	4.19	4.18	9.91
LOC109425134	2.51	4.15	2.73	10.3	9.27	15.37	11.54	20.58	28.83	9.3	14.91	14.4
LOC109425135	9.02	3.92	1.61	25.76	36.59	42.4	11.31	20.68	31.5	9.28	4.98	20.2
LOC109429414	3.55	3.32	2.59	9.22	14.04	21.86	7.48	13.1	17.83	7.09	5.01	17.49
LOC109429416	35.42	5.41	15.34	30.49	26.12	36.11	48.74	42.8	58.29	43.6	16.44	84.3
LOC109425141	2.43	3.41	1.81	8.04	8.58	16.34	8.95	15.25	21.33	11.64	16.78	19.68
LOC109425142	10.37	11.25	5.8	19.2	27.14	29.45	6.76	11.7	17.59	5.08	10.71	13.07
LOC109425150	3.23	0.98	3.31	3.22	3.17	4.46	4.12	6.54	6.46	5.99	3.19	12.45
LOC109425152	1.06	1	0.81	3.07	2.93	3.96	4.39	10.61	13.56	4.07	7.93	7.41
LOC109425155	25.31	25.13	31.84	34.93	34.69	43.39	24.91	26.33	42.02	33.89	152.56	40.56
LOC109429437	61.73	72.25	69.83	87.22	43.91	59.93	38.48	61.75	100.44	55.07	216.85	65.25
LOC109429439	167.45	96.17	130.56	296.75	588.51	638.26	226.71	371.08	438.05	134.36	84.1	258.4
LOC109429438	2.84	1.73	1.53	5.7	9.6	11.52	3.52	8.03	11.83	3.34	4.42	6.73
LOC109429440	26.63	64.2	32.09	68.34	116.89	123.86	17.1	46.46	50.38	21	27	60.46
LOC109425161	89.22	120.84	148.37	164.01	280.71	337.26	353.64	633	849.24	427.52	968.73	646.66
LOC109425163	8.7	5.3	5.92	21.02	18.11	28.98	16.36	28.32	44.29	13.08	39.57	21.63
LOC109400337	2.59	3.63	3.68	7.8	9.21	12.53	9.24	16.37	22.28	9.14	14.77	15.34
LOC109400327	1.35	1.81	0.56	3.13	7.27	8.27	8.92	36.33	38.02	6.66	6.78	13.5
LOC109400308	2.27	2.6	2.24	8.43	9.51	10.72	11.37	16.63	19.84	5.35	12.16	12.18
LOC109400348	102.58	21.4	26.12	127.82	84.9	82.78	35.28	28.77	40.99	58.83	65.63	72.44
LOC109400294	9.18	2.68	3.17	9.33	11.68	13.74	8.36	20	27.2	4.4	7.22	8.42
LOC109400297	3.18	2.47	3.13	4.69	8.43	11.73	13.69	34	34.23	6.99	4.37	17.34
LOC115254141	3.22	1.56	1.24	6.82	9.26	9.98	2.25	5.94	11.13	3.36	5.05	10.67
LOC109425183	3.13	3.8	0.82	12.76	21.57	28.53	7.98	21.3	22.79	7.04	4.82	22.36
LOC109400343	2.23	1.81	1.9	5.61	8.41	12.49	3.72	9.36	9.41	4.47	5.35	9.68
LOC115264910	0.8	3.25	1	3.77	5.15	8.14	3.85	11.85	11.79	3.58	2.87	11.06
LOC109400287	42.36	15.85	35.92	20.12	24.07	22.92	16.1	14.89	22.93	18	15.24	29.03
LOC134287872	168.95	40.28	147.7	86.54	77.9	77.86	158.71	173.31	192.1	79.74	110.78	135.56
LOC134287871	15.51	19.78	11.14	46.46	108.08	103.32	14.41	30.15	43.05	11	10.95	27.22
LOC134287870	109.53	180.99	163.1	249.43	290.21	323.94	78.44	102.46	165.79	91.47	233.68	165.25
LOC134287869	23.62	18	11.06	29.27	54.59	54.37	7.6	18.18	26.33	6.52	10.87	22.54
LOC134287885	0.66	0.52	0.18	3.46	3.54	5.46	5.27	11	17.97	2.13	2.38	11.13
LOC109414024	34.09	3.76	11.97	15.29	18.54	17.8	8.37	7.8	8.3	17.09	5.15	24.71
LOC109414025	1.68	0.93	0.68	2.75	5.06	7.46	4.15	11.29	16.7	7.28	5.05	14.87
LOC109414027	3.42	5.04	1.73	7.22	10.87	10.82	3.22	9.55	9.91	1.62	5.2	4.34
LOC109404233	17.2	9.95	16.29	19.19	22.97	25.04	5.61	9.71	14.19	5.62	12.85	9.37
LOC109622032	2.57	2.76	1.51	6.33	8.61	10.13	2.22	3.22	5.63	3.18	1.43	6.28
LOC115264939	1.1	2.96	1.91	4.5	4.11	6.27	9.77	22	28.92	7.18	10.95	15.18
LOC109621947	3.35	5.03	2.29	8.1	14.47	17.4	4.37	10.81	13	4.64	6.11	10.7
LOC109621948	15.71	15.07	10.44	37.17	51.91	64.84	35.08	63.78	80.48	18.17	20.75	50.29
LOC109415040	98.3	85.04	44.07	212.42	436.18	457.68	56.89	77.09	116.15	60.23	42.52	135.02
LOC109622588	4.49	4.01	3.56	10.09	14.49	16.95	2.76	5.23	9.21	1.9	7.02	4.89
LOC109621952	12.55	23	7.68	41.3	51.68	63.83	9.6	22.91	22.58	7.26	8.45	21.89
LOC109415045	5.47	12.34	3.27	27.69	39.92	48.8	7.15	8.34	14.25	10.06	18.36	23.68
LOC115264941	6.54	11.24	2.93	22.33	26.97	32.08	11.1	19.95	27.39	19.46	23.58	36.74
LOC109621964	4.51	3.49	3.12	10.11	11.05	19.01	9.78	24.33	32.87	5.84	6.8	16.42
LOC109621977	2.02	1.92	0.33	7.59	10.78	10.59	0.41	1.01	1.49	0.91	0.53	4.37
LOC109621987	12.29	9.57	8.52	19.32	34.99	39.33	19.9	43.46	52.84	14.04	13.73	31.88
LOC115264946	4.99	5.98	3.18	10.87	20.76	19	5.04	8.4	12.49	5.23	7.74	9.22
LOC109420799	12.46	6.39	3.07	11.35	30.84	23.36	1.5	2.96	3.83	3.49	2.71	6.28
LOC134286997	42.66	16.69	40.77	27.59	31.72	24.3	12.86	6.81	17.58	8.58	28.46	10.52
LOC134287895	130.85	241.87	296.43	80.13	70.54	60.44	22.32	17.2	34.36	49	119.57	45.15
LOC134287900	4.15	2.83	2.72	8.64	14.52	18.68	2.42	5.47	8.94	3.3	6.12	6.2
LOC134287001	20.67	0.44	2.36	11.33	8.31	11.51	8.16	10.89	10.1	6.51	1.14	16.5
LOC109623132	0.45	7.21	13.32	0.51	0.08	0	1.01	0.82	1.5	10.26	8.94	11.61
LOC109420446	4.06	4.43	8.51	8.41	9.41	12.09	6.71	7.41	11.7	3.92	12.86	6.76
LOC109420437	7.69	4.25	2.42	22.04	34.11	51.08	20.95	46.4	63.14	13.67	15.72	31.8
LOC109401716	4.78	2.57	1.3	22.28	36.2	43.47	7.3	13.98	18.78	7.45	5.91	17.15
LOC134287014	50.09	3.46	33.51	15.48	30.63	17.37	2.68	2.05	4.09	5.22	6.05	7.61
LOC109401715	0.83	0.34	0.37	2.38	4.2	6.23	3.95	7.91	11.13	1.98	1.1	7.61
LOC115256267	1380.94	3899.51	3733.58	2443.84	3442.78	3033.94	9620.95	7241.79	7283.71	13944.3	11532.2	8174.13
LOC109433097	3.07	4.48	0.9	10.89	15.57	21.31	7.9	15.41	18.87	6.74	4.04	16.4
LOC109420252	116.44	209.13	235.74	217.99	321.85	367.53	61.77	72.7	128.72	110.11	375.48	200.28
LOC109420234	71.84	47.12	44.71	76.52	142.48	144.99	13.72	29.57	46.81	11.25	10.01	39.03
LOC109433076	187.36	247.4	229.32	334.78	503.04	439.75	74.44	101.02	111.71	67.02	79.81	87.52
LOC134287016	3.54	4.53	1.52	9.24	13.19	14.15	1.62	3.95	6.68	2.33	1.49	6.48
LOC115257640	101.14	101.47	109.57	134.17	269.4	218.81	41.39	47.45	60.17	33.01	45.27	53.76
LOC109420154	2.98	5.29	2	11.37	17	18.85	1.98	3.8	7.2	3.23	2.51	8.29
LOC109420147	6.67	6.07	17.21	3.77	4.28	4.89	0.49	1.58	3.56	0.73	4.27	2.8
LOC109420136	31.05	114.73	51.32	102.94	130.63	192.02	175.56	228.68	292.45	122.83	169.69	195.9
LOC109433084	3074.96	1904.42	2997.79	2413.6	1736.51	1493.84	1279.49	1182.41	1622.53	1243.59	2081.17	1436.52
LOC109433083	68.62	21.9	42.15	41.85	36.11	28.24	9.57	7.96	11.95	9.82	14.02	19.23
LOC109420079	24.51	45.74	46.94	65.52	89.69	110.03	28.85	45.52	58.35	25.71	38.58	58.24
LOC109433111	944.74	2200.55	1662.98	2172.18	4109.75	4110.08	1546.82	2665.49	2427.91	1857.81	1295.19	2818.23
LOC109420061	2.55	4.15	6.28	2.22	3.62	6.73	6.15	13.92	14.72	6.47	14.16	14.02
LOC109433079	4.95	5.56	2.84	13.21	19.44	22.39	4.49	13.05	16.28	3.43	5.32	9.36
LOC109420022	32.72	2.03	3.49	18.47	38.31	38.61	2.07	1.87	2.65	2.72	1.29	6.77
LOC109433074	3.52	5.1	2	8.42	14.47	19.87	7.13	23.2	25.66	8.46	8.28	17.12
LOC109411294	0.58	0.66	1.41	0.83	0.45	0.73	2.28	3.32	4.68	2.95	11.05	2.89
LOC109411293	0.62	1.34	0.23	3.29	3.32	5.32	2	7.07	10.58	2.01	1.91	4.67
LOC109411292	168.85	61.22	126.12	103.18	115.92	95.7	45.67	54.75	68.34	28.66	31.73	53.81
LOC109411290	5.86	12.65	6.23	24.14	27.94	35.25	13.44	21.63	25.55	11.77	22.57	23.52
LOC109411287	3.61	4.74	3.06	8.16	7.68	9.28	13.04	21.48	26.44	7.84	18.57	17.8
LOC109411286	10.5	23.67	10.92	39.37	56.41	56.83	5.61	19.42	23.67	12.89	27.79	24.25
LOC109411282	1.68	1.3	0.48	5.61	7.43	12.76	15.14	29.74	35.09	6.51	4.58	17.1
LOC109411275	7.35	11.25	10	11.93	15.5	20.16	5.47	12.15	14.89	4.37	11.16	10.45
LOC109411274	1508.43	432.76	1321.64	656.83	791.86	699.93	1345.22	1028.01	1120.4	488.07	1079.3	547.81
LOC134287919	34.43	6.2	19.01	24.22	18.47	16.48	10	8.52	13.48	11.96	8.82	31.84
LOC134287921	6.88	13.25	7.34	9.38	15.8	18.29	6.58	11.45	17.48	5.57	8.18	9.04
LOC134287922	1.1	1.14	0.57	2.45	2.98	5.09	5.31	10.42	14.52	4.7	6.39	10.73
LOC134287924	103.1	87.2	63.33	127.67	255.97	284.26	175.93	123.68	108.95	124.63	74.42	133.42
LOC134287027	17.48	0.27	0.68	5.82	5.86	4.42	0.73	0.38	1.17	0.73	0	1.27
LOC109433066	41.27	9.98	27.85	24.93	23.17	20.97	43.31	27.71	39.14	43.17	46.63	48.51
LOC109433112	0.9	0.57	0.33	2.92	3.48	5.63	4.28	7.25	10.27	2.82	3.37	7.4
LOC134287931	54.8	29.54	68.65	21.28	26.39	17.78	11.02	6.22	13.42	36.46	69.96	32.09
LOC115261809	23124.7	4296.54	20635.2	4925.72	7199.76	5287.35	4412.26	2632.3	4441.03	6418.39	7223.45	6509.33
LOC109404660	0.97	1.67	1.17	3.95	3.08	4.67	4.46	9.32	12.9	4.23	2.96	9.56
LOC109401435	2.34	1.55	1.94	1.73	1.53	1.76	33.75	47.19	60.27	1.45	5.42	1.57
LOC109401433	0.6	0.25	0.41	0.84	0.75	0.84	11	15.25	22.29	0.51	0.8	0.65
LOC109401376	2.74	3.38	1.07	11.57	8.61	14.52	0.59	1.4	1.72	1.11	0.49	1.45
LOC109432900	2.07	3.75	1.03	8.7	12.3	15.76	0.43	1.31	1.21	0.43	0.26	1.88
LOC115256862	5.57	8.29	5.23	13.72	21.52	23.88	0.66	0.74	1.05	0.39	1.18	1.03
LOC109401371	84.38	23.88	64.97	49.66	55.8	37.66	34.9	28.39	47.58	44.1	86.41	71.91
LOC109401397	8.62	16	5.71	23.35	44.98	40.82	3.7	7.8	12.38	4.27	3.31	10.36
LOC109432898	9.41	12.47	4.7	23.21	37.91	49.37	15.56	37.14	44.78	14.02	9.29	31.82
LOC115256848	1.08	1.13	0.58	3.89	6.86	7.43	5.53	9.51	11.67	2.12	2.99	8.19
LOC115255616	52.76	1.83	0.4	59.03	114.13	71.31	32.22	87.94	28.01	104.36	0.08	395.75
LOC109432899	14.47	6.27	9.44	18.33	27.04	26.82	4.61	7.36	11.96	3.93	6.97	11.22
LOC109401390	4.32	10.98	8.51	13.29	29.1	26.71	10.3	14.14	21.61	10.59	13.52	17.08
LOC109432880	2.03	4.7	2.49	8.86	12.03	12.58	5.89	7.47	9.56	5.09	7.76	8.67
LOC134287950	10.06	3.79	4.31	6.99	4.43	3.32	3.04	2.21	3.71	2.65	4.32	2.89
LOC109401402	1.41	1.66	0.98	4.9	5.75	11.19	12.46	28.25	31.75	9.41	8.24	15.97
LOC109401363	21.05	32.72	22.57	29.61	36.71	39.76	15.66	28.52	36.55	10.38	26.92	22.36
LOC109432862	12.51	24.75	9.24	26	48.64	54.33	7.91	22.98	20.68	5.26	5.77	16.75
LOC109401408	38.1	28.06	27.88	86.21	128.91	154.83	55.31	91.81	118.37	55.19	29.52	137.33
LOC109412372	1.05	0.27	0.97	2.02	2.02	3.97	4.19	6.64	8.43	3.5	10.1	4.58
LOC109412366	1.46	1.55	0.69	5.34	5.62	10.96	7.85	19.31	23.53	4.22	2.79	11.27
LOC109401373	17.29	8.27	2.57	48.29	55.66	98.28	20.13	49.11	72.89	27.71	31.81	76.35
LOC134284006	18.16	10.32	1.14	64.19	73.37	127.41	22.94	59.54	91.43	30.06	22.01	92.42
LOC134287962	4.81	2.26	3.44	7.61	6.81	7.87	5.87	9.42	11.3	3.7	9.91	6.67
LOC115257373	2.39	6.09	2.93	7.56	16.29	17.55	2.6	5.71	7.14	2.18	3.38	6.41
LOC115257540	12.14	2.61	7.36	13.47	11.89	19.72	44.59	67.14	72.94	22.95	25.52	56.58
LOC109401081	4.33	0.64	0.99	6.6	13.2	16.45	2.06	1.17	3.43	1.05	0.27	2.15
LOC109408287	9.98	18.15	8.25	25.25	48.33	55.49	14.31	21.65	30.31	9.74	17.55	21.45
LOC109400989	1.59	1.69	0.91	3.35	5.72	7.71	3.22	8.82	11.24	2.7	1.73	6.87
LOC109400980	12.38	7.9	5.16	26.11	43.13	59.36	117.41	242.04	318.8	62.63	46.27	132.72
LOC109408241	1.77	0.78	2.73	1.53	2.12	1.71	0.94	1.49	2.06	2.2	13.22	4.04
LOC109400996	39.96	40.11	46	49.53	105.86	66.28	66.65	55.75	65.13	66.65	51.08	89.4
LOC115257630	0.5	0.87	0.58	1.55	1.19	2.27	3.14	5.35	7.7	2.95	11.53	5.07
LOC115263823	108.72	188.06	120.54	79.15	51.4	53.89	12.64	7.03	12.94	41.5	122.59	54.6
LOC109408029	2.23	1.58	0.89	5.89	8.99	13.25	3.67	11.52	13.03	3.08	3.41	10.52
LOC134287055	35.12	28.16	34.19	38.8	27.81	24.25	20.45	17.83	23.12	12.03	59.74	10.3
LOC109412016	1.6	3.37	0.78	4.76	6.03	10.3	3.64	9.97	10.63	3.73	4.61	10.8
LOC134287975	0.14	0.21	0.28	0.86	4.13	4.35	4.98	11.35	13.19	2.68	1.35	8.13
LOC134287057	5.4	6.42	5.8	12.66	23.9	28.77	32.94	35.04	44.36	18.97	31.54	27.31
LOC134287058	9.55	6.05	6.08	10.74	34.39	31.59	8.74	8.94	11.31	5.5	5.21	6.86
LOC109407908	8004.19	16185.4	20226	12235.5	18328.1	16775.2	62501.6	47474	38617.1	64128.9	62501.4	37834.5
LOC109412008	3.53	3.13	1.27	7.51	12.48	11.09	0.6	1.29	1.98	1.14	0.29	1.07
LOC109407882	2.08	3.95	1.82	6.29	9.54	13.3	6.57	14.02	17.65	4.41	5.73	11.31
LOC109407834	65.53	23.64	45.26	106.94	123.68	172.81	58.88	73.52	114.74	46.58	53.57	150.4
LOC109420073	10.69	2.79	10.32	6.21	5.68	5.87	9.46	8.77	12.09	9.77	5.94	17.93
LOC134287982	8.48	5.89	5.94	17.93	20.63	21.52	4.72	4.45	3.48	5.28	3.71	7.98
LOC109420077	128.1	51.7	32.61	82.83	133.45	103.5	19.09	26.73	33.15	29.52	31.07	44.99
LOC109420078	0.87	0.95	0.32	3.16	5.17	5.71	2.53	8.07	10.64	1.75	2.44	5.04
LOC109420080	31.4	18.31	11.55	28.33	40.36	51.06	34.99	75.18	80.02	25.57	30.26	53.35
LOC109420081	12.3	13.33	9.26	22.53	26.37	34.55	11.61	20.12	30.87	6.02	14.36	14.88
LOC109420082	29.18	47.28	23.4	95.32	149.9	186.67	14.73	27.64	39.61	10.57	25.51	28.29
LOC109420083	1227.83	1814.13	2012.29	1771.22	3761.43	3648.44	7696.19	6590.25	3944.77	5485.52	3793.91	3691.25
LOC109420084	14.55	35.42	12.12	55.3	77.54	100.77	20.13	40.9	53.14	14.39	10.67	43.09
LOC109420085	0.82	0.9	1	1.67	2.05	2.3	4.34	9.31	12.62	4.8	17.03	5.31
LOC134287061	29.26	9.19	30.42	13.58	13.63	14.32	23.87	25.33	34.72	24.78	16.29	40.49
LOC109420074	10.62	6.96	8.03	20.97	24.56	26.53	2.99	3.96	6.46	5.16	3.94	9.74
LOC109420089	2.09	4.2	0.72	10.18	15.92	14.98	5.89	7.23	9.8	4.95	5.31	12.41
LOC109420090	3.4	3.13	2.67	6.24	7.91	11.81	2.77	6.68	8.77	2.33	4.78	7.08
LOC115258453	19.79	11.45	9.5	31.18	43.99	53.18	10.58	15.08	22.53	8.43	7.6	15.91
LOC115258081	3.75	3.18	3.12	7.58	12.19	17.94	2.91	6.19	8	2.13	4.25	4.23
LOC109622874	85.66	83.02	97.48	55.02	50.96	33.48	9.48	8.15	16.75	37.69	168.13	25.95
LOC134287987	8.95	6.71	5.45	12.23	34.24	31.07	9.83	12.32	14.6	7.26	8.21	10.99
LOC109622880	4.88	8.18	3.33	15.54	21.26	27.28	5.66	8.67	11.8	4.28	8.97	8.74
LOC109622885	1.51	1.42	0.58	3.91	4.75	7.11	5.68	14.84	19.1	3.06	3.04	7.74
LOC134283940	4.45	2.44	3.66	8.95	8.98	15.25	26.63	32.7	50.01	27.09	91.15	37.56
LOC134287989	3.39	7.93	1.96	15.07	16.22	22.37	9.51	8.95	12.55	3.45	9.38	8.14
LOC109622877	14.79	23.36	11.93	40.51	68.44	68.18	18.99	26.5	29.26	12.34	14.53	21.81
LOC115258013	3.41	2.52	1.72	7.25	6.16	12.95	12.63	22.84	32.21	10.4	19.89	21.02
LOC109622893	0.99	3.58	2.09	7.86	12.7	15.17	1.88	4.53	7.54	2.5	4.07	4.99
LOC109622894	9.5	4.78	2.56	23.72	40.74	44.55	33.69	75.03	86.95	27.58	12.4	46.81
LOC109622895	7722.15	5666.29	4766.38	6427.5	4982.36	3920.04	1482.07	1481.89	1914.84	1233.5	1627.6	1436.34
LOC109622900	5.75	5.7	4.37	7.86	10.85	15.43	7.2	15.28	19.47	5.05	10.21	11.09
LOC109433266	14.78	21.09	21.36	26.39	28.99	31.92	29.13	31.06	37.85	23.97	60.5	20.83
LOC109433262	10.47	7.3	6.2	20.35	42.15	37	6.45	8.61	12.71	2.62	6.78	13.9
LOC109424528	2.18	3.2	1.71	7.16	10.7	13.73	6.94	11.77	12.97	4.3	4.64	8.36
LOC109433258	3.66	7.55	2.01	17.37	20.67	28.25	16.5	38.97	41.65	9.33	6.76	26.18
LOC109424450	2.18	0.78	0.52	6.12	11.24	13.98	0.7	1.39	2.16	1.06	1.66	3.94
LOC109424428	4.35	14.17	3.7	12.11	16.5	19.98	5.06	7.64	10.64	3.14	3.6	5.94
LOC109433241	1209.9	3939.98	2103.51	2905.47	3898.67	3806.73	4652.95	4710.92	3345.2	4474.77	2461.76	4053.92
LOC109424394	256.77	1026.98	600.58	881.86	1104.13	1197.64	2887.14	2612.72	1310.45	2605.8	1064.3	1919.6
LOC109424329	1.68	1.51	0.88	5.34	6.02	10.48	7.48	16.08	19.73	4.78	5.73	9.71
LOC109424312	2.14	1.87	1.39	5.42	8.23	10.44	3.78	9.19	10.52	2.46	2.66	6.26
LOC109433257	12.55	7.83	9.7	19.73	30.95	35.24	8.41	14.84	24.15	8.76	20.19	18.01
LOC115258731	11.28	13.6	10.43	27.05	26.55	39.23	33.5	56.73	79.79	22.76	34.51	52.4
LOC109433264	3.57	4.38	2.32	12.36	14.98	22.83	7.15	17.29	22.16	7.85	9.98	19.86
LOC115258796	18.29	9.02	14.17	46.33	78.49	91.87	49.74	42.34	62.25	33.26	27.27	72.79
LOC109424261	7.96	2.61	4.65	10.26	33.07	34.56	3.94	6.66	10.48	3.37	4.52	8.45
LOC115258816	522.99	138.38	246.81	351.07	653.92	667.61	155.23	188.41	295.86	113.87	121.76	255.17
LOC109427860	1.04	2.03	0.96	5	5.2	9.87	4.6	10.11	11.23	3.02	3.41	7.81
LOC134288798	0.79	0	0	3.26	3.2	5.19	0.99	1.25	0.55	6.88	0.32	10.24
LOC134286458	1.03	5.71	11.75	0.57	1.31	0.71	1.15	0.87	1.33	3.76	13.89	2.6
LOC109427864	8.05	5.39	6.78	19.11	25.52	37.77	32.54	68.22	87.54	20.04	31.74	54.58
LOC109427823	0.62	0.84	0.52	2.17	2.71	4.22	3.29	7.99	10.2	3.87	2.69	7.12
LOC115258959	3.36	4.81	1.65	6.02	6.6	10	21.68	76.06	96.55	31.85	15.95	81.41
LOC115269611	1.75	0.74	0.79	4.46	5.71	8.43	4.43	9.2	15.94	4.5	5.19	7.86
LOC109427872	17.46	11.45	15.34	9.47	6.81	4.09	0.41	0.55	1.86	0.22	3.13	0.41
LOC109427875	2.25	2.82	2.39	6.54	8.8	13.52	7.23	20.15	20.7	5.56	6.58	10.73
LOC115267219	145.32	16.59	27.46	124.42	81.16	72.5	71.63	56.41	91.4	88.63	30.83	98.32
LOC115269612	6.78	5.8	3.41	11.54	9.4	13.71	5.83	7.73	14.48	7.45	11.35	13.52
LOC109428192	98.57	37.18	109.35	51.09	53.72	42.97	16.64	26.21	24.97	29.15	16.89	62.57
LOC109427882	12.77	5.65	6.49	51.73	74.56	94.15	7.59	8.42	15.91	8.24	9.8	21.89
LOC109428196	23.74	21.22	10.26	51.76	82.47	82.59	10.29	18.35	26.63	9.22	8.09	22.2
LOC109428199	4	4.83	1.19	9.54	18.43	22.5	2.52	5.71	8.76	4.12	4.02	11.71
LOC134283902	4.11	4.93	1.26	11.38	18.58	23.81	3.05	6.49	10.06	3.19	3.42	10.35
LOC109427885	1.34	1.87	0.56	6.66	8.3	12.4	3.7	8.87	9.57	2.18	1.78	10.13
LOC109428200	3.66	2.84	1.25	7.86	9.53	11.28	1.61	3.34	5.64	0.88	1.91	2.29
LOC109427892	1.35	1.44	0.38	4.77	6.74	8.81	2.83	6.29	10.91	4.36	3.76	14.38
LOC109428213	5.68	7.61	11.25	17.39	24.11	30.09	22.46	34.14	42.58	21.93	22.56	40.37
LOC109427897	14.71	6.04	4.92	33.72	68.7	83.84	11.58	16.01	26.95	19.32	38.4	39.44
LOC109427898	30.47	35.51	23.76	50.54	103.25	98.07	22.89	36.16	36.39	15.56	7.74	25.65
LOC115263986	9.08	5	2.96	22	32.11	39.81	8.42	8.32	17.1	15.68	36.76	22.54
LOC115263987	11.27	12.96	7.19	15.91	36.66	33	9	8.39	14.56	4.24	2.85	9.23
LOC109427905	3.1	5.14	3.19	5.65	7.35	9.58	5.19	13.56	17.6	3.62	8.51	9.8
LOC109428225	3.55	7.19	6.22	5.78	7.16	9.22	1.92	4.24	5.49	2.04	11.46	6.54
LOC115254008	34.14	4.64	4.88	30.76	49.34	57.21	39.55	73.85	100.57	5.65	2.08	16.23
LOC115255757	2.57	2.11	3.08	3.82	5.73	6.89	5.78	14.41	15.97	7.78	9.83	15.39
LOC109428232	4.16	8.2	2.62	10.98	21.6	22.78	4.23	8.38	11.81	2.96	4.1	6.58
LOC109427913	6.93	13.87	4.99	18.97	27.87	35.37	6.51	19.9	22.46	5.68	9.79	14.6
LOC109428235	2.05	1.22	1.67	3.68	5.17	7.02	5.02	5.52	10.81	8.65	17.02	9.47
LOC115266377	270.46	895.21	339.79	1031.39	1372.29	1588.16	288.87	932.44	716.91	214.9	157.35	624.74
LOC134287090	18.75	11.13	9.74	12.16	11.04	4.98	5.38	6.61	6.99	7.86	9.71	8.12
LOC109428240	275.04	191.41	289.71	410.53	411.2	513.07	257.06	238.3	361.51	83.41	511.56	145.53
LOC115266369	68.22	5.13	21.91	18.44	30.14	33.77	38.03	64.46	65.47	19.28	16.52	53.76
LOC109428244	163.87	8.4	42.19	22.94	24.36	29.41	45.8	63.3	71.17	21.77	30.31	56.09
LOC115266368	50.74	25.88	38.17	100.88	107.25	166.93	235.68	279.92	367.28	173.69	174.09	353.29
LOC109428250	13.76	11.68	7.26	24.1	37.6	43.9	9.7	17.69	27.12	13.77	33.42	24.33
LOC109428255	0.22	0.65	0.13	1.92	2.76	3.11	7.37	16.49	24.34	5.21	1.88	15.19
LOC109428256	17.44	3.31	2.58	45.47	69.65	93.68	52.76	121.8	122.93	39.99	14.44	99.33
LOC109428257	1.44	0.45	1.17	1.95	3.74	4.97	4.15	11.23	15.23	4.17	1.99	5.37
LOC109427940	716.05	155.42	170.58	493.92	407.66	335.11	254.19	309.02	257.28	185.25	46.79	442.25
LOC109427949	15.2	1.26	1.73	15.59	25.64	43.75	28.92	60.66	86.45	30.97	16.51	70.06
LOC109428268	204.72	31.01	29	103.03	75.02	71.06	16.51	12.91	28.83	19.37	16.98	41.13
LOC109428264	11.57	3.57	1.92	24.92	45.56	57.05	7.72	17.2	23.31	8.22	3.54	22.67
LOC109427950	1.73	0.68	0.58	2.14	1.98	2.53	5.18	7.52	12.55	5.2	6.57	7.79
LOC109427952	0.92	0.28	0.15	1.86	2.21	3.75	4.48	13.74	15.26	2.68	1.44	5.04
LOC109427955	167.84	94.36	44.43	263.18	514.46	367.8	33.88	50.04	57.94	28.92	18.87	56.33
LOC109428276	7.09	2.1	0.54	15.7	30.48	28.78	0.22	1.13	1.33	1.63	0.56	7.25
LOC109404738	17.88	6.45	3.71	40.32	47.49	64.4	19.94	39.21	47.57	10.68	7.44	30.27
LOC115261865	637.46	521.73	604.48	598.09	390.57	402.32	357.71	452.57	629.64	215.77	617.26	267.86
LOC109404733	0.91	0.41	0.37	1.89	3.19	4.69	3.33	11.26	12.24	1.86	2.24	5.93
LOC109414429	211.12	40.36	225.8	97.75	131.29	117.56	62.63	58.51	63.05	59.21	48.16	109.36
LOC109414431	712.27	1313.76	753.88	1296.69	2450.19	2383.52	892.49	1889.41	1719.98	737.08	614.94	1504.65
LOC109622250	166.87	26.67	93.54	142.28	91.44	113.94	266.82	372.51	483.92	142.79	98.27	295.08
LOC115253487	14.63	4.72	10.79	12.43	11.55	14.53	53.47	45.55	59.93	56.81	36.41	73.19
LOC115263117	12.57	6.19	16.25	7.41	9.53	5.24	1.56	1.92	2.72	1.08	4.05	3.05
LOC115256148	3.13	6.63	7.81	4.53	5.98	5.13	5.16	4.68	9.28	3.77	11.48	4.97
LOC115266293	12.32	14.84	19.3	5.84	2.39	3.12	4.79	7.48	11.16	10.71	15.26	17.27
LOC109414447	1.7	3.63	5.67	1.15	0.55	0.4	2.18	1.62	3.42	10.49	2.65	13.42
LOC115266334	386.57	259.93	731	243.67	135.94	147.68	231.57	394.05	669.59	19.76	149.9	62.05
LOC115266300	8.19	1.98	5.59	6.23	11.18	9.94	5.29	6.65	9.23	4.79	4.69	11.23
LOC109414502	333.04	197.73	222.48	273.11	192.55	185.57	422.49	376.87	533.45	594.9	1145.75	406.98
LOC109622266	507.65	94.29	244.45	92.9	97.12	76.09	152.89	164.31	164.54	87.65	68.08	137.58
LOC109414459	24.45	24.68	15.01	53.59	82.44	119.81	48.39	138.84	159.01	35.43	24.99	114.27
LOC109622267	10.57	19.6	6.62	30.93	49.41	58.59	14.09	34.55	47.06	14.38	10.92	38.14
LOC115266396	740.79	374.18	647.23	423.81	328.06	269.35	200.55	161.01	243.91	176.29	459.69	237.26
LOC109414469	12.6	17.44	12.32	22.6	27.73	32.78	11.28	23.2	28.81	10.4	12.58	23.5
LOC134288035	2.15	1.9	2.91	1.39	2.03	1.86	2.24	2.94	4.33	2.28	19.97	4.82
LOC109621324	29.75	24.02	21.75	68.13	86.55	111.41	15.07	26.36	39.68	15.06	16.94	33.85
LOC109414474	9.9	25.62	12.37	22.16	30.51	32.37	25.03	38.97	42.05	20	24.66	25.57
LOC109414477	11.28	3.36	8.72	10.58	10.92	13.78	10.76	16.37	22.67	11.37	16.85	19.2
LOC109414482	2.96	5.16	2.93	6.59	8.96	11.13	5.6	12.17	15.89	7.43	11.57	15.08
LOC109414485	10.68	2.59	7.53	8.83	9.13	13.24	6.71	14.06	16.51	7.86	9.4	21.94
[truncated: 2,868 more rows]
