# Supplementary material for: Genomic and Transcriptomic Characterization of Umatilla Virus Isolated and Identified from Mosquitoes in Ningxia, China
Source: Microorganisms. 2025 Nov 28;13(12):2717. doi: 10.3390/microorganisms13122717 (PMC12735465; doi:10.3390/microorganisms13122717)
Supplement: Supplementary file 1 [file microorganisms-13-02717-s001.zip › Supplementary Materials/Table S2. List of upregulated genes.xlsx]

## Sheet: Sheet1
up_gene
109428736
109398018
109422597
134291461
109432839
109412366
109402129
109416467
109404186
109430812
109422621
115267615
109621280
109422624
115257375
109621284
109398053
109428774
115261480
109418537
109418536
109410345
109430833
115257397
109398071
109623352
109412409
134285370
109414459
109400125
109418558
109424715
109418574
134287439
109408335
109424722
109410391
109410392
109398105
109422682
134291547
109426780
115259485
109416543
109422689
109418595
109402213
134291558
109621356
109422701
109426798
115255409
109420659
109404276
109426806
134287358
109410423
134291577
109426810
109414524
109424766
109400192
109621378
109424775
109424777
109408400
109424794
109408413
109408414
109426847
109414557
109410465
109420707
109424806
134289575
109416620
134285485
109412527
109416623
109418673
109408434
109422771
109422772
109412533
109412534
109400247
115259581
109404349
109414593
115257540
109398214
109400264
134289610
109400267
109621452
109424846
109404369
109426902
109428950
109424864
134291681
115267811
134291683
109412581
115267813
115263719
109400297
109406442
115267819
115255534
115253487
109404399
115263729
134289649
134289651
109400308
115265786
109422845
109398278
109400327
109408519
109418761
109431047
109422856
134285580
109414682
134289694
109408545
109398308
134287653
134287652
109414695
109408557
109398326
109429046
109429048
109431094
115267895
109420859
134285628
109402430
109418814
109410624
109410628
109424964
109414724
109418820
109431112
109418824
109424971
109402443
109410636
109400400
115255638
134285657
109414745
109410649
109410654
109410655
109416800
109402465
109410656
115265888
134285668
109429097
134291821
109408623
109410675
109420918
134291830
134291834
134289787
109422978
109402499
115263874
109402501
109429125
109422990
115267986
109408659
115253661
109423007
109402528
134291872
109400482
109410720
109416868
109404581
109414821
109420963
109420965
109418921
109433258
109412786
109412791
109398456
109418936
109429175
109400507
109416888
109418942
109416895
109410756
115253700
134287812
109433284
134285768
109621706
134285771
109416915
109418963
109429203
134287833
109402586
134285788
109425117
109412833
109402598
109410794
109404650
Trnad-guc_37
109398509
109425134
115253744
109416944
109425141
115266038
109427191
115270152
109425161
109414923
134287885
115270161
109406738
109431316
109421076
Trnay-aua
115253785
109433369
109425183
115270179
109423140
115257895
115270187
115253807
109429297
115257908
109429307
109621820
109412925
109404733
109427263
109417025
115270211
115259975
109404750
109414996
109425246
134292063
109398624
109400672
109621858
109427298
109400677
134287975
115253866
109427307
109402735
109621877
109406840
109404792
109404797
109425278
115264125
109404804
109427333
109404806
115264135
109433482
109421195
109404811
115264141
109406862
109408911
115253904
109404816
115270285
115262097
134283915
115262101
109415062
109421199
109425308
115258013
109415072
109431456
134290082
115266210
109621924
109417125
134283940
109402790
109415076
109398850
134288042
109400747
109404843
109431460
134292133
109417135
109400751
109431476
109400757
109419190
109398712
109402811
109431484
109621948
109402813
115256000
109404865
109402818
109431491
109431497
109621961
109406923
109621964
109427410
109425725
109402839
109419224
109421271
115264218
109419228
109417181
109398749
109431517
109417184
109417180
109419235
Trnah-aug
134284006
109402527
109423337
109413098
109415153
109409011
109433591
109398778
109413115
109398784
109429505
115254017
109398788
109427460
109421319
109429511
109404945
115268374
109431576
109415195
109431580
109423388
109421343
109415199
109400865
109415202
109433636
109622053
109417254
109427495
109429544
109415206
109404964
109622058
134292268
115254061
109431598
115256111
109407023
109398829
109413170
109404974
109429556
109425461
109411126
109419319
109411128
109423413
109433658
109407036
109427518
115266368
109404993
109415234
109415235
109427522
109402949
109417286
134284098
109419329
109419331
115258186
109398858
109400911
109411151
109429593
109400928
109431649
109622114
109415271
109425514
109431661
109431665
109419378
109431667
109409140
109421429
109427572
109427575
134284148
109419387
109419388
109427581
109427582
109427583
115254143
115268481
109431680
109431682
109405054
109417340
134288262
109622152
109429640
109622159
109400980
109413270
109403034
115266460
109423516
109405088
109425571
109425573
109415339
134288309
115254199
115268536
109421499
109401024
109427648
109429702
109417417
115256267
109413324
109413326
109421519
109401041
109411282
115260369
109431765
109431766
134286295
109405142
109401047
109405147
109421533
109407197
109421534
109421536
115254240
109409251
109401060
109401061
109409255
115254253
109415405
134284269
109427698
109405170
109427701
115266550
109425656
109423617
115254276
115262468
109405190
115262471
109397001
109407243
109403148
109423629
109419533
109425677
109431824
109403149
109405203
109403155
109415445
109431831
109429786
Trnah-aug_1
109399072
109403168
134288419
109405220
115266598
109425707
109405229
109401133
109415473
109427762
109431859
115264563
109401143
109417528
109403193
109399100
115266621
109399101
109421631
109417536
109419584
109409346
109415490
115256388
109425733
109399110
109415495
109399103
109421641
109401161
115266637
109622353
109421652
109421660
115258462
109417573
109397094
109423719
115260523
109429872
134284402
109405301
109411446
109425782
115262585
109397119
109409410
109411461
115256453
109409415
109411467
109409429
115268757
109403287
109427864
109423770
109425818
109425820
134284445
109407386
109427874
109425830
109419687
109411497
109427882
134284463
109403312
109413553
109421749
109401270
109419703
109415608
109427897
109429946
109411514
109413565
109429950
115258558
109409472
109399231
109417667
115262659
109413575
109413576
109423817
109415626
115260624
134288594
134284500
109405397
109401305
115262682
109429983
109429984
134288614
109413609
109419754
109405419
109427949
109415663
109427952
109430001
109421810
109399284
109405429
109405430
109425911
109421817
109413625
115262714
115256573
109407487
109413631
109397249
109430017
115270913
109622537
109622538
109405451
115256587
115262731
109417740
109399311
109425940
109427990
109417751
109409562
109401373
109622561
109415715
109397285
109421862
109405479
109413677
109397295
115254576
109423919
109428018
109407535
109409589
115258678
109405497
109401402
109413690
109407549
109432128
109415749
109417800
134284618
109425994
109407565
109407566
109426006
109401433
109432154
109401435
115264858
109417821
115268955
134290783
109407584
109419873
109411682
134284643
109407580
109419877
109411686
109397351
115271010
109413737
109428074
115258731
115271020
109411693
115264870
109399407
109411696
109409650
109405556
109430137
109421945
109417849
109426045
109409662
109428095
109622656
109415811
109430148
109411721
109403530
109411723
109430157
115260814
109421968
134284690
109430163
109407636
109407637
115264917
109424019
109419928
109407641
109430170
109411739
115254683
109407648
109397409
109426083
109426084
109401507
109428131
109411751
109413801
115264939
134284715
109622701
109419950
109413806
134288815
109409711
109403570
115271088
109397423
134288821
109432246
109622702
109430200
109409721
109419955
109623295
134284735
Trnan-guu_16
109424065
134288835
109411780
109405638
109409734
134284745
109422026
134284746
134284747
109405647
109622748
109430243
115267045
109405673
115262957
109415919
109415927
115265016
115265018
109409786
109403644
109426175
115258883
109426183
134288904
109428235
109415951
109397522
109430291
109430292
109622804
109415778
109411863
109424152
109411869
109418015
109428256
109428255
109428257
109424159
109403683
109418019
109426214
109418023
109399590
109622825
109403689
109422123
109622824
109432365
109422126
109424173
109430321
109409843
109430324
109420085
109407800
115265081
109409849
109418045
109422142
115269183
109409856
115267137
109409861
115258959
134284882
109403731
109430356
109401683
Trnad-auc
109413976
134284889
134284890
109424218
109397596
109432412
115267166
109409882
109418081
109424226
109409889
109622885
109397607
109399656
109413993
109424237
109622894
109407855
109420146
109401715
109401716
134284918
109422205
109403775
109414019
109403780
109403784
109397641
109428360
109403786
115267213
109416077
109416080
109424274
109418134
109426332
109405856
109428387
109426339
109407908
109407918
109412014
109428400
109430448
134284978
109428409
115267257
109420220
109397693
109420222
109422268
109430464
115269313
109399746
115254978
109414084
109399745
109405894
109412040
109424329
109420233
109428427
109403851
109426376
109412041
109412042
115267280
134287057
109420246
109428439
109407961
109412058
115263201
109414114
109432548
109418216
109432552
109410025
109412075
109416173
115265264
109432562
115265266
109410035
115265270
109410039
109414139
109414140
109397755
109426430
109422335
115265281
109405955
109422340
109408012
109408013
109418254
109422351
109408016
109418259
109401876
109418261
115265303
109401881
109426459
109412124
109410077
109410076
115267359
109405984
115269408
109422364
109428515
109401891
109408035
109412134
109422366
109414184
109422373
109403945
109422379
115267363
109414181
109430568
109397808
109412144
109399857
109401911
109623096
109420345
109401912
109401915
109401916
109401917
109416254
109623098
109397824
109412161
109406018
115255109
109412166
109422406
109410121
109418314
109401931
109410124
115265355
109430606
109418320
109410129
109416273
109426515
109410132
109428566
115263319
109422423
109412185
109418329
134285147
109397852
109410141
109426524
109432671
109623137
109422436
109418341
109404006
109430631
109397861
109414249
109432682
109422443
115267435
109401964
109422446
134285169
109414257
109404021
109432693
109397880
134285180
109397885
109399934
109424512
109401985
109406083
134287244
115257234
115257235
109420436
109420437
109422486
115269531
109422493
109414302
109426592
109416353
109420450
109418403
109424545
109426597
134285223
109410216
109408168
109418410
115269543
109424556
109428654
115269552
109416369
109414321
109418419
109408179
109416373
109428657
134285241
115255225
109408185
109428667
109400737
115263428
134287302
109418444
134285263
109432788
134285268
115257308
109623260
109424608
109402081
109408227
109418468
109418471
109408232
109414179
134287342
109428719
115261429
109400054
109402109
109424638
109398015
