# Supplementary material for: Genomic and Transcriptomic Characterization of Umatilla Virus Isolated and Identified from Mosquitoes in Ningxia, China
Source: Microorganisms. 2025 Nov 28;13(12):2717. doi: 10.3390/microorganisms13122717 (PMC12735465; doi:10.3390/microorganisms13122717)
Supplement: Supplementary file 1 [file microorganisms-13-02717-s001.zip › Supplementary Materials/Table S3. List of downregulated genes.xlsx]

## Sheet: Sheet1
down_gene
109428739
134291459
134291462
109428755
109420568
115261467
109428764
109404190
109428768
109428775
109428785
109428786
109428787
115261492
109404233
109404234
109420622
109412434
115261525
109412455
109412457
109404269
134291568
115261561
109420670
109420672
115261571
109420676
134291596
109420692
109420722
115253431
109412542
134291649
109404361
134291661
115253454
109404370
134291668
109428956
109404395
115253487
115253497
109404412
109420799
134291713
109420807
109404433
109420827
115253545
109412649
115253548
109429036
115261752
109404475
109420866
109404483
109420870
109404489
134291793
109404503
115269975
115269984
109412706
134291811
109429093
109412718
115261809
109429105
109429110
115270006
134291834
109420926
109429118
109429120
109412740
109412743
109420936
134291854
115261841
115253654
134291863
134291864
134291865
115253661
134291878
115253671
115261865
109420973
109412787
115253686
109404604
115253692
109412802
109429188
109404613
109404615
109412811
109429210
134291951
115253745
134291967
109421065
109412873
109412875
115261964
115270170
115253791
115270189
115270191
109429298
115253823
115270213
115270215
115270218
109412940
109404751
109429328
115262037
115270233
115262042
134292061
115262051
115262055
109421160
115270248
134292080
109412987
109404799
109429377
109412993
109404801
109429382
109413004
109421199
134283930
115270301
115270307
134292133
115262121
109421232
109429437
109404863
109429440
115253962
134292172
109413070
115270355
134283989
134283991
134283994
134283999
109413087
109413090
134284002
109404901
134284007
134292206
109404924
134292222
134284033
115254020
109404943
115262226
109404947
109404948
115254040
115254047
109404961
109404966
109429543
109429545
109404972
115254069
115254073
109404988
115254082
109405001
109405004
109429581
109429585
109429586
109421413
134284133
109405037
115254132
109421433
134284156
109405055
109421440
109429653
115254166
109405086
115254176
134284199
109429677
109405102
115254193
134284212
134284213
134284215
134284230
134284231
134284232
134284233
109421511
109421521
109405141
115262424
109413354
134284270
109421564
109429762
115262471
134284295
109429778
109421591
109429800
115254318
115254340
109421657
109421664
109397094
109405289
109413482
109413483
109429868
109429879
115254391
109405306
115262587
109405308
109429888
115254407
109397131
109413518
109413527
109421726
109405345
109405347
109405348
109429927
134284457
115270834
134284466
109413556
134284468
134284470
134284467
109429944
115270842
115254465
109413574
109405382
134284494
115262671
109405392
109405396
134284501
109429984
115262689
109397219
109421801
109397228
109421810
109397242
109405443
109397252
109397253
109405449
109405452
109430032
109413665
109405475
109413668
109413670
115254568
109421869
109421871
109421873
109413683
109405507
109413713
109405526
109405528
109421912
109405537
109405543
109405553
115262836
134284667
109430140
115262844
134284668
109405579
109421967
KEG16_p02
109421972
109430178
109413796
109413797
115271085
109430195
109422005
109405623
115271096
134284732
109422013
134284733
109405631
109405632
109430213
109405639
134284747
115254736
134284754
109422035
134284774
109430248
109430265
109430272
109430275
134284804
109430279
109430282
109430284
109413900
109413902
109397522
109397524
109422119
109422124
109397552
109430323
109422132
109405755
109405758
109430338
115254896
109405821
109414024
115263117
109397663
109422250
109405868
109422254
134284975
109430450
134284982
109422264
134284995
134285013
109422297
109422303
109422314
109414136
115255033
109422355
109405972
134285077
134285078
115255076
109414182
109430571
109430574
109406008
109397818
109414203
109406022
109414219
109406031
109422416
109430608
134285143
115263320
115255129
109414239
109414248
115255145
109406060
109430641
109414259
115255155
109422464
109397889
109430663
109430667
109406092
109430671
109422480
109406099
109430676
109397911
109430680
109430681
109406105
109406138
109430715
109406142
109414335
109422531
109430732
109406157
134285268
109397976
109422553
109422586
109414398
109398016
109422594
109398023
109422606
109422614
109398039
109414429
109406242
134285350
134285351
109398055
115255337
109414447
115255343
134285374
109406276
109414471
109398091
109414479
115263573
134285405
109406309
109414502
109430890
109414514
109422710
109430908
109398151
109422743
109406360
109398173
134285473
109406369
109422754
134285479
109406376
109406377
109414568
109398203
109422780
109414609
134285525
109430997
109398231
109422809
109422815
109398244
109406439
134285550
115263730
109431028
134285572
109422853
109431049
109398281
109431069
109406496
109398306
134285605
109406509
109398321
109414707
109406532
109414727
115263823
109406543
115255639
109422943
109422944
109422948
109422957
109422959
109406576
109406578
109398402
KEG16_p10
109414795
134285710
134285711
109431185
109398425
109406620
109431202
109414823
134285745
109398460
109431241
109431245
109406670
109414867
109431251
115263987
115255815
109414924
109406732
109431312
109431314
109406743
109431321
109406755
109406757
109431339
115264048
109431348
109431357
109414976
109423177
109414987
109414992
109415002
109415005
109431390
115255905
109415011
109423204
134285926
109423210
109431403
109398642
109431411
109406836
109406841
115264135
109431436
109406880
109415097
109423293
109415110
109431499
115264203
109431504
109406929
109406928
109406932
109431508
109431514
109423323
109423328
109423330
109431534
109423365
109398802
109398804
109423388
109415197
109415200
109407013
109398834
KEG16_p05
109407039
109407040
109423425
109398853
109431629
109407055
109398867
115256148
109431638
109431639
134286172
109431645
109398879
109398884
109423465
109431657
109398894
109431664
109423478
109431670
109398914
109398917
115256201
109431691
109423501
109415311
109431704
109407133
109407145
109431724
109423532
109431726
109407160
109415356
109431741
109398975
109431745
115256267
134286285
109398993
115264473
115264481
109399010
115264484
109431782
109423610
115256333
109407248
115264539
109399093
109423678
109407297
109407298
109399115
109423692
109415500
115264602
109423707
109399137
115256419
109423717
115264614
109407335
115264613
115264618
115264619
109415535
109431922
115264627
115264629
115256442
134286458
115264641
109423747
109423751
109431947
109431948
109407379
115264662
134286489
109415583
109407392
109415589
109415590
115264688
115264689
109431991
109423800
109415611
109423804
109431996
109431999
109423810
109407427
109423814
109399239
109423816
115256527
109399247
109432019
109399253
109423833
109407459
115256558
109423855
109415664
109415663
109423860
109423863
109423873
115256592
115264785
109407505
134286626
109407529
109423915
109423921
134286645
109432122
109415749
109423949
109432145
109423962
109407591
109407592
109407593
109407594
109407618
109399426
109415814
109407627
109407632
109415834
109399451
109415838
109424033
109415842
134286756
109407662
109424049
109424051
109415865
109424058
109415871
109407679
109415873
109424067
109432274
109399511
109399514
109415909
109424108
109424111
109432316
109407750
109424141
109415956
109424149
109407766
109424156
115256862
109432360
109399621
109416014
109432405
109407836
115256944
109399664
109424273
134286997
109407903
109407908
134287014
109424301
134287027
109399757
134287055
109416148
134287061
109416154
109424351
109416160
109407972
109416168
134287090
115265269
109399798
109408005
109416210
115257106
134287125
115265304
134287134
109424414
134287138
109416235
109399865
115265366
134287197
134287205
109416295
134287208
109416303
109416315
109416319
109416324
109424520
109416331
109424523
109399951
109424530
134287250
109424532
109424531
109399958
109424545
109408162
134287274
109424554
109432765
109400000
134287305
109408212
115257303
134287320
109408226
109432811
134287342
109416430
KEG16_r02
109621238
109400055
109432824
134287351
109400059
109621246
109424643
134287364
115257348
115265548
109432847
109621266
134287379
109424664
109416473
109400092
109432862
109400097
109408289
109400102
109416487
109416489
109621296
109400116
134287413
134287423
109416515
109432900
109621317
109432899
109416523
109621324
109424717
109424721
109621336
109424729
109400173
109408366
109416572
115257473
109424772
134287507
134287508
109424792
134287527
109408423
109416625
109408437
109433013
109416633
109416635
134287553
115257541
109400267
109621453
109621460
109424857
109424859
109400287
109424864
109416674
109416676
109433066
109416682
115257588
115257589
109433076
109433083
109433084
109416702
109416703
109621513
109400348
109408543
109408552
115257640
109400371
109400372
109400373
109416759
109424954
109621569
109408578
109408579
109400388
115265859
109621585
109433176
109416793
115265883
109433182
134287714
109621606
109433192
115265898
109433195
109416816
115265907
134287731
109433205
109416823
109416831
109621632
109425026
109621636
109621638
109433241
109408666
109408670
109416865
134287788
109433266
109408691
109416886
KEG16_p09
109621711
134287825
109433307
109408741
109408755
134287865
134287869
134287870
134287872
109425155
109433355
109416972
115266062
109621778
134287890
134287895
109416984
109433368
109408794
109400610
109621801
109400620
134287919
109621814
109408825
109400634
134287931
109400633
109621822
109621831
134287950
109400660
109417052
109433437
134287982
109621874
115257979
109408898
109408899
109408913
109408915
109417110
115258006
109417113
134288028
134288030
109400734
134288033
109425319
115258024
115258025
109417128
109400752
109425339
109425340
109417152
109400800
109417191
134288105
115258089
109622002
115266293
134288130
115266334
109433635
134288165
109425452
109400877
115258162
109622070
109425463
109425462
109400889
109409086
115266369
109417287
115266377
109417297
109400921
109409115
115266396
134288223
109622111
109425506
109400931
109400932
109417326
115258235
109417350
109425545
109622166
115258266
109417375
109425568
109622177
109622204
109622208
109401050
109409242
134288350
115266535
109409267
115266551
109622266
109622269
109409278
109417485
109409294
109425685
109409303
109425687
109409306
KEG16_p12
109409320
109425709
109401142
109425725
109417534
115266629
109401160
109425736
134288488
109425768
109425769
115266664
134288493
109425786
134288513
109409421
115266711
109409431
109425815
KEG16_p03
115258529
109425830
109401260
109622450
109409461
109401278
109401281
109425859
115258564
109417669
109409480
109401290
109622491
109622501
134288620
109622522
109622523
115266810
109425930
109417743
115258641
109401363
109401371
109409564
109409568
109425953
109409574
109622566
109417769
134288684
115258671
109401397
109622582
109417788
115258685
109417799
109622601
109417810
109409620
109426005
109417825
109426026
109417839
109401458
134288758
109409655
109409657
109426042
115258749
109409662
109409663
109401473
109409672
115258762
109417874
134288797
109426090
109409707
109622707
134288820
109409724
134288831
115258816
109401537
109409731
109401545
109426124
109409745
109622746
109417947
109426140
115261433
134288865
115258866
109409784
109426169
109409786
109622784
109426181
115267077
134288904
115258892
KEG16_p13
115267089
109426199
109426221
109401653
109426230
109409852
109418045
109426253
109622874
115267168
109418082
109622895
109426300
109426302
109418122
109426322
109622934
134289060
109622949
109401765
134289068
109401773
109401774
115267247
115267250
109409973
109401784
KEG16_p04
109401825
109418222
109418249
109418266
109623070
109410081
109426481
109410099
109401913
109418299
109426506
109426519
109418330
109623132
109623137
109401960
109426538
109401964
109426544
109426551
109426579
115267476
109410208
109410220
109402076
109410269
109410273
109410292
109410293
109418514
109402150
109418541
109418544
109402166
109418555
109402174
134289475
109410372
109410371
109418567
109426766
109418575
109418576
109402212
109426791
134289521
109410420
109426805
109418615
109426814
109426815
109410442
109402265
109402267
109402269
115259554
109418670
109418671
109410489
109418710
109426916
109426925
109426927
109426935
109418746
115267841
134289671
109418760
109418764
109402435
109410645
109418841
109427053
109402479
134289788
109427084
115267995
109410717
109427107
109410752
109418954
109418955
109402571
134289872
134289877
109402582
109418971
109410793
115268075
109427191
134289918
KEG16_p11
109402633
109410825
109402640
109427223
109419050
134289965
109427257
134289980
109402685
109419076
109402732
109402743
109402744
109427331
109419144
109427336
134290058
109410968
109427357
109419166
109402793
109402796
115268275
134290108
109402823
109402835
115268325
134290153
109411061
109419260
109427461
115268366
109402894
KEG16_p01
109427482
109411099
115260213
KEG16_p08
109411129
109427514
134290243
115260234
115260243
109419357
109402977
109427558
109402987
109402989
115268466
109419382
109419385
109419394
109411218
109427619
109411242
109427640
109427655
109403080
109411274
109411292
109427684
109403116
109427694
109427697
109403124
115268601
109419516
109419521
109419524
109427741
109427745
115268652
115268659
109419572
109427769
115268668
109419587
109427781
109419589
109419602
109419613
109403237
KEG16_p06
109419655
109427854
109419664
109403281
115260562
109411487
109427872
109403314
109403315
109427898
109427901
109419716
109411530
109403338
109411537
109411539
109419734
109411545
109427940
109427951
115268851
109427955
109427990
109411616
109419814
115260719
115260728
109428025
109403452
109403454
109403455
109428032
115268931
109428038
109428045
115268944
109411665
109403475
109419886
109411698
109411704
109428105
115260811
109411740
109419936
109428133
109411753
109419967
115260871
109411792
109428192
109420003
109428196
109420009
109428206
109420022
109428225
115269127
109420048
109428244
109403669
115269140
109420061
109420073
109403689
109420074
109428268
109420077
109403694
109420082
109428276
109403715
109411908
109403717
115269192
109403731
109411923
109403735
115269212
109403741
109411936
109420130
109420134
109428338
109420147
109411962
109428359
109428364
134291090
109403797
134291099
109412015
109420234
109412048
109403857
109428441
109420252
115261152
109428462
134291205
115261190
109428485
109420303
115261202
109412126
115269424
109420339
109412158
109420363
109412192
115269472
115261304
109420412
109428605
109404030
134291329
109428624
109428627
134291351
115269528
109428631
109420443
109420444
134291355
109420448
115269537
109420458
109420459
115269546
109420460
109428650
109428671
115261381
109428690
134291423
134291424
109428708
134291431
134291432
134291439
134291440
134291441
134291442
134291449
