# Supplementary material for: Genomic and Transcriptomic Characterization of Umatilla Virus Isolated and Identified from Mosquitoes in Ningxia, China
Source: Microorganisms. 2025 Nov 28;13(12):2717. doi: 10.3390/microorganisms13122717 (PMC12735465; doi:10.3390/microorganisms13122717)
Supplement: Supplementary file 1 [file microorganisms-13-02717-s001.zip › Supplementary Materials/Table S4. Differential gene expression analysis at 24 hours post-infection (24hpi).csv]

gene	baseMean	log2FoldChange	lfcSE	stat	pvalue	padj	group
109417417	14.57963823	1.016003556	0.573938404	1.770231001	0.076688667	0.217654309	none
109417254	2.86034416	1.181894466	1.103987886	1.070568328	0.284363571	NA	none
134288904	5.976912515	-1.544943381	0.75920491	-2.034949143	0.04185599	0.140034327	down
109412858	144.4461379	-0.559284484	0.359784633	-1.554497977	0.120065679	0.295083557	none
109405229	19.44845104	1.453927987	0.549795969	2.644486447	0.008181498	0.03938838	up
109412868	6.516396446	-0.119065248	0.727329706	-0.16370189	0.86996583	0.931831207	none
109412873	5.28378893	-0.264865373	0.761226121	-0.347945723	0.727880946	0.858724579	none
109402174	129.0427624	-2.203134167	0.697139326	-3.160249443	0.001576341	0.010860937	down
109402166	280.9705353	-1.961311435	0.57241429	-3.426384472	0.000611674	0.005315114	down
115267166	10.61138125	1.260110481	0.650020701	1.938569769	0.052553748	0.16585275	none
109402168	58.21811177	0.671990729	0.467159515	1.43846097	0.150303304	0.343974086	none
115262914	5.039990057	0.630899296	0.813346288	0.775683501	0.437935884	NA	none
109405397	8.646535349	0.42936171	0.654163603	0.656352185	0.511597548	0.714818745	none
109431068	14.60464562	0.402446936	0.532005357	0.756471585	0.449366503	0.66525302	none
109431069	7.841102252	-1.903927962	0.730217232	-2.607344607	0.009124748	0.043072606	down
109405382	56.68195204	-0.063602181	0.394266266	-0.161317838	0.871843075	0.932466223	none
109405396	39.70927194	-1.314069694	0.470974073	-2.790110474	0.005269006	0.027881183	down
109405395	5.02783177	0.616706624	0.832395238	0.74088197	0.458765008	NA	none
109397824	3.315775191	0.3979189	0.951253973	0.418309843	0.675720594	NA	none
109405359	1.690849498	-0.082991423	1.257713578	-0.065985948	0.947389013	NA	none
115255639	2368.092164	-0.844103146	0.455176693	-1.854451598	0.063674579	0.191035826	none
109397815	12.26304038	-0.084595176	0.554360696	-0.15259952	0.878714104	0.935117479	none
109397818	47.36330372	-2.098329749	0.530578675	-3.954794734	7.66E-05	0.001219559	down
109405345	178.5162011	-2.514006937	0.697974061	-3.601862988	0.000315945	0.003205335	down
109405348	10.48468932	-0.268688868	0.612917408	-0.438376956	0.661113048	0.815542699	none
115253654	1281.191438	0.169429355	0.517641738	0.327310073	0.743433374	0.863447092	none
109397826	10.74676882	0.464959064	0.631257693	0.736559839	0.461390066	0.677741852	none
109397816	9.649872225	0.033234284	0.615630527	0.053984139	0.956947801	0.977686608	none
109405350	7.676362967	-0.38018469	0.65910012	-0.576823883	0.564058434	0.752924517	none
109397808	0.659754228	2.033796677	1.870341466	1.087393245	0.276863055	NA	none
109397830	8.972507065	-0.951863361	0.645888733	-1.47372653	0.140555237	0.330022969	none
109413249	9.87053667	0.89338829	0.633661854	1.40988176	0.158574599	0.355983794	none
134284456	3.374045073	-0.122133285	0.918291762	-0.133000524	0.894192966	NA	none
109413211	5.51776119	0.153067066	0.759033001	0.201660621	0.84018205	0.917527329	none
109424954	47.98396808	-0.192245871	0.39951173	-0.481202068	0.630372891	0.798324608	none
115256337	4.011130418	0.875706452	0.931569784	0.940033121	0.347200572	NA	none
Trnad-auc	0.09163525	-0.648970903	4.080472857	-0.159043063	0.873634946	NA	none
109431131	40.29372955	0.525994767	0.423815515	1.241093704	0.214571135	0.428669907	none
109431116	12.97971993	0.336302982	0.553102502	0.608030124	0.543167495	0.738355673	none
109431120	4.787555933	0.462778044	0.813998435	0.568524489	0.569678882	NA	none
109424971	7.270003282	1.714423146	0.819659402	2.091628719	0.036471741	0.126449304	up
109431113	2.748387113	-0.863079165	1.014469229	-0.85076919	0.39489758	NA	none
109424968	8.631668934	-0.806239223	0.621479656	-1.297289807	0.19453149	0.404902127	none
115261819	0	NA	NA	NA	NA	NA	none
109431093	210.8247728	0.259748714	0.461366768	0.562998318	0.573436029	0.760808767	none
115256382	4.896659099	0.514687182	0.812869498	0.633173201	0.526620544	NA	none
109424964	100.3846825	-0.154702587	0.416703814	-0.371253111	0.710449018	0.847495871	none
109431106	5.111214916	0.387029564	0.809430619	0.478150387	0.632543171	0.800045893	none
109424942	3.942164051	0.314809625	0.885350114	0.355576421	0.722157805	NA	none
109415565	4.328540121	0.20095544	0.834360289	0.240849717	0.809671595	NA	none
109415631	5.19762913	-0.265885965	0.770983349	-0.344866027	0.730195092	0.858913864	none
109414867	23.56959345	-1.614832489	0.71927445	-2.245085292	0.024762658	0.093927322	down
115254562	41.6551899	0.503755678	0.470567606	1.070527746	0.284381827	0.510789724	none
109431112	1.264227967	0.168888796	1.478712647	0.114213398	0.909068632	NA	none
109415715	3.761016531	2.505652367	1.218558495	2.056242994	0.0397591	NA	up
109431142	4.008055223	1.375885846	0.993480009	1.384915482	0.166078312	NA	none
109431186	3.402043654	0.976801154	1.007288376	0.969733372	0.332179411	NA	none
109415811	8.947373857	-0.048844067	0.628864925	-0.077670204	0.938090396	0.970027021	none
115256333	336.1935203	0.080698831	0.439019902	0.183815882	0.854157896	0.925550198	none
115253718	2.183852916	-0.322858245	1.123942349	-0.287255165	0.773916949	NA	none
109431166	12.65233607	0.126788006	0.551892857	0.229733008	0.818299244	0.904239347	none
109431185	6.977476229	-2.311626174	0.772139957	-2.993791672	0.00275534	0.016702763	down
109412261	7.83600778	-0.222022285	0.692482275	-0.320618004	0.748499892	0.865579678	none
134284825	3.15508498	0.82237248	1.008316216	0.815589858	0.414734752	NA	none
109408950	8.08389182	0.295471661	0.668323711	0.442108602	0.65841062	0.815542699	none
109408951	5.675749113	0.08185091	0.767897338	0.106590955	0.915113495	0.958666315	none
109408944	6.274677623	1.121479506	0.779789005	1.438183277	0.150382059	0.343974086	none
109433624	9.035075476	-0.867073156	0.630177096	-1.375919819	0.168846458	0.370116331	none
109408933	3.448321069	0.511041664	0.939120895	0.544170263	0.586324313	NA	none
109433636	27.74294124	1.559295809	0.698288484	2.233025239	0.02554728	0.096100131	up
109408930	8.140765635	0.298271407	0.660268735	0.451742436	0.651454543	0.813258219	none
109422957	6.398050992	-2.311119204	0.86118275	-2.683657105	0.007282175	0.035722021	down
109408928	30.6501013	0.912668607	0.477777952	1.910235922	0.056102844	0.173948829	none
109433631	9.278213069	-1.024031633	0.628224441	-1.63004106	0.103092819	0.266418632	none
115260194	2.627211463	0.353273591	1.060043606	0.333263263	0.738935568	NA	none
109433635	54.24725185	-1.853019789	0.617003474	-3.003256656	0.002671071	0.016241183	down
115260190	6.467692765	-0.700901794	0.793150592	-0.883693211	0.376861846	0.599504887	none
109403482	29.5922633	-0.408393011	0.514603092	-0.793607767	0.427423809	0.64674799	none
109433658	3.890817192	1.331159498	0.992619631	1.341056993	0.179901949	NA	none
115268708	7.766373455	0.392817555	0.687484634	0.57138376	0.567739535	0.756378968	none
109424766	1.707586514	1.067868511	1.38117295	0.773160603	0.439427339	NA	none
109424772	78.50702777	0.12362501	0.43898886	0.281613092	0.778240201	0.884319685	none
109424773	7.461818642	0.501068745	0.69544427	0.720501652	0.471216183	0.684205898	none
109417220	8.923200243	0.151415635	0.640068978	0.236561433	0.812997043	0.902501305	none
115256573	27.69999869	0.030213737	0.476740091	0.0633757	0.949467337	0.973881444	none
109424775	80.62834443	0.367860715	0.496818772	0.740432399	0.459037666	0.675470162	none
109405109	20.43704098	-0.350390983	0.618522021	-0.566497184	0.571055847	0.758482519	none
109405106	9.850126279	0.733154304	0.627233282	1.16887022	0.242455923	0.462974751	none
109428348	5.311953331	0.478881604	0.801399613	0.59755657	0.55013585	0.745146693	none
109415239	19.67680406	0.381435976	0.491052931	0.776771609	0.43729353	0.654757184	none
109415235	23.25330854	1.20757763	0.564833483	2.137935633	0.032521968	0.116567383	up
109415234	4.47545586	1.096756768	0.89035582	1.231818497	0.218016892	NA	none
109415232	2.530289445	-0.356395766	1.025041123	-0.347689237	0.72807358	NA	none
109428359	41.9131933	-1.461676582	0.449219268	-3.25381542	0.001138662	0.008575403	down
109428360	2.696069167	0.451176183	1.045500106	0.431541021	0.666075032	NA	none
109428364	66.24666631	0.262122711	0.42363166	0.618751466	0.536080099	0.732393964	none
109415224	15.20884196	-0.16985012	0.546727369	-0.310666943	0.75605383	0.870709202	none
109428378	3.08104917	0.846772569	1.034073192	0.81887102	0.412860006	NA	none
109415206	1.114322835	1.446222032	1.629851269	0.887333746	0.374899242	NA	none
109428390	5.434455271	1.147974722	0.854894873	1.342825601	0.179328452	0.385854871	none
109415202	7.119295676	0.815505255	0.715224211	1.140209241	0.254199139	0.476869702	none
109428400	4.77019668	0.868996058	0.849784739	1.022607277	0.306493567	NA	none
109415195	12.62579131	1.307706506	0.631151948	2.0719361	0.038271401	0.131433477	up
109415197	184.1032776	-1.898311079	0.693555525	-2.737071526	0.006198881	0.031123014	down
109415199	2.241609223	1.605353998	1.313684613	1.222023902	0.221698588	NA	none
109415200	316.500981	-1.253815017	0.448648198	-2.794650735	0.005195581	0.027532789	down
109428405	14.46169037	-0.207491309	0.518264137	-0.400358224	0.688892689	0.833560154	none
109428409	9.659178995	0.861810078	0.649570276	1.326738783	0.184595107	0.390380809	none
134291811	15.2988279	-2.431513607	0.701862029	-3.464375487	0.000531464	0.004811009	down
109428427	0.826396375	2.369405332	1.759023701	1.347000231	0.177980158	NA	none
115262976	31.46442624	0.413019305	0.456113808	0.905518091	0.36519098	0.587868407	none
109428434	8.669935132	-0.018772493	0.63406554	-0.02960655	0.976380842	0.990017446	none
109428437	8.606637484	0.819535061	0.745158972	1.099812377	0.271413879	0.495734159	none
109428439	4.374869042	0.664032291	0.876271909	0.757792512	0.448575206	NA	none
109428441	35.62920421	-0.761060885	0.488503857	-1.55794243	0.119246896	0.293867096	none
109428440	11.17753164	0.540227652	0.612401939	0.882145562	0.377698096	0.600282001	none
109428447	20.29297056	-0.402696088	0.476413141	-0.845266542	0.397962037	0.618475803	none
109428448	9.538968647	0.512563905	0.638395212	0.802894343	0.422035806	0.642343805	none
109428450	7.613935348	0.748015546	0.69550873	1.075494114	0.282153566	0.508016058	none
109428472	6.073939208	1.055195904	0.784440583	1.345157208	0.178574472	0.385152144	none
109428473	20.48147858	0.866010425	0.537733226	1.610483382	0.10729237	0.27350513	none
109422116	6.63445118	0.157857241	0.717885889	0.21989183	0.8259554	0.908523053	none
109428485	7.782921789	0.814700408	0.699982409	1.163886975	0.244469819	0.465438446	none
115256839	2.018181856	-0.445070129	1.153931838	-0.385698804	0.699719749	NA	none
115253966	59.84356019	0.32350462	0.530767073	0.609503934	0.542190466	0.73802567	none
109430085	4.90366214	0.269653033	0.817929692	0.329677521	0.741643641	NA	none
109428515	20.73095386	1.717148823	0.548561141	3.130277911	0.00174641	0.011696436	up
109428566	33.36569889	1.173863365	0.660832976	1.776338966	0.075677064	0.215933215	none
109416816	199.1611662	0.012237303	0.352270224	0.034738398	0.972288343	0.987522855	none
109416823	15034.84738	-2.319585308	0.491634519	-4.718109125	2.38E-06	0.000100023	down
134284754	27.93742472	-1.955308304	0.708110298	-2.761304715	0.005757093	0.029769586	down
109416895	0.53402271	1.751479217	2.000143873	0.875676616	0.381205861	NA	none
134284882	1.355971879	1.822330814	1.559605612	1.168456179	0.242622805	NA	none
134284889	38.85616807	1.439366644	0.531368835	2.708790108	0.006752905	0.033533575	up
109402625	7.896065453	-0.199771341	0.659114044	-0.303090707	0.761820736	0.874852664	none
134284890	72.35643507	1.027323856	0.413613805	2.48377555	0.012999772	0.056991752	up
109402650	3.464949422	0.519531385	0.942500076	0.551226889	0.581478149	NA	none
109402633	135.6360255	0.650639078	0.43979846	1.479402813	0.139032689	0.327719909	none
109406620	31.75461044	-0.773727215	0.58756015	-1.31684767	0.18788969	0.395377228	none
109402640	495.2177231	0.403980409	0.481573072	0.838876658	0.401538528	0.622633428	none
109402665	41.65829476	1.193381895	0.621995074	1.918635606	0.055030466	0.171615629	none
109402694	6.791854655	0.673382211	0.719863967	0.935429806	0.349566842	0.572104435	none
109397911	24.45819986	-0.092652482	0.495552521	-0.186968036	0.851685694	0.924250843	none
109402685	8.262309108	-0.148645388	0.658653391	-0.225680745	0.821449735	0.906106221	none
109397865	3.690701014	0.155341882	0.895337281	0.173500965	0.862257669	NA	none
109397902	118.1478483	-0.399102713	0.388056631	-1.028465129	0.303731086	0.529619398	none
109406970	8.786009902	0.134675165	0.699356536	0.19257011	0.847295656	0.921967395	none
109397852	105.3621459	0.182905869	0.495686532	0.368995034	0.712131426	0.848666145	none
109397900	17.04459413	-0.168194218	0.603403022	-0.27874275	0.780442253	0.885590927	none
109397867	17.18135036	0.346556219	0.50159817	0.690904074	0.489625826	0.698145614	none
109402691	11.02508615	0.508971559	0.602273429	0.845083868	0.398064015	0.618475803	none
109397913	4.155748781	0.102967532	0.863264845	0.119276874	0.905056005	NA	none
109397899	50.680304	0.622854935	0.44665039	1.394502162	0.163166017	0.36314693	none
134284915	12.21254279	-0.692468553	0.671445903	-1.031309521	0.302395695	0.52824657	none
134284918	103.9923097	0.236003068	0.478881067	0.49282188	0.622138449	0.793464865	none
115254576	8.53748934	0.218996062	0.658673227	0.332480588	0.739526395	0.862443906	none
134284903	38.38378357	-0.260487493	0.613710176	-0.424447081	0.671239791	0.821510601	none
109397918	2.842876243	1.175318593	1.103169133	1.065401993	0.286694055	NA	none
109397896	42.83535595	-0.43059988	0.551587176	-0.780656076	0.435004801	0.65285865	none
109397889	207.8463457	-1.987955282	0.716594308	-2.774171186	0.005534255	0.028947183	down
109397884	3054.972983	-0.737109602	0.52922658	-1.39280533	0.163678666	0.364059372	none
109416125	22.11381176	0.027014918	0.461699994	0.058511844	0.953340929	0.976200736	none
109397885	3.86189903	1.241230968	0.979301803	1.267465213	0.204988995	NA	none
109397881	6.850553404	0.54319215	0.723973537	0.750292825	0.453078363	0.668838738	none
109411591	15.83251025	0.635011431	0.537186797	1.182105432	0.23716387	0.458171818	none
134284927	19.95257552	-0.555056307	0.521117119	-1.065127755	0.286818121	0.513387465	none
134284925	3.776295734	0.750530969	0.933861622	0.803685419	0.421578677	NA	none
109398858	0.844618052	-1.581136752	1.888598382	-0.837201157	0.402479507	NA	none
109424608	104.8015519	1.123979876	0.39919953	2.815584166	0.004868864	0.026300561	up
109427492	7.271002882	0.697265643	0.729923567	0.955258433	0.339447022	0.562330255	none
109427493	35.12365112	-0.885752559	0.534457923	-1.657291473	0.09746056	0.256363648	none
109427495	25.26988119	1.450021486	0.525980746	2.756795754	0.00583708	0.029894758	up
109398788	7.058705557	0.304929642	0.694116269	0.439306289	0.660439618	0.815542699	none
109398797	3.758162651	0.706417422	0.925456242	0.763318015	0.445273761	NA	none
109427500	90.73993452	-0.001079126	0.475149846	-0.002271127	0.998187904	0.998462963	none
109427507	12.06722496	-0.469733251	0.580965678	-0.808538728	0.418780521	0.639265471	none
109427506	8.188948704	0.510811065	0.673233947	0.758742287	0.448006735	0.664276662	none
115264856	109.4061536	0.317579239	0.452269538	0.702190205	0.482560554	0.692643262	none
109427517	104.8327266	0.300739781	0.394644385	0.762052604	0.446028609	0.663287116	none
115256453	14.85422597	-0.869382951	0.569282835	-1.527154691	0.12672255	0.307459828	none
109427518	3.680133261	1.172139523	1.011246686	1.15910345	0.24641402	NA	none
109427482	196.0859426	-1.722249121	0.671867398	-2.563376533	0.010365956	0.047390959	down
109427530	7.548255717	-0.163632104	0.658130014	-0.248631882	0.803645544	0.897610254	none
115253538	2.624778575	1.892685787	1.285502511	1.472331459	0.140931392	NA	none
115256405	3.592185671	0.63679559	0.944498085	0.674215861	0.500174087	NA	none
134284995	594.5950789	-1.961493777	0.560961846	-3.496661658	0.000471119	0.004419023	down
115259485	1.632579616	0.966476729	1.387341843	0.696639212	0.48602861	NA	none
134283933	5.067857114	1.357225303	0.877195348	1.547232674	0.12180715	NA	none
134283938	29.926272	-0.147431468	0.435963574	-0.338173822	0.735232202	0.86065556	none
109401911	9.816921489	1.747078274	0.851140882	2.052631135	0.040108366	0.135814708	up
109401934	11.93729736	0.577549405	0.586296268	0.985081156	0.324584209	0.549040391	none
109401876	8.342037694	0.34142875	0.664811602	0.51357219	0.607551127	0.783171375	none
109401891	1.999960179	1.378121726	1.3359823	1.031541904	0.302286768	NA	none
109401923	2701.849662	-0.764572001	0.470997714	-1.623302998	0.104524649	0.268530046	none
109401915	10.63213591	0.772037363	0.622941943	1.239340794	0.215219317	0.429663881	none
109401931	4.385325341	1.081587136	0.910884101	1.187403682	0.235068428	NA	none
134284970	12.40264135	1.601471772	0.864974282	1.8514675	0.064102326	0.191515592	none
109406852	16.66961169	0.972035614	0.544371004	1.785612399	0.074162038	0.2131498	none
115256558	25.21763389	-0.277686769	0.45395127	-0.611710525	0.540729297	0.737358132	none
134284975	11.81527006	-1.641762076	0.592370157	-2.771513816	0.00557963	0.029051048	down
109406862	1.557572719	0.856918813	1.397079549	0.613364367	0.539635442	NA	none
109401907	4.052041047	0.906943526	0.92495055	0.980531906	0.326823628	NA	none
115256393	13.97704549	0.244471976	0.53317258	0.45852316	0.646576628	0.809691949	none
134284978	3.677766106	1.698403843	1.08032346	1.5721253	0.115921495	NA	none
109401893	5.764828527	0.601942507	0.763052714	0.788860974	0.430193268	0.648505632	none
134284982	177.2618442	-0.12701111	0.472245826	-0.26895126	0.78796719	0.891065701	none
109401844	22.66732458	-0.010298429	0.459175216	-0.022428104	0.982106462	0.993049153	none
109401913	34.0943347	-0.114885852	0.448872031	-0.255943441	0.79799451	0.896367248	none
109401912	2.951248509	2.089182022	1.254527825	1.665313419	0.095850243	NA	none
109401872	3.861059466	1.242504354	0.984100492	1.262578734	0.206740614	NA	none
109401917	10.36059761	0.650120407	0.609780166	1.066155385	0.286353407	0.513061632	none
109414697	25.15650209	0.269105374	0.456091432	0.590025059	0.555173849	0.746953697	none
109414695	89.13429634	1.783807754	0.461070682	3.868837952	0.000109355	0.001575237	up
109414694	5.620766668	0.852725794	0.799335364	1.066793529	0.286065081	0.512798146	none
109401916	3.193737117	2.229986006	1.246281754	1.789311284	0.073564698	NA	none
109401895	7.289889726	0.232204488	0.696513116	0.333381357	0.738846434	0.862443906	none
109414682	9.987313828	1.571184626	0.70685298	2.222788431	0.02623007	0.098159951	up
115255722	26.19867603	0.542843723	0.456350164	1.189533315	0.234229869	0.455168322	none
109401825	4320.71973	-0.926208501	0.449614774	-2.060004596	0.039398101	0.134160514	none
109410345	6.932002951	0.218611242	0.707468491	0.309004917	0.757317786	0.87133552	none
109404691	4.528656299	1.197605073	0.918479109	1.303900177	0.19226762	NA	none
109410309	2.604433918	0.363189257	1.060482074	0.342475622	0.731992987	NA	none
109404719	3.325242558	-1.941447984	1.044987796	-1.857866658	0.063187952	NA	none
109404698	4.057350676	0.894117636	0.90960029	0.982978617	0.325617963	NA	none
109432080	27.14644594	0.425654023	0.440330643	0.966669093	0.333709482	0.556520111	none
109397190	17.22860411	-0.289436927	0.538591434	-0.537396082	0.590994049	0.772249243	none
109397203	4.008786124	0.843221333	0.916983566	0.919559918	0.357802781	NA	none
109422142	17.82777559	-0.206630347	0.489512289	-0.422114728	0.672941278	0.822518127	none
134285001	4.332987326	0.571504049	0.858989457	0.665321378	0.50584496	NA	none
115257308	0.367380563	1.198506635	2.247440165	0.533276327	0.593842313	NA	none
109422126	1.080226566	1.409204996	1.625665657	0.866847983	0.386025307	NA	none
109422124	98.62543166	0.353222396	0.394862472	0.89454537	0.371030166	0.593625493	none
109422123	10.4612588	1.024216741	0.636166346	1.609982588	0.107401657	0.273591591	none
109422122	5.222289469	0.663481217	0.799789622	0.829569675	0.406782128	0.62861606	none
109422119	67.59580556	0.528049333	0.417797239	1.263888998	0.206269871	0.417834617	none
109421972	137.3406415	-1.869730461	0.549833498	-3.400539377	0.00067253	0.005744202	down
115254276	1.632579616	0.966476729	1.387341843	0.696639212	0.48602861	NA	none
109422062	2.884626436	1.215695584	1.105869966	1.099311512	0.271632213	NA	none
134285013	12.09331554	-1.565866576	0.621897155	-2.517886701	0.011806129	0.052648954	down
109421968	11.80839342	0.693995446	0.608095275	1.14126104	0.25376131	0.476540897	none
109422034	13.32219014	-0.155009183	0.573689924	-0.270196802	0.787008853	0.890536825	none
115253973	6.378385357	0.570708318	0.730155141	0.781626105	0.434434341	0.652460346	none
109422035	77.65102719	0.429913686	0.453317478	0.948372183	0.342940015	0.564776106	none
109422032	13.81041763	0.135563087	0.552613225	0.245312781	0.806214256	0.899372388	none
109421967	17.69601987	-1.530517176	0.636531753	-2.404463202	0.016196237	0.067577402	down
115253444	4.955900068	0.216531534	0.793454281	0.272897304	0.784932159	NA	none
115254139	12.27207091	1.060625733	0.671456898	1.579588706	0.114201087	0.285896516	none
115256515	10.01610326	0.758824014	0.623075215	1.21786904	0.223273743	0.441199612	none
115256527	84.38963492	-2.107978974	0.611264484	-3.448554644	0.000563595	0.005014342	down
109422009	20.50828234	0.499737035	0.505886063	0.987845033	0.323228549	0.548024116	none
115256872	2.789297742	-0.764728344	0.985093831	-0.776300003	0.437571871	NA	none
109422005	27.89344306	0.086878102	0.468542115	0.185422183	0.85289791	0.924736982	none
115256372	7.813811339	1.033373481	0.703097142	1.46974496	0.141630841	0.331710445	none
109424617	3.64746616	1.758540825	1.079569362	1.628928058	0.103328249	NA	none
109421974	8.006329088	0.61631576	0.671936411	0.917223341	0.359025618	0.582333778	none
109427461	52.46796603	0.39417608	0.395487576	0.996683849	0.318917992	0.545287839	none
109427460	5.317022775	0.052471245	0.766089153	0.068492349	0.945393711	0.971791648	none
109621246	33.42552274	0.443484365	0.437426259	1.013849434	0.310654603	0.536222638	none
115256595	1.707477851	-0.063805565	1.241157972	-0.051408093	0.959000336	NA	none
134285038	4.342070418	1.025683424	0.899698158	1.140030593	0.254273556	NA	none
109427434	3.15508498	0.82237248	1.008316216	0.815589858	0.414734752	NA	none
109427431	5.584491926	0.879965337	0.802558553	1.096450015	0.272881887	0.497519462	none
109427421	2.52942702	0.281238769	1.064724458	0.264142301	0.791670269	NA	none
115256388	2.918854228	1.31544713	1.120348446	1.174141076	0.240338523	NA	none
109410133	4.853559757	-0.547600046	0.790535725	-0.692694875	0.488501056	NA	none
115257141	3.167266127	0.317650783	0.971137258	0.327091542	0.743598649	NA	none
109410141	7.483762409	1.485553992	0.781466784	1.900981619	0.05730442	0.177184877	none
109410138	1.667341052	1.076354464	1.43545497	0.74983506	0.45335405	NA	none
109410124	3.591520504	0.595141563	0.938860769	0.633897573	0.52614767	NA	none
109427410	0.988591317	1.237942245	1.666193219	0.742976403	0.457495967	NA	none
109410121	3.482417338	0.525289187	0.937322847	0.560414363	0.575196837	NA	none
109427393	5.103546708	0.597174327	0.818266484	0.729804212	0.46550987	0.680000333	none
109402076	132.8466623	-1.263494033	0.393554944	-3.210464134	0.001325208	0.009601807	down
134285268	9.667238259	-2.612521527	0.679095875	-3.847058453	0.000119544	0.001656284	down
109402081	23.77667597	0.884097295	0.534405667	1.654356136	0.098055173	0.257599535	none
115256529	8.056139413	-1.633203658	2.162565421	-0.755215839	0.450119487	0.666004496	none
109416551	7.897414602	0.421152103	0.670316227	0.628288689	0.52981484	0.727668509	none
109405090	9.007181569	0.1700398	0.636375324	0.267200492	0.789314797	0.891391983	none
109405088	4.908029328	1.301521033	0.888742358	1.464452573	0.143070333	NA	none
109416544	10.84498223	-0.73523428	0.578029375	-1.271966983	0.203384851	0.414535097	none
109416543	24.33626474	0.191671085	0.458031384	0.418467144	0.675605604	0.8232455	none
115256442	8.100585364	-2.401893099	0.806237828	-2.979137194	0.002890613	0.017358605	down
109405086	148.6466942	-1.092399583	0.480629423	-2.272852077	0.023035096	0.088954677	down
115256592	25.99476663	-1.3726639	0.647050997	-2.121415324	0.033886867	0.120126295	down
134288797	314.6497948	-1.941845075	0.599046025	-3.241562408	0.001188764	0.00887904	down
109404901	21.08516571	-1.188402528	0.605487995	-1.962718565	0.049678885	0.158484879	down
109398409	3.667923469	0.162160734	0.908217604	0.178548327	0.858292371	NA	none
109400382	1.707477851	-0.063805565	1.241157972	-0.051408093	0.959000336	NA	none
115258235	11.19593672	-1.883203466	0.707366259	-2.662274944	0.007761445	0.03771626	down
109398425	217.1581275	0.705309452	0.315831763	2.233180874	0.025537019	0.096100131	none
109400388	160.8679985	-1.677575712	0.608320938	-2.757714895	0.005820694	0.029894758	down
115256587	10.65961912	0.010606531	0.6004754	0.017663556	0.985907254	0.99455068	none
109400383	1711.492078	-0.266709364	0.388370123	-0.686740169	0.492246479	0.699629882	none
109409409	8.325362423	1.195207361	0.710369755	1.682514427	0.09246913	0.24582709	none
109409410	3.464817898	0.438128489	0.94626557	0.463007958	0.643358663	NA	none
109409413	3.064400749	-1.073616676	1.000449134	-1.073134695	0.283210686	NA	none
109409415	28.82588356	1.091078982	0.515794489	2.115336644	0.034401265	0.121239411	up
134285405	7.343258086	-2.289992347	0.936153728	-2.446171264	0.01443824	0.061370972	down
109409418	33.22485986	-0.405184558	0.497018416	-0.815230473	0.414940398	0.635440741	none
109398378	205.162745	-0.617418974	0.307937672	-2.005012802	0.044961678	0.14695305	none
109409421	7.020184944	-0.152566588	0.678804036	-0.224757927	0.822167598	0.906306827	none
109398402	150.5393684	0.258856111	0.358323832	0.722408302	0.470043484	0.68280785	none
134285076	14.77852252	-0.401821195	0.560612203	-0.716754279	0.473525728	0.686461019	none
134285078	55.26002112	-1.01896213	0.417268507	-2.441981872	0.01460688	0.061798339	down
134285077	134.4734837	-0.293636981	0.424277829	-0.692086555	0.488882975	0.698145614	none
109409429	1.374193557	-0.866092996	1.37121781	-0.631623211	0.527633116	NA	none
115256500	5.732077792	-1.017658846	0.992300739	-1.02555486	0.305101454	0.530189178	none
109409456	10.40870854	0.372194569	0.601307018	0.618975927	0.535932218	0.732393964	none
115256851	5.302030676	0.134316664	0.790251673	0.169966947	0.865036131	0.93122217	none
109409462	3.833060885	0.245372074	0.883513822	0.27772296	0.781225034	NA	none
115256422	25.80601751	0.049444022	0.447116864	0.110584113	0.911946146	0.956739521	none
109412987	6729.25371	-1.392081949	0.522029512	-2.666672894	0.007660619	0.037376408	down
115271020	0.568118978	1.814621867	1.990472329	0.911653902	0.361950938	NA	none
109409472	9.180615216	0.406362664	0.651365288	0.623862941	0.5327176	0.730160176	none
109409480	43.41230225	0.042110788	0.459938516	0.091557428	0.927049677	0.963685661	none
115269537	142.8530934	-3.345894069	0.605619868	-5.524742903	3.30E-08	4.99E-06	down
134285473	16.76671645	-2.577797363	0.647461869	-3.981388691	6.85E-05	0.001151413	down
109397663	18.56110135	-1.841874801	0.671028468	-2.744853443	0.006053793	0.03053054	down
134285479	13.03061828	-2.603120677	0.698520446	-3.726620592	0.000194064	0.00227243	down
109433013	16.5678672	0.034326047	0.515074353	0.066642897	0.946865995	0.972862599	none
115269546	18.36299242	0.097463218	0.556413488	0.175163291	0.860951328	0.929877028	none
109433005	3.902889676	0.387827332	0.883889193	0.4387737	0.660825519	NA	none
109397693	0.684036504	2.120411054	1.902221316	1.114702604	0.264977885	NA	none
115269531	2.635454991	1.092564529	1.168317707	0.935160464	0.34970561	NA	none
109397716	5.923368366	-1.622380032	0.856887127	-1.893341586	0.058312458	0.179537085	none
109432997	2.691513299	-0.879297887	1.013074879	-0.867949551	0.385421951	NA	none
134283977	4.318052385	0.296493821	0.885730823	0.334744838	0.737817575	NA	none
109433007	2.91580309	0.122453849	0.999759461	0.122483311	0.902516262	NA	none
109432999	6.226159989	-0.028838705	0.730800862	-0.039461783	0.968522222	0.985904562	none
109432985	5.215762213	-0.222807032	0.780725091	-0.285384746	0.775349393	0.883041959	none
115269528	6.809446591	-2.24841728	0.918689704	-2.447417522	0.014388405	0.061230845	down
109414063	3.907336882	0.804407068	0.9148951	0.879234207	0.379274301	NA	none
115256111	3.967417415	0.417168644	0.897953478	0.464577124	0.642234318	NA	none
109414078	3.2139771	-1.027603493	0.980771562	-1.04775009	0.294753763	NA	none
109414080	11.07242325	0.068704999	0.576200592	0.119237987	0.905086812	0.953766142	none
109414084	0.700664857	2.149135961	1.868942994	1.149920553	0.250176595	NA	none
115253545	9.101220371	-2.139424413	0.830374287	-2.576457925	0.009981835	0.046099316	down
109428690	14.42940004	-2.319912039	0.634548349	-3.656005159	0.000256176	0.002751241	down
134285550	57.03627886	-2.06675945	0.624496103	-3.309483341	0.000934683	0.00734394	down
109402238	6.288443519	0.360213374	0.777286395	0.463424261	0.643060292	0.806881735	none
109402213	11.53878706	0.174786286	0.578928775	0.301913281	0.762718171	0.875329422	none
115267212	11.1553964	0.705782061	0.608069658	1.16069278	0.245766859	0.46662036	none
115267213	16.83115974	0.165486097	0.521716502	0.317195442	0.751095308	0.867199736	none
109402212	61.74796869	-0.618969109	0.508583793	-1.217044501	0.223587285	0.441578806	none
109402222	5.253583363	0.353602829	0.786973985	0.449319591	0.653201127	0.813841624	none
109413004	158.1596928	0.0270532	0.351888506	0.076880034	0.938718981	0.970027021	none
109402231	6.112679939	1.033764797	0.825021064	1.253016246	0.210199794	0.423271514	none
109402216	8.056218134	-0.745188881	0.654212025	-1.139063257	0.254676771	0.477272421	none
109412998	6.808827269	-0.220357793	0.723693947	-0.304490308	0.760754376	0.873904552	none
109412996	5.941420179	-1.187122031	0.732028692	-1.621687843	0.104870203	0.26903098	none
109412993	25.89873313	0.143512891	0.503267965	0.285161982	0.775520045	0.883041959	none
109397607	0.09163525	-0.648970903	4.080472857	-0.159043063	0.873634946	NA	none
134285143	66.16563522	-1.247957279	0.527774244	-2.364566465	0.018051188	0.073624508	down
109397594	3.685522908	0.248790702	0.898332211	0.276947324	0.781820554	NA	none
109397596	1.983223164	0.349080265	1.196173319	0.29183084	0.770415964	NA	none
134285153	18.21800235	0.117666831	0.542729997	0.216805469	0.82835995	0.909542232	none
134285145	46.80520161	0.227360208	0.408225632	0.55694741	0.577563361	0.764050657	none
134285146	8.582182007	0.399615712	0.645694007	0.618893327	0.535986635	0.732393964	none
134285147	0	NA	NA	NA	NA	NA	none
134285148	16.40291053	0.126178237	0.521948256	0.241744724	0.808977973	0.901209098	none
109403518	12.28555229	-1.270799594	0.715007618	-1.777323152	0.075515087	0.215842334	none
109422938	7.50049364	0.76175533	0.713389607	1.067797067	0.285612061	0.512239023	none
109422943	29.79416594	-0.558377493	0.417188587	-1.338429454	0.180756483	0.387106804	none
109422944	19.18400653	0.533829675	0.545927413	0.977840024	0.328153452	0.55173554	none
109403521	5.759650421	0.659594009	0.776701206	0.849224906	0.395756157	0.61658991	none
109422948	42.11080707	-2.412211699	0.60910629	-3.960247563	7.49E-05	0.001207937	down
109403530	34.70425954	0.928838789	0.483312942	1.921816504	0.054628851	0.170665489	none
109403528	34.43234029	-0.085363286	0.431509344	-0.197824883	0.843182077	0.919144426	none
109422955	4.479504934	-0.941723532	0.827876069	-1.137517519	0.255322005	NA	none
109403575	6.242166103	0.592929843	0.770526908	0.769512183	0.441589315	0.658303579	none
109422962	1.874119998	0.212034399	1.210722883	0.175130414	0.860977161	NA	none
109403570	7.942778221	1.59903961	0.772498168	2.069959096	0.038456175	0.131779492	up
109402796	8.244159945	-3.035715519	0.805242524	-3.769939401	0.000163287	0.002016097	down
109422967	7.128557209	0.15979459	0.690984296	0.231256471	0.817115561	0.903590437	none
109403566	11.62531852	0.000989846	0.574110253	0.001724139	0.998624337	0.998624337	none
134285169	0.44238746	1.479633739	2.14183764	0.690824417	0.489675889	NA	none
109405320	11.92597864	0.56942625	0.589120206	0.966570565	0.333758755	0.556520111	none
109422990	1.943174959	-0.594884766	1.173372611	-0.50698709	0.612163877	NA	none
109422989	7.651181178	0.760295819	0.727589521	1.044951579	0.296045349	0.522596787	none
115260562	43.92874942	-1.519009287	0.570003448	-2.664912452	0.007700837	0.0374719	down
109403563	237.2728509	0.298617383	0.30312125	0.985141698	0.324554474	0.549040391	none
115260570	2206.903613	-0.746045043	0.433406801	-1.721350568	0.085187229	0.233910469	none
109415637	6.493816158	-0.388259771	0.69664677	-0.557326593	0.57730431	0.763986381	none
134285180	5.829060584	1.618443412	0.857913599	1.886487653	0.059229271	0.181283518	none
115267424	5.150620814	0.38627174	0.794438992	0.486219514	0.626811537	0.795846758	none
109423007	0.292373665	0.847018649	2.428206342	0.348824824	0.727220826	NA	none
109415627	6.903513656	0.296773015	0.705489495	0.420662558	0.674001506	0.822518127	none
109415626	4.408102887	1.074239154	0.899025261	1.194893181	0.232128767	NA	none
109415625	312.2346163	-0.9231861	0.472090045	-1.955529692	0.050520582	0.160445944	none
115254836	9.464782498	0.007572202	0.668461223	0.01132781	0.990961908	0.996253454	none
109432360	375.3028175	-1.567645144	0.456334949	-3.435294948	0.000591909	0.005189929	down
109432365	1.690849498	-0.082991423	1.257713578	-0.065985948	0.947389013	NA	none
109432375	5.795239928	-0.38047601	0.788649767	-0.482439767	0.629493577	0.798324608	none
109423070	15.23471589	-0.803321831	0.526953698	-1.524463788	0.127392896	0.308702412	none
109425026	92.82892326	-2.712742438	0.456220222	-5.946124937	2.75E-09	8.58E-07	down
109432374	14.36184651	-0.366189945	0.563769928	-0.649537918	0.515990746	0.717642302	none
109423081	14.98220342	-0.264131124	0.536092552	-0.492696874	0.622226787	0.793464865	none
134285717	3.642423566	-1.196127193	0.89136035	-1.341912048	0.179624515	NA	none
109400932	863.2948793	-3.348980053	0.672161142	-4.982406516	6.28E-07	3.40E-05	down
109400931	3689.945714	-4.188299144	0.650659779	-6.437003297	1.22E-10	1.07E-07	down
115254047	60.32856033	-0.579523522	0.452820967	-1.279807172	0.200612961	0.411490548	none
115260636	1.465828806	-0.606357703	1.320085211	-0.459332244	0.645995596	NA	none
109422822	7.77290071	1.018067883	0.702681443	1.448832743	0.147384297	0.340547795	none
115260613	9.13464372	0.584867551	0.655096565	0.892795936	0.371966463	0.594346613	none
109422815	6.708598547	-6.969756426	1.548900292	-4.499809614	6.80E-06	0.000207472	down
109400889	196.3481039	-4.386113999	0.8473613	-5.176202875	2.26E-07	1.83E-05	down
109400921	191.9156595	-3.069576189	0.650207597	-4.72091714	2.35E-06	0.000100023	down
109422809	22.41232094	1.085281021	0.565909421	1.91776454	0.055140874	0.171812337	none
109421810	73.64609671	1.148460635	0.520500915	2.206452672	0.027352321	0.101626329	up
109422801	7.525595411	0.024174819	0.667041177	0.036241869	0.971089501	0.986948381	none
109421817	7.82243635	1.075395436	0.723176476	1.487044272	0.137003119	0.324622398	none
109422780	29.68821534	-3.5351276	0.791169984	-4.468227649	7.89E-06	0.000232764	down
115260624	4.255235212	-0.233660711	0.833756556	-0.280250524	0.779285307	NA	none
109421838	19.0214166	-0.512535861	0.764295883	-0.670598746	0.502476182	0.707520768	none
109422772	1.540835704	-0.408141618	1.288757669	-0.316693842	0.751475922	NA	none
109422773	5.129923319	1.015906362	0.837280346	1.213340749	0.22499957	0.443403061	none
109422771	1.890857013	1.275361788	1.34382392	0.949054239	0.342593027	NA	none
109422770	2270.000534	-0.305491286	0.51168639	-0.59702836	0.550488446	0.745346162	none
115260523	6.762460006	0.393061146	0.719995681	0.545921532	0.585119876	0.768428421	none
109413806	0.292373665	0.847018649	2.428206342	0.348824824	0.727220826	NA	none
109421862	1.638620147	-0.252420782	1.312143646	-0.192372826	0.847450176	NA	none
109413801	102.1682833	1.310693229	0.543102289	2.413345067	0.015806847	0.06641071	up
109413799	232.5926297	-0.449463156	0.300470794	-1.495863046	0.134689348	0.321025826	none
109421869	469.3387649	-3.384967104	0.672453989	-5.033752735	4.81E-07	2.96E-05	down
109413797	52.51842319	-3.048999775	0.600239998	-5.079634458	3.78E-07	2.61E-05	down
109413796	8.295271757	-3.491949172	0.826574369	-4.22460374	2.39E-05	0.000508118	down
109421871	4.71538295	-6.482904896	3.923362358	-1.652384945	0.098456103	NA	none
109425319	29.42802543	-9.128228116	3.909423119	-2.334929692	0.019547094	0.078752443	down
109421873	10.20845985	-4.620444765	1.148533506	-4.02290812	5.75E-05	0.001001942	down
115267247	82.94652089	-4.486242622	0.737281236	-6.084845789	1.17E-09	5.90E-07	down
109425173	4.29218536	1.00682436	0.900319176	1.11829714	0.263440108	NA	none
109421883	32.62513181	0.892012807	0.434871384	2.051210632	0.040246439	0.135996237	none
134285771	0	NA	NA	NA	NA	NA	none
109425098	4.070262724	0.024020609	0.852900185	0.028163446	0.977531791	NA	none
109418604	115.6984842	-0.80329627	0.565275606	-1.421070113	0.155296377	0.351450031	none
109424980	102.8763014	0.147652445	0.334077628	0.441970466	0.658510577	0.815542699	none
109418760	319.6770391	-2.630163163	0.526834567	-4.992389124	5.96E-07	3.28E-05	down
109412953	5.879570103	0.37679194	0.843894812	0.446491595	0.655242183	0.814564768	none
109412952	4.787555933	0.462778044	0.813998435	0.568524489	0.569678882	NA	none
109424777	2.902848113	-0.070340916	0.996034742	-0.070620947	0.943699439	NA	none
109424643	13.54996505	-1.555154001	0.635360309	-2.447672572	0.014378225	0.061230845	down
109406901	2.989305257	0.141912276	0.97284153	0.145873991	0.884020864	NA	none
115267137	72.28408504	2.864209158	0.50041722	5.723642274	1.04E-08	2.70E-06	up
134285223	123.6018064	0.595346973	0.425235797	1.400039643	0.161501447	0.360325909	none
109427777	31.33358856	-0.076540677	0.437022999	-0.175141073	0.860968785	0.929877028	none
115260703	57.08234723	0.699082142	0.556032418	1.257268676	0.208656362	0.421492819	none
115260705	5.131436626	0.950104082	0.848737202	1.119432588	0.262955635	0.486508132	none
109427775	5.461858463	0.201992185	0.76953795	0.262485021	0.792947532	0.893080838	none
109427769	27.64306311	0.480101889	0.505970079	0.948874071	0.342684664	0.564659704	none
115260719	63.66043596	-2.208618254	0.706231339	-3.127329719	0.00176402	0.01177094	down
109427762	3.161234173	0.80457571	1.015278135	0.792468273	0.428087684	NA	none
115260708	4.524231954	0.459828896	0.879005749	0.523123878	0.60088805	NA	none
109427760	34.41723975	-0.668361503	0.541006213	-1.235404488	0.216680003	0.431221717	none
109431360	6.793599572	1.030595416	0.763076197	1.350579957	0.176830025	0.38344862	none
109431339	639.7942183	-2.379518415	0.548526803	-4.338016666	1.44E-05	0.000362431	down
109431348	16.75514746	0.126754985	0.504420382	0.251288389	0.801591151	0.896695186	none
115260709	7.635959132	1.252908208	0.737789058	1.698192992	0.089471343	0.241114309	none
109431357	10385.18754	-1.920596529	0.502636759	-3.821042717	0.000132889	0.001780021	down
109427745	2859.980677	-2.767576903	0.614091115	-4.506785454	6.58E-06	0.000202471	down
109427741	8.97302064	-1.807252323	0.691979043	-2.611715401	0.009008922	0.042692409	down
115260725	3.121610949	-0.450226708	0.963911374	-0.467083096	0.640440428	NA	none
109431389	89.43274594	-0.119611059	0.41584649	-0.287632726	0.773627892	0.88216351	none
109431398	44.39770184	0.168065203	0.427752952	0.392902498	0.694391496	0.834649381	none
109431384	5.254205601	-0.393444177	0.772775217	-0.509131463	0.610660079	0.785227095	none
109431403	34.4648154	-1.69989149	0.518561548	-3.278090124	0.00104512	0.008003769	down
134285926	8.959086	-1.90380537	0.719073816	-2.647579884	0.00810702	0.039151064	down
109427701	7.084595442	-0.326182035	0.693789753	-0.470145362	0.638251167	0.803904142	none
109431380	8.777642231	0.217557788	0.635902417	0.342124486	0.732257211	0.859648847	none
109427698	2.90898873	0.082751935	1.003644399	0.082451449	0.934287725	NA	none
109427697	223.5429717	-2.194238292	0.590188638	-3.71785926	0.000200918	0.002337605	down
109431390	134.8811593	-0.201050633	0.381764026	-0.526635879	0.598446471	0.777061299	none
115260728	0.955117286	-4.128453233	2.080201958	-1.984640586	0.047184473	NA	down
109431483	6.291285907	0.192215822	0.741302725	0.259294638	0.795407916	0.894741474	none
109431499	234.299559	-2.301126173	0.529091408	-4.34920344	1.37E-05	0.00035427	down
109427684	13.39434332	-1.337770852	0.582593938	-2.296232013	0.021662619	0.08464511	down
134285241	2.2119373	3.797862645	1.492213979	2.545119332	0.01092404	NA	up
109431411	58.8269535	-1.439875934	0.481021756	-2.993369669	0.002759153	0.016702763	down
109431412	5.25059397	1.45526421	0.920184187	1.581492305	0.113765517	0.285593933	none
109431456	2.973299142	-1.279448605	0.98944756	-1.293093901	0.195978584	NA	none
109427663	6.01103344	1.342825294	0.824853668	1.627955776	0.103534263	0.26673483	none
109427657	2.202957087	-0.074179892	1.110523023	-0.066797257	0.946743107	NA	none
109427655	53.56084113	-0.048117521	0.406949775	-0.118239458	0.905877926	0.953766142	none
115264203	27.51893686	-2.334566575	0.589964925	-3.957127749	7.59E-05	0.001218401	down
109427652	2.293729912	0.754328673	1.186120409	0.635962982	0.52480055	NA	none
109427648	55.93916126	0.501337435	0.407284046	1.230928245	0.218349703	0.433593775	none
109427640	60.4460622	-2.996095321	0.600096397	-4.992690064	5.95E-07	3.28E-05	down
109431478	7.846369777	0.536747167	0.685770649	0.782691951	0.43380803	0.652123879	none
109415572	1.632470953	-0.215508503	1.260830822	-0.170925789	0.864282118	NA	none
109431517	0	NA	NA	NA	NA	NA	none
109431476	3.358279145	-0.627798187	0.910463048	-0.689537251	0.49048524	NA	none
109415577	9.918736191	0.213832761	0.642101514	0.333020179	0.739119051	0.862443906	none
109431497	1.115185259	0.02399862	1.5273518	0.015712569	0.9874637	NA	none
109431504	10.44242565	-1.144171869	0.608448199	-1.880475397	0.060043316	0.182850032	none
109431454	17.75762923	-0.07244699	0.558045794	-0.129822662	0.896706733	0.948439814	none
109415583	61.99081691	-0.656070248	0.399369482	-1.642765102	0.100431543	0.261901223	none
109431455	12.58746796	0.86663729	0.641883489	1.350147346	0.176968724	0.383520279	none
115260742	14.11430908	-1.66289495	0.955485144	-1.740367143	0.081794571	0.227869757	none
109431470	9.426958433	-1.090093785	0.602507299	-1.809262372	0.070410252	0.204963283	none
109415588	4.153541794	1.981105452	1.066541884	1.857503659	0.063239531	NA	none
109415589	10.73810213	0.144347923	0.593408985	0.243252001	0.807810185	0.900875875	none
109415590	2133.077714	-3.212500754	0.578816949	-5.550115218	2.85E-08	4.71E-06	down
109431491	3.581706512	0.612899743	0.937904913	0.653477485	0.5134485	NA	none
109415593	5.344356189	0.713592927	0.797760186	0.894495538	0.371056816	0.593625493	none
109412192	208.2468988	-1.286791001	0.377853874	-3.405525496	0.000660368	0.005666992	down
109431514	96.90027206	-2.32711368	0.666310376	-3.492537056	0.000478455	0.00446105	down
109431508	67.17317343	0.124799488	0.375284764	0.332546108	0.739476929	0.862443906	none
109431473	47.83530589	0.938200924	0.413493488	2.268961788	0.02327065	0.089673523	none
109431675	12.96845717	0.485931357	0.616703838	0.787949299	0.430726363	0.649039725	none
109412185	74.77352778	-0.1423912	0.419462448	-0.339461137	0.734262369	0.860397706	none
109431765	8.542907633	0.435041386	0.660324154	0.658830035	0.510004918	0.713673514	none
109431661	10.80969077	0.570400175	0.602456086	0.94679129	0.343745141	0.565636837	none
109431645	697.0696362	0.392456034	0.330736935	1.186610846	0.235381156	0.456184514	none
134285256	8.248920574	0.099580937	0.641511707	0.155228558	0.876641135	0.934424552	none
134285258	20.34637228	0.462894081	0.490754415	0.943229581	0.345563486	0.567086553	none
109431612	3.518018337	0.581471514	0.954125659	0.609428652	0.542240351	NA	none
109431598	25.77630834	0.831673758	0.488692928	1.701833012	0.088786676	0.2398033	none
109431484	12.8545323	0.716437592	0.566512923	1.264644745	0.205998705	0.417518314	none
109412166	40.63754895	1.321427495	0.445238219	2.967911197	0.002998309	0.017858944	up
109431436	17.34986436	-0.059598504	0.504467915	-0.118141317	0.905955687	0.953766142	none
134285263	33.55757058	1.573873434	0.49056549	3.208284041	0.001335296	0.009655623	up
109431423	2.787704417	0.534086271	1.035296441	0.515877627	0.605939881	NA	none
109431413	10.75188518	-0.382206484	0.571669866	-0.66857903	0.503764053	0.708509691	none
109412161	24.79268022	1.40964401	0.513421044	2.745590635	0.006040208	0.03053054	up
109412158	999.7272765	-2.557658441	0.576888189	-4.433542739	9.27E-06	0.000258839	down
115254060	4.676194275	1.185768072	0.884398879	1.340761618	0.179997862	NA	none
115260871	11.13674902	-2.486883016	0.721910614	-3.444862796	0.000571349	0.005051737	down
109412153	23.90141068	0.847137368	0.483035688	1.753778011	0.079468552	0.223101968	none
109412145	5.183986182	0.77198792	0.84651621	0.911958815	0.361790398	0.584459228	none
109412144	1.362874834	-0.928340055	1.418611503	-0.654400485	0.512853822	NA	none
109412143	7.632907995	0.768464329	0.698838434	1.09963089	0.271492977	0.495734159	none
109431241	10.34290143	-0.944928763	0.614346145	-1.538104813	0.124022989	0.302352889	none
109412138	7.147374274	0.871069978	0.729212736	1.194534784	0.232268843	0.452568921	none
109412134	0.827258799	0.827778553	1.761009406	0.470059132	0.638312771	NA	none
109412126	17.29397408	-1.75056035	0.614469356	-2.848897722	0.004387098	0.024092536	down
109412124	4.458827507	1.090844688	0.893202758	1.221273308	0.221982556	NA	none
109430970	11.76333875	-0.87616573	0.619129187	-1.415158174	0.157022125	0.35403125	none
115253548	27.09198974	-2.717264798	0.701256492	-3.874851541	0.00010669	0.001549135	down
109430936	30.73031886	0.469983815	0.485658114	0.967725653	0.333181403	0.55626385	none
115269276	14.17822135	0.315121803	0.541609053	0.581825214	0.560684419	0.751144257	none
109412100	22.89601573	-0.313697885	0.504388937	-0.621936491	0.533983629	0.731180903	none
109412098	5.790053245	-0.209465527	0.73060616	-0.286701014	0.774341261	0.882253226	none
109430882	53.45026587	0.92078043	0.477727406	1.927418059	0.053927551	0.168901647	none
109427357	76.03197744	-1.469651774	0.793240161	-1.852719828	0.063922526	0.191301497	none
109406923	7.873118042	0.552568777	0.689114493	0.801853368	0.422637783	0.642990425	none
109406932	399.3170022	-2.106444632	0.582257697	-3.617718826	0.000297211	0.003056306	down
109406929	879.0285548	-1.404740397	0.646909985	-2.171461918	0.029896273	0.108632103	down
109406924	8.51850241	0.325670066	0.650443504	0.500689243	0.616589844	0.789353927	none
109405955	1.924310975	0.328892944	1.335306975	0.246305119	0.805446047	NA	none
109417115	14.69732809	0.009066493	0.529211721	0.017132072	0.986331253	0.99455068	none
109417114	31.35851062	-1.06532632	0.611283555	-1.742769475	0.08137389	0.22722094	none
109417113	33.61738377	-0.675709996	0.53084789	-1.272888163	0.20305773	0.414333649	none
109417110	56.99507279	-2.022603232	0.621183502	-3.256047891	0.001129747	0.008525949	down
115266711	227.7381952	-2.450332643	0.530162917	-4.621848429	3.80E-06	0.000135355	down
134287693	5.163966419	-0.820451231	0.78067664	-1.050948867	0.293282075	0.521177487	none
115258266	35.71564639	-1.108284217	0.500874182	-2.212699826	0.026918347	0.100412913	down
109406376	11.75030807	-2.630044484	0.715512501	-3.675749175	0.000237152	0.002623695	down
134288179	26.56862483	-1.385986507	0.848580591	-1.633299798	0.102405959	0.265713818	none
109406377	308.5956485	-2.143268259	0.64054251	-3.346020325	0.000819804	0.006627841	down
109405308	238.3235119	-2.383709541	0.623452541	-3.823401758	0.000131623	0.001772173	down
109405306	362.8688094	-2.77032745	0.753953881	-3.674399083	0.00023841	0.002623695	down
109406360	60533.18822	-3.946118294	0.706853795	-5.582651349	2.37E-08	4.09E-06	down
109405289	79.59084097	-2.277025587	0.562825701	-4.045702931	5.22E-05	0.000942109	down
109407133	179.6284102	-2.095116556	0.49179159	-4.26017158	2.04E-05	0.000454908	down
134287788	45.77937342	-0.422048007	0.436133063	-0.967704682	0.333191879	0.55626385	none
109427619	104.0843451	-2.15817221	0.704244733	-3.064520201	0.002180195	0.013884397	down
109397228	49.46752417	-0.569884947	0.385002063	-1.480212709	0.13881649	0.327635798	none
109397219	8.605690882	-2.848224335	0.718716333	-3.96293253	7.40E-05	0.001205139	down
109408193	5.702002777	0.293957549	0.747694694	0.393151845	0.694207334	0.834649381	none
109416331	3077.282718	-2.188268104	0.589173586	-3.714131377	0.000203903	0.002364752	down
109426551	282.4966152	-1.882004845	0.58356406	-3.225018424	0.001259646	0.009181754	down
109426544	904.235137	-2.100990144	0.602443672	-3.487446615	0.000487656	0.004504306	down
109426538	11.39092806	-1.840594611	0.630132808	-2.920962991	0.003489513	0.020234715	down
109416324	46.57466416	-2.242270457	0.618077196	-3.627816187	0.000285829	0.002966426	down
109416319	8.277100332	-1.971095187	0.713013337	-2.764457669	0.00570175	0.02952547	down
109416314	1.749448161	-2.351917856	1.446347308	-1.626108641	0.103926546	NA	none
109424859	9701.216569	-2.385375937	0.627459004	-3.801644286	0.000143739	0.001870152	down
109424864	249.5238702	-1.620207477	0.567982813	-2.852564266	0.004336804	0.023961338	down
115258024	1904.789952	-1.701748656	0.501193289	-3.395393939	0.000685299	0.005812234	down
115258025	306.2011659	-2.542226807	0.658039815	-3.863332808	0.00011185	0.001598493	down
109406996	5.53187302	-1.227156303	0.851304723	-1.44150064	0.149443297	0.343124078	none
134285351	330.1526587	-0.865113	0.871885956	-0.992231834	0.321084447	0.547741726	none
134285350	11.81316994	-3.024445189	0.70116067	-4.313483797	1.61E-05	0.000383782	down
109407160	101.9600012	-2.040963929	0.597207921	-3.417509811	0.000631968	0.005450865	down
109405190	4.064559551	0.022833594	1.001965337	0.022788807	0.981818737	NA	none
109405553	21.85217856	-2.128941696	0.563750667	-3.776388784	0.000159119	0.001991725	down
109405556	10.52116249	1.806063277	0.825878227	2.18683968	0.02875423	0.105432175	up
109397439	17.29370317	0.510117009	0.506175599	1.007786646	0.313556898	0.540251737	none
109405543	13.89025239	-1.507966807	0.598001329	-2.52167802	0.011679656	0.052213241	down
109405673	1.196232687	-1.631632248	1.555904241	-1.048671381	0.294329391	NA	none
109405528	16389.25553	-1.821896635	0.568078599	-3.207120702	0.001340707	0.009675482	down
109405526	6.488823817	-1.796770888	0.806799447	-2.227035349	0.025944911	0.097394031	down
109405537	70.77717781	-2.434754075	0.590006036	-4.126659601	3.68E-05	0.000734119	down
109405497	9.351604482	0.357590185	0.630102038	0.567511551	0.570366681	0.758121952	none
109405654	74.69754685	0.416299774	0.528683509	0.787427198	0.431031831	0.649230517	none
109405658	26.25433382	0.22034106	0.497385715	0.442998369	0.657766914	0.815542699	none
109405632	14.38487778	-1.364605934	0.606268502	-2.250827694	0.024396453	0.092635066	down
109405634	4.480901002	-1.40814184	0.822698853	-1.711612742	0.086968059	NA	none
109405633	13.74708795	-0.950838415	0.628385957	-1.513143961	0.130243095	0.313724244	none
109405642	51.4171184	-0.341020658	0.399890777	-0.852784504	0.393778819	0.616116832	none
109405490	5.116393022	0.318971202	0.788635729	0.404459487	0.685874864	0.832362274	none
109405638	3.528506073	0.473991821	0.941410971	0.503490862	0.614619203	NA	none
109405502	24.63477528	-0.931609349	0.538210946	-1.730937203	0.083462965	0.230571205	none
134285370	7.223974497	0.388248181	0.690928729	0.561922185	0.574169038	0.761365104	none
134285373	15.37655927	-0.857177744	0.600883071	-1.426530028	0.153715406	0.349178299	none
134285374	33.46775769	-1.888192715	0.666587786	-2.832624231	0.004616762	0.025050593	down
109622734	3.557424235	0.580928416	0.933113272	0.622570093	0.533567069	NA	none
109419703	1.069638744	-0.391822731	1.586586639	-0.246959555	0.804939525	NA	none
109419673	6.547460393	0.084784354	0.704072892	0.120419853	0.904150565	0.953766142	none
109419664	279.391571	-1.232280264	0.407689749	-3.022593205	0.002506189	0.015498238	down
115257106	11.86187696	-1.2069646	0.661997983	-1.82321492	0.068270846	0.200504184	none
109623012	8.07903462	1.146189541	0.742914571	1.542828188	0.122872468	0.300277551	none
115257105	14.84591535	0.064712291	0.586865531	0.110267663	0.912197102	0.956739521	none
109622746	249.6389136	-2.004908603	0.628699226	-3.188978959	0.001427763	0.010063648	down
109419559	56.51289931	0.981538848	0.499005061	1.966991769	0.04918416	0.157580318	none
109622748	4.467343856	0.710551056	0.872498879	0.81438621	0.415423736	NA	none
109419547	23.11297667	0.413356529	0.496939952	0.831803778	0.405519711	0.627466561	none
109419524	155.2715518	-2.298407356	0.630823856	-3.643501007	0.000268955	0.002838097	down
109419516	11.65752329	-1.818123566	0.785994485	-2.313150538	0.020714364	0.082088582	down
109423116	6.452174628	-0.117850109	0.709315626	-0.166146218	0.868041883	0.931829713	none
109419144	12.58149758	-1.841456149	0.672079118	-2.739939538	0.006145049	0.030938318	down
109423119	4.661824415	0.402416442	0.821590504	0.48980172	0.624274214	NA	none
109423123	4.292939122	0.15066926	0.83928321	0.179521356	0.85752835	NA	none
109419263	5.404219396	-0.29212718	0.768098446	-0.38032518	0.703704046	0.841896123	none
109419224	2.827841216	-0.158164602	1.002606539	-0.157753411	0.874651111	NA	none
109423140	1.741574119	-0.034216842	1.24628212	-0.027455133	0.978096725	NA	none
109419102	8.248015221	-0.197597758	0.648897441	-0.30451308	0.760737029	0.873904552	none
109397285	13.88487035	-0.959753023	0.545844358	-1.758290635	0.07869807	0.221624511	none
115257160	52.4300517	0.215923932	0.421351601	0.512455469	0.608332279	0.7833438	none
109397295	1.615842601	-0.235516979	1.269476628	-0.185522895	0.852818924	NA	none
109423204	218.6787131	-1.770795801	0.593217738	-2.985068866	0.002835145	0.01706729	down
115266664	29.97884054	-0.431347206	0.508072267	-0.848987898	0.395888027	0.61658991	none
115266637	2.351466151	0.05548058	1.085131525	0.051127977	0.959223542	NA	none
115263681	6.439131057	0.36249224	0.724205317	0.500537943	0.616696346	0.789353927	none
109397253	234.4606273	-2.737288456	0.599668435	-4.564669902	5.00E-06	0.000162145	down
109397249	2.937718212	0.667910191	1.029275904	0.648912685	0.516394815	NA	none
109423234	6.969220136	-0.500260581	0.684287494	-0.731067841	0.464737716	0.679145696	none
115263687	4.808740154	1.250608456	0.881394834	1.418896967	0.155929057	NA	none
109397252	206.96781	-1.805441863	0.627203834	-2.878556804	0.003994993	0.022518363	down
109397239	10.84130983	-1.046150676	0.710315417	-1.472797367	0.140805683	0.330397303	none
109423519	4.704950607	-1.237662041	0.817560791	-1.51384711	0.130064621	NA	none
109430199	2.546055373	0.292803809	1.058384443	0.276651656	0.782047596	NA	none
109423516	7.399623706	-0.330055099	0.668489606	-0.493732581	0.621495052	0.793464865	none
109430200	5.958218939	0.691636508	0.795939436	0.8689562	0.384871088	0.608485214	none
109432159	8.972498489	-0.873114444	0.607849191	-1.436399781	0.150888616	0.344698348	none
109432128	3.927794191	-0.568464648	0.855499994	-0.664482352	0.506381641	NA	none
115263693	4.696542921	-0.424424749	0.809427911	-0.524351511	0.600034075	NA	none
109432145	75.93913256	0.154526408	0.442847552	0.348938156	0.727135739	0.85865411	none
109432154	9.430780608	0.308666976	0.641993702	0.480794399	0.630662631	0.798324608	none
109432168	13.01529229	-0.037502747	0.540057088	-0.069442191	0.944637646	0.97165296	none
109423501	22.94166852	-2.56633804	0.685999957	-3.741017786	0.000183277	0.002182562	down
109423494	7.26711218	0.238931542	0.724614714	0.329735978	0.741599466	0.862942501	none
109432122	53.99089867	-0.439220855	0.419542252	-1.046904939	0.295143424	0.522596787	none
109432121	17.48554788	0.778017589	0.525887605	1.479437015	0.139023553	0.327719909	none
134285427	18.53102314	-0.933110916	0.494579343	-1.886675878	0.059203934	0.181283518	none
109423465	240.7503881	-2.527293008	0.568177805	-4.44806711	8.66E-06	0.000249624	down
109432158	0.350643547	-2.572539102	3.162961255	-0.813332474	0.416027463	NA	none
109423478	66.10377592	-4.432515599	0.814609538	-5.441276334	5.29E-08	6.86E-06	down
115263729	38.80121407	1.071852283	0.431024285	2.486756132	0.012891373	0.056790881	up
109432157	20.85042805	-0.174319789	0.510077507	-0.341751569	0.732537859	0.859648847	none
115263730	580.1595443	-0.583108305	0.618869605	-0.942215129	0.34608251	0.567681659	none
115263719	2.49595299	-1.436458946	1.082147708	-1.327414858	0.184371487	NA	none
109424301	27.85807151	-2.400938633	0.694409081	-3.4575277	0.000545156	0.004886215	down
109431943	6.204342038	-1.038956647	0.735277222	-1.413013509	0.157651752	0.354569926	none
109431950	15.52197375	-0.493441066	0.598101138	-0.825012754	0.40936435	0.630726906	none
109431949	20.69011176	0.021769129	0.582722691	0.037357614	0.970199868	0.986929567	none
109430298	23.63910397	-0.827818555	0.552081382	-1.49945023	0.133756871	0.319432527	none
109431948	124.2271041	-0.197999274	0.357438426	-0.55393953	0.579620231	0.765642465	none
109430265	13.26817824	-1.120139797	0.558329141	-2.006235597	0.044831118	0.14687451	down
109430284	251.2378513	-3.034167161	0.555848173	-5.458625766	4.80E-08	6.45E-06	down
109415540	12.93423003	-1.14583339	0.627882265	-1.824917592	0.068013466	0.200014491	none
109430272	25.33776602	-1.455597239	0.613284083	-2.373446955	0.017622924	0.072202274	down
109415541	7.32312357	0.462406104	0.719664464	0.642530134	0.52052903	0.721226644	none
109430282	438.8239113	-3.241821642	0.597474443	-5.425874997	5.77E-08	7.22E-06	down
109430279	11.35696623	-1.001660196	0.582803199	-1.718693717	0.085670157	0.23444803	none
109415536	5.857321613	-1.523508778	0.786181875	-1.937857926	0.052640558	0.16585275	none
109415535	30.97044016	-1.636789537	0.594148159	-2.754850807	0.00587189	0.029894758	down
109430248	13.54616543	0.074925401	0.552902908	0.135512763	0.892206474	0.945332603	none
109430275	18.85358975	-0.663444841	0.514918917	-1.288445268	0.19759101	0.408139322	none
109430277	5.076104631	-0.487274709	0.786606381	-0.619464475	0.535610418	0.732393964	none
109430291	18.65287599	0.163394557	0.495542116	0.3297289	0.741604815	0.862942501	none
109430292	5.151351715	0.015914361	0.767487863	0.020735652	0.983456529	0.993860579	none
109430294	38.78658674	-0.409241602	0.465681836	-0.878800869	0.379509255	0.602896541	none
109412409	3.392286819	0.502460438	0.962324889	0.522131812	0.601578559	NA	none
109430321	1.719658998	-1.005581331	1.227699864	-0.819077497	0.4127422	NA	none
109430345	44.21445098	-0.098199958	0.41796139	-0.234949832	0.814247672	0.903061121	none
109430356	4.330195191	1.491965676	1.056224596	1.412545856	0.157789298	NA	none
109430324	13.31216187	0.967724309	0.594223811	1.628551887	0.103407916	0.26673483	none
109430323	78.849822	-0.443520377	0.592934853	-0.748008613	0.454454962	0.670325686	none
134286626	23.25142228	0.063053643	0.54054434	0.116648419	0.907138667	0.953766142	none
109412457	16.40902984	-2.105164999	0.556488215	-3.782946238	0.000154983	0.001970903	down
134285459	11.28574094	0.912480732	0.62602526	1.457578137	0.14495686	0.336656046	none
109412435	8.047319734	0.232279121	0.652597533	0.355930125	0.721892895	0.856117577	none
109412434	207.5030449	-0.500797753	0.357109037	-1.402366506	0.16080583	0.359215485	none
109412455	23.76282247	0.168013288	0.468485838	0.358630452	0.719871563	0.85424445	none
134286645	31.38250677	-1.941965357	0.504770097	-3.847227417	0.000119462	0.001656284	down
109430338	24.40153354	0.051382943	0.512203125	0.100317512	0.920092255	0.960855836	none
115263758	104.6396308	0.176382742	0.40456951	0.435976361	0.662853881	0.816493123	none
109400059	44.47842058	-0.966960058	0.418826519	-2.308736469	0.020958209	0.082564307	none
109400116	71.42852383	-0.092479361	0.3676591	-0.251535625	0.801400023	0.896695186	none
109400125	4.330153514	0.677029854	0.902688176	0.750015201	0.45324555	NA	none
115254340	24.15505296	-2.722196163	0.578967605	-4.701810839	2.58E-06	0.000105539	down
109621592	4.392850533	-0.674489382	0.829655397	-0.812975344	0.416232194	NA	none
109400105	1.167414611	0.244283961	1.565323256	0.156059753	0.875985922	NA	none
109400102	57.40078201	-0.447065295	0.435755006	-1.025955613	0.304912507	0.530189178	none
109621633	7.718638226	-0.30198136	0.672362958	-0.44913444	0.653334678	0.813841624	none
134283994	12.15479107	-0.191794035	0.587253528	-0.326594948	0.743974265	0.863447092	none
109400080	6.27633215	-0.720177262	0.762707048	-0.944238372	0.345047851	0.566752804	none
109621587	44.24378118	-0.347874325	0.49477882	-0.703090575	0.481999305	0.692111344	none
109400092	57.50893759	-1.972977831	0.59239912	-3.330487444	0.000866941	0.006947009	down
109621583	4.761193606	-0.197935847	0.798090251	-0.248011859	0.804125231	NA	none
109400082	588.9171935	-0.867718753	0.525846246	-1.650137774	0.09891476	0.258990849	none
109621546	5.801291951	0.350784058	0.751633173	0.466695817	0.640717523	0.805892103	none
109621585	40.52786639	0.015073365	0.498804368	0.030218993	0.975892402	0.989798664	none
115254326	2.976261686	1.280836596	1.09669605	1.167904813	0.242845162	NA	none
109400079	7.289781063	-0.029069096	0.684018967	-0.042497499	0.966102105	0.983992885	none
109400111	20.82470738	-0.344152315	0.537481216	-0.640305754	0.521973841	0.722129914	none
109621625	720.8955052	-0.853554464	0.5820759	-1.466397192	0.142540111	0.333389564	none
115253921	7.189124467	0.887040339	0.725789368	1.222173233	0.221642124	0.438452811	none
109400128	385.1811315	-0.481060484	0.452792588	-1.06243012	0.288040466	0.515067435	none
109621635	7.057135092	0.58109104	0.709992052	0.818447245	0.413101854	0.633293237	none
109621632	1836.809312	-1.024418383	0.510183955	-2.00793924	0.044649749	0.146412455	down
109400064	7.922559303	0.231743448	0.665060997	0.348454427	0.727498934	0.858724579	none
115254318	109.0029196	-0.463342796	0.34783835	-1.332063575	0.182839298	0.389042587	none
109400097	53.30963878	-1.005464234	0.475070135	-2.116454306	0.034306188	0.121239411	down
109621577	41.09665675	-0.268889431	0.466791352	-0.57603773	0.564589679	0.752924517	none
109621611	3.449380751	-0.482498132	0.964263249	-0.50038009	0.61680747	NA	none
134286756	805.0589983	-2.520018605	0.502761066	-5.012358308	5.38E-07	3.10E-05	down
109621606	20.33404699	-2.134732468	0.593857189	-3.594689951	0.000324778	0.003274846	down
109400072	2.890878508	-0.549399044	1.026871144	-0.53502238	0.592634381	NA	none
109621269	5.728500616	-1.034654716	0.736832106	-1.404193312	0.160261293	0.358333539	none
109400054	3.1113634	0.402679219	1.031210156	0.390491906	0.696172839	NA	none
109400055	21.83722851	-1.148573675	0.465527028	-2.467254542	0.013615353	0.058558925	down
109621569	157.2372845	-2.073056073	0.560179311	-3.700700884	0.000215005	0.002423812	down
109430404	10.24877209	0.150094121	0.591422334	0.253785007	0.799661657	0.89660897	none
109408866	35.01902567	-0.141716811	0.429666999	-0.329829406	0.741528867	0.862942501	none
109430401	12.2909303	0.052064006	0.560762673	0.092844993	0.926026706	0.96317391	none
134285485	1.909078691	-0.62576883	1.167906283	-0.535803976	0.592094034	NA	none
109413270	25.64795911	0.006591431	0.563642378	0.01169435	0.990669472	0.996253454	none
134291181	3.162228121	0.36699811	1.057007812	0.347204728	0.728437519	NA	none
109415405	8.567038317	-0.245608189	0.627432366	-0.391449664	0.695464888	0.835110005	none
109405114	33.41884318	0.598354751	0.4772302	1.25380739	0.209912022	0.42308753	none
109415407	14.44906945	1.039588988	0.597965835	1.738542452	0.082115277	0.228412609	none
109410081	129.9002782	-0.324009755	0.454302517	-0.713202642	0.475720372	0.688268214	none
109430224	137.4443813	0.648352823	0.348614577	1.859798373	0.062914058	0.189692414	none
109410077	1.574931972	-0.371499461	1.314204601	-0.282680079	0.777422088	NA	none
109410076	8.862397386	0.472347415	0.639495503	0.738625076	0.460134693	0.676778337	none
109410075	4.323795572	-0.321141415	0.862422332	-0.372371404	0.709616342	NA	none
109410072	4528.953498	-0.762406192	0.444313545	-1.715919312	0.086176812	0.235366285	none
109430213	17.48859017	-0.566073861	0.502679248	-1.126113449	0.260117502	0.482486731	none
109430214	3.811254427	0.326773032	0.890565729	0.366927472	0.713673119	NA	none
109410069	1.741574119	-0.034216842	1.24628212	-0.027455133	0.978096725	NA	none
115264785	12.44342767	-1.86314322	0.664381805	-2.804326075	0.005042188	0.026877392	down
109430448	0.292373665	0.847018649	2.428206342	0.348824824	0.727220826	NA	none
109432139	2.639283948	-1.023412417	1.017121268	-1.006185249	0.314326467	NA	none
109432132	4.347535628	-0.123189288	0.831628914	-0.148130117	0.882240082	NA	none
109432116	9.139756093	0.777224747	0.659478857	1.178543844	0.238579864	0.459764246	none
109432118	12.03957134	-0.700680571	0.607307103	-1.153750002	0.248602678	0.469769766	none
109430360	36.18626027	-0.434175477	0.477025454	-0.910172555	0.362731515	0.584946869	none
109432134	7.286927183	-0.745449557	0.669417284	-1.113579788	0.265459501	0.48907046	none
109430195	24.45847071	-2.25122456	0.718910085	-3.131441062	0.001739507	0.011693352	down
109432169	6.687640127	-0.706855974	0.703565664	-1.00467662	0.31505259	0.540984343	none
109430140	18.15542881	-1.504376943	0.605229869	-2.485629049	0.012932269	0.056833095	down
109430124	7.598405018	-0.519492661	0.670524976	-0.774755124	0.438484371	0.655559418	none
109430725	3.811876664	-0.711682831	0.873626939	-0.814630135	0.415284055	NA	none
109430032	11.51276332	-3.623934155	0.887994378	-4.081032771	4.48E-05	0.000843289	down
115253993	14.48116402	0.186318731	0.54378749	0.342631515	0.73187569	0.859648847	none
109429924	11.93046818	-0.733350545	0.610470399	-1.20128764	0.229639643	0.448167691	none
109430726	9.107739875	1.141811357	0.675972125	1.689139706	0.09119266	0.243942046	none
109430733	30.12955338	-0.469137081	0.477409791	-0.98267168	0.325769053	0.549763674	none
109430732	32.97153161	-2.089570088	0.694020308	-3.010819803	0.002605434	0.015940252	down
109429778	94.21718367	-2.419357337	0.671722718	-3.601720279	0.000316118	0.003205335	down
109429762	48.82876913	-1.325457149	0.542740177	-2.442157785	0.014599764	0.061798339	down
109430715	34.24683634	-0.931950205	0.473952497	-1.966336734	0.049259726	0.157683251	none
109429722	9.430454619	-0.303559852	0.619923734	-0.489672899	0.624365382	0.79409487	none
109430713	58.79218293	-0.694727149	0.374980773	-1.852700724	0.063925266	0.191301497	none
109430742	8.624665893	-0.67155864	0.628394763	-1.068689109	0.285209781	0.511770392	none
109429542	5.34225607	-0.971317001	0.758451075	-1.280658744	0.200313557	0.41133066	none
109399928	18.99940111	-0.043418999	0.486162256	-0.089309688	0.928835795	0.964161835	none
109399943	4.457261032	-0.972239207	0.820896306	-1.184362994	0.236269402	NA	none
115267078	24.07498429	0.423385603	0.460174911	0.920053642	0.357544728	0.580970171	none
115267077	56.64753856	-0.810031471	0.445540591	-1.818086808	0.069050866	0.202096971	none
109399934	3.724066382	0.693298241	0.923122346	0.751036137	0.452630908	NA	none
109399954	24.69368988	-0.074702001	0.497788753	-0.150067675	0.880711222	0.935655904	none
109399952	5.250523649	-0.172650743	0.819983582	-0.210553902	0.833235387	0.914066018	none
109399951	37.85065652	0.050515426	0.547910258	0.092196533	0.926541893	0.963433707	none
109399955	8.191184335	0.292562404	0.663528684	0.440919	0.659271638	0.815542699	none
109399939	2.119433841	0.52967002	1.211800563	0.437093393	0.662043619	NA	none
109399958	76.43414591	-1.5855155	0.539171191	-2.940653221	0.00327521	0.019175825	down
109425384	62.91438567	0.258716037	0.417848126	0.619162851	0.535809082	0.732393964	none
115267097	8.136144033	0.131602116	0.680048615	0.193518689	0.846552771	0.921711625	none
109425278	2.696691405	-1.063174247	1.042280761	-1.020045929	0.307706679	NA	none
109399856	1.431841201	0.690380257	1.425064491	0.484455448	0.628062675	NA	none
109399865	29.85319541	0.484041234	0.449457869	1.07694462	0.281505008	0.508016058	none
109399873	2.202957087	-0.074179892	1.110523023	-0.066797257	0.946743107	NA	none
109425367	4.534696829	0.734569845	0.858029734	0.856112342	0.391935643	NA	none
134285525	8.181821472	-3.2326515	0.881941256	-3.665381881	0.00024697	0.002684133	down
115267089	18.55838233	-0.420257729	0.57695908	-0.728401274	0.466367984	0.680090456	none
115267045	12.89178378	0.328664902	0.594312563	0.553016919	0.580251825	0.765653989	none
115267037	28.79781448	-0.005348398	0.472657895	-0.011315579	0.990971667	0.996253454	none
109425348	37.46952137	-0.202905636	0.421604646	-0.481269925	0.630324669	0.798324608	none
109428605	5.136292732	-4.046132178	1.195270255	-3.385119108	0.000711474	0.005950806	down
109425340	149.4027923	0.205732509	0.393299327	0.523093977	0.600908856	0.778479354	none
109425339	10.98389354	-1.419326033	0.680651289	-2.085246963	0.037046889	0.127954526	down
109425322	4.434436568	0.608310763	0.857346477	0.709527338	0.477997293	NA	none
109419806	9.617549385	-0.394069636	0.672884827	-0.585642029	0.558116098	0.748910042	none
109419814	18.06911687	-1.569050893	0.582642214	-2.692992121	0.007081394	0.034925898	down
109425310	10.89370862	0.339741648	0.597272998	0.568821374	0.569477368	0.758013661	none
109425308	4.695920684	0.413716844	0.81865273	0.505363055	0.613303863	NA	none
109425240	12.47313459	-1.444122016	0.738332239	-1.955924366	0.050474064	0.160438576	none
109412286	6.719323575	0.706066705	0.728391082	0.969351112	0.332370036	0.55607451	none
109425251	1.782484748	0.072302309	1.228648497	0.058847025	0.953073953	NA	none
109412297	8.235094596	0.293576835	0.665829141	0.440919173	0.659271513	0.815542699	none
109425246	1.506848098	0.812444111	1.416145999	0.573700813	0.566170278	NA	none
109399056	3.773928579	1.194306788	0.97793968	1.221247907	0.22199217	NA	none
109425244	25.78076065	0.051466759	0.516720918	0.099602624	0.920659811	0.96094681	none
109399052	13.66436152	0.267415168	0.585854808	0.456452971	0.648064282	0.810812131	none
109623010	13.07999847	-0.518525485	0.541420987	-0.957712202	0.338207902	0.561360167	none
134285544	10.37449902	-0.828407211	0.632280023	-1.310190392	0.190131435	0.39859874	none
109411869	9.286265124	0.128970971	0.642856426	0.200621734	0.840994362	0.918138206	none
109412718	9.738782894	-0.162213118	0.633129591	-0.256208398	0.797789924	0.896367248	none
134285541	8.59869312	0.244890866	0.688105188	0.355891614	0.721921736	0.856117577	none
109412716	15.19762731	-0.73662811	0.598876391	-1.230016948	0.218690758	0.434033599	none
109412721	6.012683922	0.423333786	0.764804255	0.55351913	0.579907985	0.765642465	none
109411863	9.114611392	0.958536847	0.669973454	1.430708698	0.152513719	0.347317943	none
109412731	44.76558361	0.80668435	0.436094436	1.849792807	0.064343418	0.191919973	none
109411856	77.07564144	0.89578808	0.390949588	2.29131353	0.021945287	0.085565403	none
109412740	238.7268267	-1.012088998	0.387401702	-2.612505293	0.00898813	0.04267627	down
109411886	5.195978648	0.721112384	0.824142036	0.874985565	0.38158176	0.604515256	none
109412743	152.82024	-2.373455479	0.575017583	-4.127622441	3.67E-05	0.000734119	down
115259545	30.28757611	0.745674313	0.463661674	1.608229351	0.107784957	0.274375452	none
115256944	38.60608009	-4.832092793	0.909649587	-5.312037584	1.08E-07	1.09E-05	down
109400400	1.080226566	1.409204996	1.625665657	0.866847983	0.386025307	NA	none
109399857	2.035452515	0.46291727	1.228989423	0.376664975	0.706422595	NA	none
134287274	16.25625924	-1.705920449	0.68403403	-2.493911667	0.012634398	0.055862199	down
109622450	7.982220665	-1.641753121	0.747700736	-2.195735596	0.028110874	0.10366226	down
109400504	12.55125924	0.897140933	0.64993238	1.380360421	0.1674757	0.36820157	none
134285572	173.3809088	-2.598700983	0.56756207	-4.578707991	4.68E-06	0.000155809	down
134287320	90.54773003	-2.050737359	0.66862253	-3.067107775	0.002161409	0.013793687	down
109400507	7.109717282	-0.306400415	0.69775281	-0.439124588	0.660571264	0.815542699	none
134285580	4.017944778	0.894910511	0.925724767	0.966713372	0.33368734	NA	none
109417800	9.488167997	-0.299963279	0.609874521	-0.491844254	0.62282945	0.793554535	none
109400499	7.009083547	0.376551952	0.717723476	0.524647675	0.599828138	0.778190187	none
109400498	11.20615246	0.51559358	0.627496279	0.821667947	0.411265907	0.632314799	none
115259554	15.18142561	-0.672321687	0.556690139	-1.207712585	0.227157836	0.444903083	none
109400529	3.343642248	1.512919394	1.07728677	1.404379443	0.160205889	NA	none
115259650	11.22541786	-0.312583226	0.590405322	-0.529438361	0.596501393	0.776238935	none
115259649	36.56256044	0.570585338	0.426935235	1.336468136	0.181396309	0.387783514	none
109417729	34.76235091	0.77321901	0.468553019	1.650227356	0.098896444	0.258990849	none
109408290	5.448172585	0.457126173	0.769588537	0.593987762	0.552520298	0.746284575	none
109400482	3.977896574	0.439054276	0.880572203	0.498601108	0.618060425	NA	none
109623050	3.765085674	1.271899445	1.002088945	1.269248056	0.204352606	NA	none
109621642	11.13059304	-0.317531918	0.584785465	-0.542988732	0.587137561	0.770259973	none
109411406	12.47915809	-0.222259584	0.619542305	-0.358748034	0.719783591	0.85424445	none
109623054	7.720067394	-0.071950714	0.680757639	-0.105692114	0.915826638	0.958666315	none
109417290	10.60178279	-0.076652037	0.58178353	-0.131753535	0.89517924	0.947652563	none
109417287	57.50947016	-2.655752997	0.622130055	-4.26880678	1.97E-05	0.000442564	down
109417286	4.796559007	1.665581829	0.943258061	1.765775345	0.077433546	NA	none
109425514	10.13827286	0.29732245	0.606520399	0.49021014	0.623985207	0.79409487	none
109425515	4.753591188	0.511037293	0.84570571	0.604273197	0.545662023	NA	none
115259484	5.59953553	1.534425518	0.873127625	1.757389727	0.078851403	0.221712311	none
115259608	6.489021899	1.508420199	0.823214076	1.832354721	0.066898589	0.197610324	none
109416957	29.66979918	-0.060252224	0.565079241	-0.10662615	0.915085572	0.958666315	none
109402364	5.361093204	1.1010095	0.8314782	1.324159189	0.185450181	0.391388992	none
109416956	9.544035298	1.063251703	0.686215066	1.549443834	0.121275064	0.297652793	none
134285599	21.88737269	-0.106778235	0.561395541	-0.19020143	0.84915129	0.923156389	none
109416915	34.88951538	1.003901325	0.468306398	2.14368484	0.032058148	0.115447496	up
134285605	63.23361731	-0.444125187	0.39805977	-1.115724876	0.264539919	0.487947107	none
109415615	20.02680071	-0.270585041	0.500154734	-0.54100266	0.588505749	0.771218726	none
109425522	32.21381393	-0.879223372	0.470467064	-1.86883087	0.061646349	0.187362785	none
115254040	50.21309005	-0.481069164	0.436934595	-1.101009554	0.270892499	0.495517183	none
109415611	177.0407343	0.015470065	0.353210254	0.043798459	0.965065055	0.983212504	none
109415608	8.981819676	1.283528655	0.722803825	1.775763505	0.075771905	0.215933215	none
109398975	30.68483159	-0.050490958	0.499157133	-0.101152432	0.919429457	0.960855836	none
109399006	1.264227967	0.168888796	1.478712647	0.114213398	0.909068632	NA	none
109429328	71.56401936	-0.509898351	0.402238955	-1.267650346	0.204922844	0.416967446	none
109425506	7.337038142	-0.258789316	0.662338838	-0.39072043	0.696003896	0.835480867	none
109400928	2.074858413	0.465874391	1.176818766	0.395876073	0.692196453	NA	none
109400918	6.797508546	-0.235934418	0.695130924	-0.339410045	0.734300852	0.860397706	none
134285628	1.063598214	1.387119795	1.648309814	0.8415407	0.400045094	NA	none
109429307	38.657532	0.204966057	0.436487658	0.469580419	0.638654817	0.804133537	none
109400865	8.630482316	0.777045736	0.666730947	1.165456231	0.243834367	0.465079155	none
109429359	18.61217119	0.028358459	0.484673436	0.058510447	0.953342041	0.976200736	none
115259581	3.271111169	1.573322202	1.116136784	1.409614148	0.158653647	NA	none
109400818	7.813946852	-0.339290038	0.647660543	-0.523870168	0.600368845	0.778479354	none
109398210	35.81410929	-0.262318733	0.431556567	-0.60784322	0.543291461	0.738355673	none
115263769	8.353913892	-0.291314285	0.691636761	-0.421195491	0.673612337	0.822518127	none
109398222	5.576031072	-0.161964876	0.753765871	-0.21487425	0.829865362	0.910919644	none
115259414	22.49146381	-0.974728715	0.552554716	-1.764040168	0.077725217	0.219566176	none
115259822	5.616319463	0.559037042	0.778103591	0.718460946	0.47247312	0.685756668	none
109398214	0.584747331	1.847864377	1.942159221	0.951448448	0.341376776	NA	none
109398221	9.842202955	0.437985154	0.633694557	0.6911613	0.489464181	0.698145614	none
109429297	1.080226566	1.409204996	1.625665657	0.866847983	0.386025307	NA	none
109429298	14.26986643	0.359598138	0.550462413	0.653265562	0.51358509	0.716440812	none
109429300	6.675470472	0.467158791	0.739785879	0.631478384	0.527727779	0.726175829	none
134283972	2.574784855	0.986049187	1.133404088	0.869989086	0.384306368	NA	none
109416831	76.09046885	-2.131844423	0.528132572	-4.036570622	5.42E-05	0.0009605	down
109412595	3.77260229	-0.612769116	0.865590267	-0.707920525	0.478994613	NA	none
109397298	13.60205227	0.032857701	0.586243455	0.056047877	0.955303667	0.977106878	none
109412594	7.403440097	0.4790617	0.693720057	0.690569193	0.489836313	0.698145614	none
109412581	19.27310067	-0.147069873	0.524683209	-0.280302229	0.779245641	0.884786261	none
109412580	20.69704377	0.320268277	0.524905956	0.610144109	0.54176635	0.73802567	none
109397016	4.72705042	1.258177302	0.914518033	1.375781839	0.168889186	NA	none
109412577	16.18323382	0.368427564	0.533995222	0.689945432	0.490228504	0.698145614	none
109396991	10.62924314	-0.690272534	0.58212957	-1.185771295	0.235712631	0.456583164	none
134285649	15.67012028	0.652614076	0.585228112	1.115144783	0.264788384	0.488157355	none
109397026	14.63308165	0.687880884	0.614988059	1.11852722	0.263341888	0.486974556	none
109397080	68.92970564	-0.555782992	0.563044575	-0.987103006	0.323592144	0.548384447	none
109400757	3.230091877	0.878480985	1.006127504	0.873130872	0.382591749	NA	none
109400736	478.6825461	-0.480724095	0.420016866	-1.144535215	0.252401742	0.474233087	none
109400723	11.37912789	-0.464204151	0.562929309	-0.82462246	0.409585966	0.630800618	none
109414950	10.00445396	-0.914135294	0.631406098	-1.447777108	0.147679397	0.34060447	none
109397201	9.000952358	0.530270591	0.649929343	0.815889599	0.414563282	0.635232044	none
109622702	0.402339255	-1.610755799	2.653618726	-0.607003479	0.543848603	NA	none
109622701	2.169386856	-1.777388036	1.453473974	-1.222855082	0.221384437	NA	none
109398456	23.58259796	0.05505159	0.483417521	0.113880005	0.909332916	0.954839018	none
134285657	12.31362504	0.910860879	0.614233761	1.482922198	0.138095083	0.326357521	none
109398472	10.17971713	0.296467743	0.602250759	0.492266284	0.622531112	0.793464865	none
109621513	213.2610044	-0.888883086	0.405127242	-2.19408372	0.028229391	0.103822382	none
109398460	14.91522215	-0.096105145	0.531124705	-0.180946478	0.856409587	0.927436396	none
109398471	9.615480275	0.547458142	0.644232658	0.849783281	0.395445586	0.61658991	none
134285667	27.11437116	0.080060607	0.469830848	0.170403046	0.864693177	0.931129111	none
134285664	10.16735754	1.132830847	0.647095075	1.750640502	0.080007854	0.22426912	none
134285668	2.842984906	2.025038324	1.258945315	1.608519687	0.107721408	NA	none
134287549	5.698615253	-0.582306305	0.749919289	-0.776491969	0.437458561	0.654757184	none
109403741	87.4545984	-1.215528387	0.428810752	-2.834649973	0.004587592	0.024929579	down
109417122	24.01899227	0.309149809	0.547669692	0.56448223	0.57242599	0.759746379	none
109417128	424.7311917	-3.085939864	0.569415583	-5.419486145	5.98E-08	7.23E-06	down
109417123	16.397769	0.279311193	0.587184106	0.475679076	0.63430303	0.800845815	none
109424334	3.452768275	0.998899166	0.995776199	1.003136213	0.315795144	NA	none
109623070	227.0371082	-2.000729947	0.568334922	-3.520336109	0.000431	0.004111546	down
109414930	14.76312027	0.832540865	0.578513613	1.439103327	0.150121249	0.343974086	none
109408326	3.661240632	0.21317417	0.900787668	0.236653074	0.812925943	NA	none
109623083	4.855639807	0.082660485	0.802338368	0.103024469	0.91794355	NA	none
109416865	284.146717	-0.293511685	0.313214215	-0.937095672	0.348709348	0.571216124	none
109416868	3.084525288	1.351215724	1.08898089	1.240807562	0.214676847	NA	none
109623096	29.80191964	1.55851259	0.51489304	3.026866684	0.002471029	0.015306887	up
109623098	22.14195276	-0.460628714	0.567237702	-0.812055886	0.416759565	0.637520952	none
109421114	31.35297872	0.25388438	0.418227265	0.607048848	0.543818495	0.738795336	none
109421097	67.80534044	-1.071450462	0.56749266	-1.888042856	0.059020197	0.180948747	none
109413900	159.5386736	-2.136210057	0.493190545	-4.331409182	1.48E-05	0.00036586	down
109413902	114.1027438	-1.278072815	0.515870757	-2.477505846	0.013230424	0.057379259	down
134291967	80.74626277	-2.285725228	0.574973742	-3.975355847	7.03E-05	0.00117016	down
134285710	1874.511576	-1.976494613	0.599860503	-3.294923741	0.000984484	0.007603567	down
134285711	31.95834935	-2.449893536	0.576419859	-4.250189336	2.14E-05	0.000472763	down
109403613	5.483773585	0.49334432	0.776769236	0.635123402	0.525347935	0.724273834	none
109409079	5.909555553	0.396098884	0.749002073	0.528835498	0.59691957	0.776238935	none
109409078	20.18322854	0.654942892	0.513767893	1.274783615	0.202385842	0.413332128	none
115257405	8.348827997	0.987302829	0.711012941	1.3885863	0.164958586	0.364899248	none
115257821	9.793936447	1.283739973	0.66256342	1.937535236	0.05267995	0.16585275	none
109409086	5.758803354	-3.412905445	1.000252908	-3.412042514	0.000644781	0.005546335	down
134287608	16.13301076	-0.729134917	1.205584141	-0.604798033	0.545313201	0.740548791	none
109408847	29.79817632	0.35861452	0.46703773	0.767849141	0.442576816	0.65896384	none
109414772	19.60928855	-0.558505463	0.489716595	-1.140466688	0.254091923	0.476869702	none
109414745	10.53903135	-0.509783007	0.600528861	-0.848890103	0.395942446	0.61658991	none
109430017	6.793556643	0.423470811	0.707468109	0.598572297	0.549458134	0.744506543	none
109414744	3.769612897	0.800758204	0.951704247	0.841393959	0.400127269	NA	none
115267359	2.805172333	0.54144223	1.048270824	0.516509873	0.605498345	NA	none
115253904	1.448469553	0.708258687	1.419694179	0.498881166	0.617863103	NA	none
109430033	2.518108298	0.251387946	1.065964618	0.235831416	0.813563489	NA	none
115253499	13.82500036	0.77866414	0.578062778	1.347023488	0.177972668	0.385152144	none
109430001	8.78004827	1.286872912	0.745092332	1.727132137	0.084143935	0.231922919	none
109416369	5.455049888	1.520181856	0.927022948	1.639853532	0.101035625	0.262853482	none
109416373	5.079820936	0.220903663	0.789357178	0.279852606	0.77959059	0.884901139	none
109416397	20.0894515	0.058770361	0.499705365	0.117610027	0.90637666	0.953766142	none
109417326	13.07742353	-1.095055203	0.735527982	-1.488801555	0.136539633	0.323946972	none
115253603	3.371078541	1.005226095	1.054084182	0.95364878	0.340261455	NA	none
134283925	3.777346839	-0.006661528	0.952281049	-0.006995338	0.994418573	NA	none
115269313	6.972854041	2.839926037	1.030485918	2.755909604	0.005852917	0.029894758	up
109408281	4.786159866	0.845937856	0.849232149	0.996120858	0.319191427	NA	none
109415271	2.437683108	-0.628687534	1.055318217	-0.595732665	0.551353833	NA	none
109415311	274.1616645	-2.838505258	0.639426081	-4.439145265	9.03E-06	0.000256133	down
109405430	1.029501945	1.347092246	1.675293577	0.804093243	0.421343126	NA	none
109405419	2.308962197	1.643226722	1.296674486	1.267262323	0.205061508	NA	none
109408271	5.289175786	0.488418719	0.83895919	0.582172202	0.560450696	0.751144257	none
109405429	2.910229217	1.209152157	1.113325452	1.0860725	0.277446918	NA	none
109408289	147.2118751	-1.261666583	0.665098675	-1.896961503	0.057833019	0.178212105	none
115269183	24.63440283	1.04173653	0.485550247	2.145476265	0.031914787	0.11504536	up
109405422	11.12335732	1.163796114	0.624560346	1.863384572	0.062408179	0.188927108	none
109405451	11.18176451	1.744569586	0.688555736	2.533665027	0.011287658	0.05071064	up
109405452	41.36221461	-1.557077528	0.691156144	-2.252859272	0.024268024	0.092437487	down
109405479	1.85835407	-0.676826925	1.191148225	-0.568213856	0.569889764	NA	none
109405443	34.41072697	-0.142528767	0.45175611	-0.315499367	0.752382531	0.867857829	none
109405470	8.847213682	0.163925073	0.749254167	0.218784333	0.826818052	0.908523053	none
109405471	65.34557056	0.769295027	0.413516403	1.860373668	0.062832677	0.189692414	none
109402430	18.22835053	1.043860965	0.533000873	1.95846014	0.050176044	0.15963106	none
109423544	23.00118615	0.503883593	0.492513497	1.023085856	0.306267254	0.531551774	none
109423538	90.61078704	-0.229517973	0.465113983	-0.493466077	0.621683303	0.793464865	none
109402443	43.86053341	1.359697092	0.585747248	2.321303425	0.020270474	0.080770383	up
109423532	99.55298201	-0.764724233	0.439643897	-1.739417375	0.081961374	0.228159347	none
115260811	43.36424374	-0.010159719	0.382200091	-0.0265822	0.978792971	0.990737858	none
115260809	14.62938319	1.039494424	0.573076266	1.813884967	0.069695438	0.203371735	none
115260814	7.620726847	0.987099476	0.713227056	1.383990509	0.166361361	0.366884411	none
109402406	11.40853856	0.752382916	0.601622595	1.250589525	0.211084274	0.424507433	none
115268757	4.945790395	1.315221918	0.88657952	1.483478795	0.137947246	NA	none
109402435	52.15039015	-0.673882488	0.376814514	-1.788366591	0.073716883	0.212206411	none
134285745	182.9193372	-0.926406037	0.337310606	-2.746447992	0.006024444	0.03053054	none
109402465	7.135979989	1.133627108	0.866669107	1.308027595	0.19086395	0.399329186	none
115264094	8.654891528	-0.371040959	0.629700904	-0.589233645	0.55570455	0.747113896	none
109400247	2.478702399	0.24915736	1.076503969	0.23145048	0.816964852	NA	none
109423610	5.286642811	0.71035643	0.818437676	0.867941995	0.385426088	0.608832332	none
109400253	2.218723015	0.672341484	1.190845563	0.564591669	0.572351533	NA	none
115265081	0.684036504	2.120411054	1.902221316	1.114702604	0.264977885	NA	none
109423617	0.517394357	1.713477481	2.071830063	0.827035726	0.408216812	NA	none
109400264	1.919563634	3.597067091	1.538911474	2.337410015	0.019417875	NA	up
109423629	10.71914551	1.305812871	0.665748863	1.961419604	0.049830095	0.158669513	up
109400267	16.0991542	1.362492793	0.584054928	2.332816191	0.019657795	0.079110637	up
115264125	12.00254338	1.025359626	0.633953124	1.617406063	0.105790658	0.270274963	none
115264141	20.00224309	1.536598766	0.555513422	2.766087558	0.00567333	0.029462357	up
109423622	27.94946938	0.192495183	0.43847874	0.439006879	0.660656552	0.815542699	none
109423623	9.955478843	0.389111653	0.623893476	0.623682837	0.532835897	0.730160176	none
115264135	9.45756612	-1.595629232	0.68689754	-2.32295086	0.020181792	0.080593957	down
115264136	19.87337667	0.123445656	0.473693955	0.260602136	0.794399342	0.894182448	none
115264134	4.011261941	0.941669845	0.937842162	1.004081372	0.315339393	NA	none
109411053	7.789584557	0.053791443	0.66559716	0.080816815	0.935587635	0.968953814	none
109414894	29.70186595	-0.506901659	0.641663106	-0.789980995	0.429538868	0.648256483	none
134285768	5.126235659	1.382950451	0.884120011	1.564211232	0.11776797	0.291807326	none
109415927	49.51909997	-0.136194127	0.403303561	-0.337696318	0.73559205	0.860799208	none
109415925	2.236322454	0.797890616	1.185837968	0.672849611	0.501042972	NA	none
109415920	7.680581478	0.335399329	0.696548616	0.481516037	0.630149785	0.798324608	none
109415919	0.200738416	0.2947093	3.180073716	0.092673732	0.926162766	NA	none
109411499	13.7214841	0.39019866	0.547928371	0.712134433	0.476381534	0.688386731	none
109411497	34.15042949	-0.451310492	0.47709785	-0.94594954	0.344174324	0.56608645	none
115264342	3.619410422	1.103017664	0.990531717	1.113561176	0.26546749	NA	none
109402949	29.48493755	-0.278539416	0.548893217	-0.507456473	0.61183457	0.785902155	none
109416080	4.483034221	1.566468585	0.994286094	1.575470676	0.115147842	NA	none
109416077	5.66785959	1.599277536	0.913231061	1.751229896	0.079906318	0.224157599	none
109416100	1.689476291	0.003738296	1.416397856	0.002639298	0.997894147	NA	none
109402946	8.778307398	0.235690252	0.635832582	0.370679734	0.710876087	0.84772674	none
115264192	2.140239999	-0.006701959	1.16549521	-0.00575031	0.995411941	NA	none
109402928	2.951979409	1.248639533	1.0952595	1.140039903	0.254269677	NA	none
109416065	2.454420123	0.193923038	1.071587494	0.180967993	0.856392699	NA	none
109415699	19.61891387	-0.501905692	0.479299279	-1.047165548	0.295023232	0.522596787	none
115264212	7.971142672	0.861920591	0.75282	1.144922546	0.252241244	0.474176962	none
109414593	16.05188626	1.111622352	0.608010396	1.828294975	0.067505294	0.19922294	none
109424850	4.476318284	0.699938449	0.859532196	0.814324877	0.415458862	NA	none
109424846	2.052080868	0.477448417	1.212463183	0.393783847	0.693740631	NA	none
109414601	16.39615172	-0.048955873	0.499878303	-0.097935583	0.921983444	0.961171712	none
109414609	94.39390625	-0.92030319	0.357968603	-2.570904769	0.010143322	0.046490224	none
109414612	83.48925716	-0.679482187	0.430969957	-1.576634696	0.114879605	0.287199011	none
109424830	27.40211709	0.818167378	0.457995935	1.786407512	0.0740333	0.212948399	none
109414622	6.283707546	-0.081162263	0.716083017	-0.113341975	0.90975944	0.955010633	none
134285785	11.03970395	-0.983819098	0.762922538	-1.289539959	0.197210434	0.408049539	none
109424818	8.007280106	-0.056788662	0.665100305	-0.085383606	0.931956426	0.96657195	none
115264218	1.286274612	1.700218192	1.581770009	1.074883316	0.282426972	NA	none
109424794	10.81091388	0.990549974	0.991520945	0.999020726	0.317784651	0.54434767	none
109424806	1.245363983	1.614669818	1.589887293	1.015587599	0.309825813	NA	none
109424792	64.21242667	-0.240407785	0.559052637	-0.430027101	0.667175928	0.818817662	none
115253692	367.2810164	-0.415791668	0.517075072	-0.804122439	0.421326267	0.642071515	none
109404186	1.064460638	-0.04709676	1.547147375	-0.030441031	0.975715322	NA	none
109413322	4.385545459	0.275589203	0.851193153	0.323768115	0.746113597	NA	none
109413324	7.710103605	1.535159713	0.75803	2.025196514	0.04284719	0.142301279	up
134287821	7.541055419	0.225072561	0.677177679	0.332368547	0.739610986	0.862443906	none
134285788	0.454568607	-0.692261481	2.296459304	-0.301447311	0.763073422	NA	none
134287865	28.03471855	-2.584051655	0.703280416	-3.674283536	0.000238518	0.002623695	down
109413335	41.43511622	0.106653982	0.467752799	0.228013562	0.819635698	0.905165069	none
109404021	7.339671905	0.915622444	0.728035192	1.257662342	0.208513897	0.421439558	none
109404012	17.22345285	-1.029178503	0.547174658	-1.880895777	0.059986098	0.182829164	none
109432047	7.964876239	0.682129252	0.697396522	0.978108194	0.328020816	0.55173554	none
109432062	20.41320084	-0.540211537	0.535778282	-1.008274422	0.313322739	0.540251737	none
109404038	38.15153438	0.382639761	0.435937141	0.877740678	0.380084464	0.603464892	none
134287890	4.889718231	-1.828515596	0.938413146	-1.948518734	0.051352925	NA	none
109404016	6.328391637	0.251085461	0.715473647	0.350936002	0.725636362	0.857828916	none
109404017	16.18617184	0.546003323	0.52263579	1.044710933	0.296156591	0.522596787	none
109432065	10.09482646	1.155667313	0.650800029	1.775764078	0.075771811	0.215933215	none
134285824	11.11085806	0.040294528	0.570778596	0.070595723	0.943719514	0.97165296	none
109412786	1.505877011	0.646912963	1.413178765	0.4577715	0.647116613	NA	none
109412787	59.03034054	-2.052045231	0.635074723	-3.231187065	0.001232772	0.009077005	down
109412791	3.411857646	0.961616718	0.994089494	0.967334152	0.333377016	NA	none
109417027	3.368866967	-0.013007494	0.920760335	-0.014126905	0.988728735	NA	none
109417026	14.67423423	0.288257974	0.523374858	0.550767713	0.58179292	0.766572885	none
109404030	7.859192034	1.041051416	0.730822567	1.424492706	0.154303895	0.3498583	none
109403860	9.211691784	-0.181466985	0.610383221	-0.297300087	0.766237415	0.877980371	none
115268552	4.214127325	0.148461618	0.862550595	0.172119316	0.863343728	NA	none
109403857	299.7333753	-0.684372008	0.510329381	-1.341039795	0.179907532	0.386194514	none
109403851	19.77350414	0.843322733	0.525891581	1.603605694	0.108800995	0.276380414	none
134285831	31.00233124	-0.698063252	0.533420054	-1.30865581	0.190650967	0.399329186	none
134285834	10.65023469	0.779371211	0.653788249	1.192085071	0.23322789	0.453950264	none
109412833	1.470384675	1.938769807	1.531312556	1.266083661	0.205483132	NA	none
115254408	0.75395389	-1.5593843	2.057597206	-0.757866649	0.448530818	NA	none
115254407	75.41020733	-3.562011549	0.76109726	-4.680100343	2.87E-06	0.000113135	down
109412838	4.671016169	1.253593544	0.910485358	1.37684097	0.168561421	NA	none
109412847	6.445785249	-0.463237063	0.72348208	-0.640288233	0.521985229	0.722129914	none
109417418	3.156678305	-0.320213025	0.939685074	-0.34076632	0.733279507	NA	none
109417255	3.687116233	-0.722796779	0.870741311	-0.830093588	0.406485872	NA	none
109405203	12.42278995	1.774603593	0.674759002	2.629981354	0.008538955	0.040784746	up
109405220	23.22654692	0.041976054	0.507190488	0.082761911	0.934040855	0.968180555	none
109405207	12.63649982	-0.652720245	0.602884346	-1.082662453	0.278958276	0.505046654	none
109411721	11.93230223	0.551470419	0.601966024	0.916115523	0.359606307	0.582953496	none
109420649	29.00567959	0.249756352	0.479448988	0.520923723	0.602419908	0.779880267	none
109411723	16.14570102	1.467060447	0.570152482	2.573101922	0.010079152	0.046371764	up
109421195	10.22593055	1.81334506	0.72642755	2.496250396	0.012551397	0.05556289	up
109421495	3.99990029	-0.093435539	0.898167996	-0.104029023	0.917146316	NA	none
109420443	1382.916406	-1.392337226	0.52940674	-2.629995279	0.008538605	0.040784746	down
109411839	10.30418906	-0.899745122	0.766887543	-1.173242583	0.24069854	0.461471945	none
109420460	10820.84518	-0.855817216	0.804236519	-1.064136228	0.287266991	0.513937496	none
109420459	951.8258482	-2.388146725	0.658209336	-3.628248029	0.000285351	0.002966426	down
109420458	94.05472035	-1.750449913	0.742748005	-2.356721124	0.018437087	0.07461213	down
109411753	755.2829854	-1.261525024	0.501945265	-2.513272087	0.011961704	0.053146861	down
109411751	0	NA	NA	NA	NA	NA	none
134287342	9.384748907	-1.478368694	0.728569649	-2.029138457	0.04244419	0.141480633	down
109420450	17.49227795	-0.842049371	1.048456582	-0.803132324	0.421898256	0.642343805	none
109411747	2.611336872	-1.074252136	1.035439362	-1.037484352	0.299510185	NA	none
109420444	14.17601753	-1.635320365	0.750531803	-2.178882173	0.029340422	0.107256529	down
109420448	489.6445027	-1.990119582	0.564740743	-3.523952548	0.00042516	0.004093719	down
109420449	33.95633178	-0.69052936	0.698106995	-0.989145454	0.322591982	0.548024116	none
109411740	34.66889509	-1.553393039	0.668960783	-2.322098812	0.020227616	0.080688181	down
109411739	6.604254189	0.578558654	0.777447908	0.744176747	0.456769554	0.672919432	none
109411733	233.1549749	0.687571876	0.635779698	1.08146246	0.279491451	0.505507706	none
109411734	34.37746096	-0.208450041	0.820757308	-0.253972811	0.799516563	0.89660897	none
109411696	4.454191621	1.029706213	0.910042263	1.131492739	0.257847758	NA	none
109404604	13.13336238	-1.472257054	0.616056991	-2.389806585	0.016857248	0.069615255	down
134287351	45.99665067	-0.076161417	0.457812604	-0.166359372	0.867874145	0.931829713	none
134288815	1.764154408	1.016976305	1.370853979	0.741856041	0.458174562	NA	none
109411701	16.95605462	0.443266341	0.534955361	0.828604354	0.407328323	0.628765488	none
134283907	1392.406138	-0.700430808	0.422264053	-1.658750735	0.097166031	0.255959865	none
109411710	3.302863143	1.552346796	1.097057662	1.415009301	0.157065769	NA	none
109411704	48.16907856	0.051290957	0.422621894	0.1213637	0.903402968	0.953577428	none
109404625	9.152691001	0.216224602	0.627933241	0.344343297	0.730588127	0.859091952	none
109411702	1184.279459	-0.808806485	0.434130333	-1.863049927	0.062455242	0.188927108	none
134287354	26.11516129	0.297918576	0.444627596	0.670040678	0.50283186	0.707747053	none
109411700	4.115809239	0.134391743	0.864209612	0.155508271	0.876420634	NA	none
109411698	37.49792778	-0.126527634	0.497330436	-0.254413615	0.799176033	0.89660897	none
134288820	20.86875756	-1.383202896	0.56241272	-2.459408983	0.013916598	0.059713062	down
134288821	4.490872371	1.620770116	1.006213085	1.610762312	0.107231538	NA	none
109411690	2.62106227	0.374310429	1.050615347	0.356277329	0.721632886	NA	none
109411682	0.075006897	-0.648970903	4.080472857	-0.159043063	0.873634946	NA	none
109404615	15.39159722	-0.131216389	0.521224183	-0.251746548	0.801236975	0.896695186	none
134283997	41.26581402	-0.39861392	0.586311263	-0.67986741	0.496588419	0.703048346	none
109411683	19.94330666	-0.229765032	0.631854865	-0.363635773	0.71613001	0.851753584	none
109404613	599.8623412	-0.425941268	0.316837317	-1.34435322	0.178834193	0.385152144	none
109404611	30.83638056	-0.963579295	0.490980336	-1.962561886	0.049697103	0.158484879	none
109404622	21.94856003	0.145836767	0.498144998	0.292759675	0.769705853	0.879733075	none
109404638	13.32610496	0.052285537	0.540155899	0.096797123	0.922887509	0.961561899	none
109416575	12.54931372	-1.190011967	0.812602066	-1.46444615	0.143072086	0.334418335	none
109429784	3.833060885	0.245372074	0.883513822	0.27772296	0.781225034	NA	none
109429786	11.56399351	0.803478754	0.613328123	1.310030836	0.190185404	0.39859874	none
109398278	1.666567222	-0.183315977	1.265827897	-0.144819037	0.884853751	NA	none
109429796	9.550591628	-0.06169874	0.614523602	-0.100400928	0.920026033	0.960855836	none
109429799	26.74408891	0.500217453	0.466106413	1.073182946	0.283189041	0.509403478	none
109429800	20.71417362	-1.595985437	0.626080499	-2.5491697	0.010797974	0.048917888	down
109429811	28.87845483	0.457064423	0.444299839	1.028729661	0.303606728	0.529619398	none
109398306	386.0492612	-2.163492582	0.535975746	-4.036549412	5.42E-05	0.0009605	down
109429814	16.15257296	0.026906233	0.510982427	0.052655887	0.958006087	0.978052914	none
109429868	116.6959753	-2.090126942	0.633535694	-3.299146303	0.000969794	0.007538224	down
109398299	7.071660534	0.38211537	0.725699611	0.526547574	0.598507806	0.777061299	none
134288831	527.2069736	-2.503048957	0.685588	-3.650952112	0.00026127	0.002797669	down
109429836	2.795338273	-1.661031384	1.046900557	-1.586618111	0.112599163	NA	none
109398292	5.386851566	0.162154509	0.771502119	0.210180251	0.833526993	0.914109663	none
109398326	24.11491234	0.153350142	0.460970832	0.332667777	0.739385076	0.862443906	none
109398308	6.229211126	0.507765655	0.735613903	0.690261091	0.490030012	0.698145614	none
109398279	1.741574119	-0.034216842	1.24628212	-0.027455133	0.978096725	NA	none
109398281	81.78115132	-0.346917448	0.457379372	-0.758489492	0.448158001	0.664276662	none
134288835	4.209444521	1.925260536	1.05848626	1.818880989	0.068929589	NA	none
109429943	10.92796103	-0.532826549	0.622690609	-0.855684254	0.392172452	0.61414409	none
109429944	129.1795283	-0.141861151	0.392507672	-0.36142262	0.717783541	0.852602832	none
109398321	13.94858763	0.12987767	0.557244501	0.233071246	0.815706083	0.903403323	none
109429946	3.556561811	1.075514475	0.989969116	1.086412149	0.277296689	NA	none
109429950	1.874119998	0.212034399	1.210722883	0.175130414	0.860977161	NA	none
109429949	3.447458645	1.013258916	0.990053938	1.023438094	0.306100756	NA	none
109429955	4.098449986	0.592636019	0.914671845	0.647922008	0.517035395	NA	none
109429872	2.592252771	0.993563579	1.131244846	0.878292248	0.379785142	NA	none
109415452	3.537589164	1.033438051	0.988939197	1.044996552	0.296024563	NA	none
109429879	15.95116689	-2.008343151	0.713958038	-2.812970854	0.00490861	0.026372364	down
109429880	35.78586235	-0.379579564	0.447052223	-0.849072087	0.395841181	0.61658991	none
109415445	4.838417862	2.249961394	1.058354538	2.125905179	0.033511156	NA	up
109429883	5.33298596	0.025433736	0.769288165	0.03306139	0.973625633	0.988604488	none
109429888	16.97536157	-0.7948314	0.690726892	-1.150717322	0.249848548	0.471301271	none
109429927	593.6137216	-1.893227364	0.559862429	-3.381593879	0.000720666	0.006013834	down
109429534	17.11951328	-1.035517019	0.571724825	-1.811215769	0.070107458	0.204409697	none
109429540	83.55927951	0.136829711	0.504278861	0.271337392	0.78613155	0.890193422	none
109429541	3.816432533	0.23706993	0.888602613	0.266789593	0.789631167	NA	none
109429543	11.7851235	0.554547177	0.600965922	0.922759773	0.356132409	0.579973371	none
109429544	19.41861705	1.094420194	0.531948699	2.057379211	0.039649763	0.134752659	up
109429545	21.59881113	-0.947260403	0.593212507	-1.596831477	0.110303277	0.279414443	none
109429546	17.95056065	0.337408796	0.510781192	0.660574041	0.508885521	0.712951986	none
109429914	2.111321837	-0.202303261	1.129385305	-0.179126875	0.85783808	NA	none
109429555	2.178783473	0.725787872	1.193279965	0.608229329	0.543035385	NA	none
109429556	0.241649044	0.63664262	2.942337347	0.216373089	0.828696941	NA	none
109429977	2.954455227	1.371108695	1.124565689	1.219233975	0.2227554	NA	none
109429984	31.24068087	1.060506881	0.483242324	2.194565393	0.028194788	0.103800285	up
109429983	0.517394357	1.713477481	2.071830063	0.827035726	0.408216812	NA	none
115268325	155.9557573	-3.96587003	0.700127659	-5.664495582	1.47E-08	3.15E-06	down
109426506	206.9875095	-1.088833333	0.424192547	-2.566837492	0.01026307	0.046979752	down
109426524	4.586063756	1.171758317	0.904120876	1.296019534	0.194968755	NA	none
109429581	101.4891652	0.537803719	0.399625088	1.345770663	0.178376489	0.385152144	none
109429582	5.442132055	0.828402763	0.805531604	1.028392627	0.303765175	0.529619398	none
109429583	4.585530113	1.200819986	0.91966007	1.305721565	0.191647262	NA	none
109408552	21.24728776	0.997109122	0.560419851	1.779218063	0.075204018	0.21529401	none
109429586	556.1618926	-0.046264028	0.38632218	-0.119755041	0.904677198	0.953766142	none
109429585	1258.406021	-1.982596651	0.606630195	-3.268212936	0.001082289	0.008253591	down
115264896	6.338388658	0.851544656	0.795283961	1.070742901	0.284285047	0.510789724	none
109429593	17.41949478	0.69823113	0.536682353	1.301013767	0.193253743	0.402704412	none
109408545	6.98987929	-0.048384361	0.755054183	-0.064080647	0.948906012	0.973580786	none
115254140	3.875564839	-0.652759143	0.861104481	-0.758048713	0.448421821	NA	none
109408543	3309.029182	-2.507227674	0.569686531	-4.40106539	1.08E-05	0.000287519	down
115262101	2.275596829	0.682243661	1.155446768	0.590458756	0.554883129	NA	none
109409306	46.51113377	-2.924650393	0.574038993	-5.094863636	3.49E-07	2.50E-05	down
109429628	3.44905197	-0.049731083	0.912664949	-0.054489967	0.956544802	NA	none
109429640	4.747536374	1.216177767	0.908454122	1.33873328	0.180657518	NA	none
109622656	2.717984289	1.085818426	1.11973887	0.969706827	0.332192647	NA	none
115262110	24.35760326	-1.013691223	0.575165648	-1.76243353	0.077996078	0.220160001	none
115262051	8.357710316	-2.46342093	0.756146137	-3.257863537	0.001122544	0.008489237	down
109406526	3.4793662	-0.431786772	0.913631833	-0.47260478	0.636495172	NA	none
109406525	11.28805094	0.914346677	0.631567234	1.447742422	0.147689101	0.34060447	none
115262055	30.17147913	0.075415602	0.437339016	0.17244197	0.863090079	0.9309854	none
109429667	2.24150056	0.661711136	1.157379072	0.571732419	0.567503268	NA	none
134286001	5.14975839	0.705994826	0.815090249	0.866155407	0.386404944	0.609317961	none
134288859	5.758431542	-0.318944712	0.861739345	-0.370117384	0.71129503	0.84794777	none
109407023	3.184734043	0.325970535	0.990732286	0.329019796	0.742140725	NA	none
109407013	9.193824484	-1.612674852	0.788723254	-2.044665025	0.040887894	0.137683725	down
109429702	7.000544338	0.8392672	0.744850501	1.12675926	0.259844279	0.482486731	none
109429704	34.04489829	-0.462056476	0.493740727	-0.93582816	0.34936167	0.572026551	none
109429708	4.185340687	0.122998863	0.854318349	0.143973102	0.885521709	NA	none
109429707	8.84492947	0.469461277	0.648415232	0.724013339	0.469057546	0.681982725	none
109402598	52.56476764	1.559716602	0.456401994	3.417418468	0.00063218	0.005450865	up
109402583	2.827841216	-0.158164602	1.002606539	-0.157753411	0.874651111	NA	none
109402578	6.936690343	0.77566318	0.720794603	1.076122348	0.281872542	0.508016058	none
109416792	11.16975018	-0.475442348	0.574247109	-0.827940342	0.407704286	0.628765488	none
109416793	279.1970621	-1.703412597	0.529438557	-3.2173943	0.001293607	0.009410406	down
109402527	0.75395389	-1.5593843	2.057597206	-0.757866649	0.448530818	NA	none
109402466	5.87929848	0.359500394	0.756200403	0.475403601	0.634499329	0.800845815	none
109416800	1.303742528	1.713623483	1.568765786	1.092338638	0.274684283	NA	none
134287494	27.04199414	0.260594217	0.477599596	0.545633245	0.585318067	0.768428421	none
109402269	76.03893329	-1.55341477	0.560274243	-2.772597151	0.005561092	0.02900397	down
134288865	114.2388103	-2.492587216	0.690280285	-3.610978423	0.000305044	0.003127994	down
109402528	0.637839106	0.282836929	1.898347704	0.148991109	0.881560649	NA	none
115262128	7.211928862	-0.880039306	0.6633949	-1.326569296	0.184651198	0.390380809	none
109402498	9.88964084	0.937316113	0.641308212	1.461568861	0.143859393	0.334964461	none
109402506	3.472603346	0.544656837	0.946135909	0.575664481	0.564841988	NA	none
109402517	66.43991042	0.435591309	0.411087692	1.05960679	0.289323523	0.516090609	none
109621231	29.76719607	0.743160648	0.477376433	1.556760234	0.119527422	0.294358576	none
109402503	7.304070906	0.890878031	0.713675658	1.248295387	0.211922903	0.425016651	none
109402504	11.42866589	0.724879059	0.59285247	1.222697206	0.221444083	0.438452811	none
109621378	32.72349731	0.342167063	0.472665687	0.723909251	0.46912145	0.681982725	none
109402479	90.14528367	-1.937469581	0.453321202	-4.273944326	1.92E-05	0.000442564	down
109402499	15.80736569	1.584093785	0.608343175	2.603947658	0.009215683	0.04333281	up
109621734	7.499522552	0.724608846	0.69974562	1.035531808	0.30042062	0.52580851	none
109402491	11.11867327	-0.409337688	0.680143255	-0.601840398	0.547280381	0.742387064	none
109621384	9.473120405	0.5145805	0.646596578	0.795829296	0.426131261	0.645869093	none
109621356	3.006475829	-0.076740761	1.070790814	-0.071667369	0.942866625	NA	none
109402501	5.139279231	0.688577957	0.814997271	0.844883757	0.398175744	0.618475803	none
115268601	2.3539219	-2.849644753	1.267822474	-2.24766859	0.02459733	NA	down
109621387	2.100091708	-2.642620101	1.374697704	-1.922328155	0.054564479	NA	none
109421243	6.52462569	0.331037994	0.724115513	0.457161859	0.647554711	0.810559862	none
109421247	3.159532185	1.402569952	1.085568303	1.292014467	0.196352135	NA	none
109621814	74.99751811	-0.560811996	0.463916965	-1.208862876	0.226715531	0.444693945	none
109421260	2.328688605	0.065715164	1.085666533	0.060529787	0.951733693	NA	none
115264481	12.75084035	-2.726905813	0.686520917	-3.972065154	7.13E-05	0.00118103	down
109622949	7.913741995	-1.586722124	0.750782982	-2.113423136	0.034564567	0.121578856	down
115253454	11.73769972	-1.749592937	0.707515129	-2.47287	0.013403289	0.057921356	down
109421271	59.24464315	-0.862152182	0.655568384	-1.315121662	0.188469018	0.395686833	none
109421199	16.54191474	-1.687278392	0.620744088	-2.718154591	0.006564716	0.032733405	down
115264484	6.613584248	-1.779425775	0.815572238	-2.181812587	0.029123367	0.106570386	down
115253638	3.064400749	-1.073616676	1.000449134	-1.073134695	0.283210686	NA	none
109621831	14.45241555	-1.783980445	0.625209815	-2.85341081	0.004325267	0.023934022	down
109621820	0.994631847	-0.684231477	1.624938862	-0.421081367	0.673695667	NA	none
134288513	2695.068812	-2.031859176	0.5085343	-3.995520408	6.46E-05	0.001105306	down
109621817	2.996939112	-2.050668839	1.055829447	-1.942234937	0.052108665	NA	none
115253671	10.76516144	-2.652915837	0.709170538	-3.740871476	0.000183383	0.002182562	down
115265548	21.99263001	-1.970273768	0.595280686	-3.309823105	0.00093355	0.00734394	down
115264473	5.325716312	-1.939048396	0.869025906	-2.23128952	0.025661957	0.096431579	down
109621822	12.78092922	-1.245573954	0.724186715	-1.719962446	0.085439268	0.234192335	none
134287553	7.951067842	-2.134348463	0.758379379	-2.814354558	0.004887529	0.026362154	down
115253677	3.674052593	-1.617560103	0.97955092	-1.651328247	0.098671568	NA	none
109421290	4.534588166	0.306018722	0.827327903	0.369888071	0.71146589	NA	none
109421291	3.177862526	0.813495546	1.007936427	0.807090134	0.419614556	NA	none
109421298	4.346870461	-0.166677589	0.821236982	-0.202959186	0.839166933	NA	none
109409126	30.17326223	0.275453958	0.485123876	0.56780128	0.57016991	0.758121952	none
109421299	3.29459097	-0.694581297	0.933315115	-0.744208773	0.456750181	NA	none
109421304	70.80945306	-0.175550787	0.530353084	-0.331007385	0.740638908	0.862942501	none
109621858	8.327025527	-0.278611274	0.630140909	-0.442141227	0.658387013	0.815542699	none
109621857	7.490519479	0.046235404	0.677059542	0.068288535	0.945555951	0.971791648	none
109621809	2.960495758	0.658520883	1.028897422	0.640025788	0.522155834	NA	none
109421303	21.99353742	0.569997765	0.471071429	1.210002836	0.226277805	0.444474259	none
109621874	11.92668197	-1.734797764	0.689929578	-2.514456288	0.011921608	0.053033624	down
109421315	8.902591342	0.076989274	0.630014436	0.122202396	0.902738729	0.953153457	none
109621801	74.61992788	0.17342163	0.371961732	0.466235138	0.641047201	0.806027481	none
109621800	20.1561623	0.552786656	0.535283964	1.032697958	0.30174527	0.527618174	none
109421343	37.05778817	1.560613632	0.473601195	3.29520628	0.000983495	0.007603567	up
109421345	3.215910697	-0.58212873	0.968248051	-0.601218591	0.547694403	NA	none
109421413	7.280777989	-0.733707697	0.693656119	-1.057739817	0.290174077	0.517099607	none
109421429	10.88270787	0.495367956	0.6249956	0.79259431	0.428014225	0.647371515	none
109421431	17.84450583	0.935560299	0.554625164	1.686833487	0.091635374	0.244395439	none
109421433	67.37824035	-3.42062534	0.571675489	-5.983508832	2.18E-09	8.58E-07	down
109432528	4.317221398	0.181899437	0.839600472	0.216649994	0.828481121	NA	none
109432536	4.838389217	0.889335931	0.847021608	1.049956605	0.293738065	NA	none
109421441	7.802601279	1.297627741	0.736614194	1.761611101	0.078135027	0.220380845	none
109421442	9.509881873	1.241994954	0.680598239	1.824857724	0.068022502	0.200014491	none
109432548	10.08244806	1.554698445	0.686760619	2.263814207	0.023585544	0.09059844	up
109432531	6.56568207	-0.461617774	0.697674388	-0.661652172	0.508194163	0.712531793	none
109432562	52.21788989	1.466364506	0.532231543	2.75512514	0.005866969	0.029894758	up
109421440	49.44954303	-1.727058285	0.516402749	-3.344401801	0.000824602	0.006651791	down
109421451	7.614044011	1.014210005	0.721027715	1.406617228	0.159540922	0.357489843	none
109421499	1.010397775	1.070037891	1.670252484	0.640644394	0.521753749	NA	none
115265507	5.318716186	-0.14698696	0.820385472	-0.179168166	0.857805659	0.928117598	none
109621336	32.0780063	-0.407444281	0.41726699	-0.976459415	0.328836851	0.551862121	none
109621331	6.02488793	-0.099346803	0.723340998	-0.137344355	0.890758612	0.944074091	none
109432552	0.862859798	0.995440911	1.737702259	0.572848948	0.566746974	NA	none
134287581	9.688873779	0.351802969	0.61978038	0.567625211	0.570289485	0.758121952	none
109421511	12.75420394	-0.178835888	0.553914108	-0.322858519	0.746802393	0.864782803	none
109421519	9.208458216	1.400487728	0.700090566	2.000437937	0.045452995	0.147977016	up
109421520	12.85616855	0.749886713	0.576252368	1.301316497	0.193150143	0.402704412	none
109421521	76.58662136	-2.1920408	0.575142023	-3.811303491	0.000138236	0.001838082	down
115265577	30.61656419	0.21723593	0.44936091	0.483433082	0.628788263	0.797798461	none
109421532	7.596444571	0.975181109	0.707721179	1.377917092	0.168228887	0.368985414	none
109421533	8.080582224	1.110431353	0.709088309	1.565998676	0.117348927	0.291365667	none
109421534	11.92914243	0.106962962	0.561392466	0.190531523	0.848892644	0.923151677	none
109409140	6.04342772	1.700483039	0.856951663	1.984339506	0.047218005	0.152900408	up
109421536	59.21934316	1.115616303	0.428647927	2.602640148	0.0092509	0.043442129	up
109421537	5.913337591	0.643073435	0.765835864	0.839701384	0.401075838	0.622341203	none
109421549	5.525437975	-0.119660549	0.754277229	-0.158642664	0.873950413	0.933130403	none
115270161	0.6439883	0.23928612	1.888343467	0.126717477	0.899164012	NA	none
115265574	3.46950529	1.648109607	1.090701593	1.511054552	0.130774553	NA	none
115265587	11.29360182	-0.236008152	0.675022212	-0.349630202	0.726616242	0.858319869	none
109421628	9.982365536	0.046434314	0.701487492	0.066194072	0.947223316	0.97295434	none
109421631	26.32957309	0.99714748	0.471241014	2.116003171	0.034344538	0.121239411	none
109421638	25.51646572	0.488309427	0.506470104	0.964142647	0.334974414	0.557522752	none
109421618	23.04982306	0.047167245	0.469231111	0.100520286	0.919931278	0.960855836	none
109407320	2.316398795	-0.099051642	1.10621113	-0.089541354	0.92865169	NA	none
109407322	4.874013077	0.578510412	0.826534447	0.699922929	0.483975437	NA	none
109421641	9.427620808	-0.243446788	0.653187745	-0.372705688	0.709367503	0.847262439	none
109421642	2.586966002	0.355423912	1.057870461	0.335980562	0.736885524	NA	none
109421652	13.96782689	0.881635685	0.557932446	1.580183572	0.114064833	0.285896516	none
109407335	13.4986182	-1.192370222	0.602103094	-1.980342295	0.047665079	0.153861816	down
109421657	269.7662055	-0.47890758	0.491432996	-0.974512464	0.329802153	0.553226348	none
109421659	61.80613851	0.089230328	0.371796432	0.239997806	0.810331958	0.901209098	none
109421664	70.32401887	-0.066848886	0.390811755	-0.171051369	0.864183374	0.931129111	none
109426124	7.615030455	-1.584319205	0.760563623	-2.083085699	0.037243413	0.128511015	down
109418088	26.87719588	0.838743241	0.460675009	1.820683183	0.06865503	0.201306752	none
109418092	3.15508498	0.82237248	1.008316216	0.815589858	0.414734752	NA	none
109399566	690.071787	-0.387609777	0.427101073	-0.907536416	0.364123201	0.586428147	none
109419319	1.428634482	1.871728066	1.566042271	1.195196389	0.232010309	NA	none
109404816	2.39841731	-0.730399872	1.156537719	-0.631540035	0.527687481	NA	none
109404803	18.42472414	0.116665968	0.501271572	0.232740044	0.815963272	0.903403323	none
109404797	5.939611324	2.061233991	0.922666833	2.233995976	0.025483338	0.096086343	up
109423915	27.00032118	0.313270393	0.464548915	0.674353944	0.500086316	0.705524029	none
109404805	14.45686347	1.023668471	0.586228747	1.746192893	0.080777439	0.225729103	none
115253702	8.854647365	-1.124490084	0.663154561	-1.695668175	0.089948739	0.24222101	none
109404801	109.5432472	-0.086888235	0.396246917	-0.219278009	0.826433492	0.908523053	none
109404807	2.920250296	0.660713494	1.03901279	0.635905063	0.524838303	NA	none
109423921	93.9286292	-0.86605566	0.546861655	-1.58368328	0.113265812	0.284930628	none
109404799	121.7694374	0.618933901	0.480820327	1.287245703	0.198008662	0.408625039	none
109423919	1.396882508	1.89480457	1.56071664	1.214060593	0.224724587	NA	none
109423928	2.071273632	-1.126817921	1.123978718	-1.00252603	0.316089601	NA	none
109404809	1636.04025	-0.345512779	0.428409797	-0.806500648	0.419954234	0.640249421	none
109404811	6.8822025	1.29590581	0.775925205	1.67014269	0.094891136	0.251243488	none
109404804	32.78630239	1.000540584	0.493809063	2.026168936	0.042747476	0.142100125	up
115265635	5.778118637	0.837694552	0.789248046	1.061383118	0.288515826	0.515197077	none
109430997	24.19302904	-1.473531033	0.568702922	-2.591038264	0.009568685	0.044645665	down
109423949	20.28595661	0.507555114	0.532439616	0.95326324	0.340456712	0.563289819	none
109416261	14.93126144	0.906745127	0.623528928	1.454215011	0.145886705	0.337519909	none
109423957	6.116443162	0.466351095	0.742003509	0.628502547	0.529674778	0.727668509	none
109423962	247.2132699	-0.740720415	0.318428086	-2.32617802	0.020009056	0.080257317	none
109416254	23.45859781	1.974328177	0.561490944	3.516224433	0.000437731	0.004159588	up
109423965	4.708101831	0.084919187	0.805330023	0.105446443	0.916021565	NA	none
109621239	2.718846713	0.441591286	1.045064739	0.422549216	0.672624186	NA	none
109427583	23.49763422	1.656729737	0.54280872	3.052142818	0.00227214	0.014319213	up
109427582	0.734761125	2.198295555	1.823058743	1.205828152	0.227883758	NA	none
109427581	2.696069167	0.451176183	1.045500106	0.431541021	0.666075032	NA	none
109432777	1.213503346	0.101928008	1.510577431	0.067476189	0.946202618	NA	none
109427575	49.78523624	1.081485203	0.396312098	2.728872544	0.006355126	0.031775631	up
109427574	6.005638008	0.703178379	0.77077263	0.912303255	0.361609102	0.584459228	none
109427558	9.864545849	-0.351232259	0.599926699	-0.585458622	0.558239381	0.748910042	none
109432680	6.310258554	0.221154496	0.719925038	0.307191006	0.758697991	0.872370512	none
109427572	3.404608066	-0.003168624	0.960979557	-0.003297286	0.997369151	NA	none
109432671	41.82158697	1.651315118	0.458053436	3.605070907	0.000312068	0.003182039	up
109432653	18.36661716	-0.138055511	0.488695598	-0.282497962	0.777561709	0.884257206	none
109432628	7.389989818	-0.4061296	0.695463269	-0.583969877	0.559240579	0.749923643	none
109430178	126.9660177	-2.456710155	0.599668959	-4.096777257	4.19E-05	0.000808914	down
109430176	8.74285215	-0.401291553	0.635385507	-0.631571776	0.527666734	0.726175829	none
109430174	3.096815098	1.451794837	1.107848975	1.31046277	0.190039331	NA	none
109430170	1.230240361	1.663666267	1.595345161	1.042825282	0.29702922	NA	none
109430163	0.809768023	2.345464909	1.790094511	1.310246411	0.19011249	NA	none
115261023	17.7071639	0.579216049	0.523712667	1.1059806	0.268734916	0.49268068	none
109430157	4.35428021	2.062027453	1.057022138	1.950789277	0.051082118	NA	none
109430154	28.57691114	0.708969691	0.441640585	1.605309191	0.108425778	0.275620149	none
109414707	27.66364718	-0.782881236	0.552410574	-1.417208996	0.156421832	0.352896986	none
109430148	5.270962685	1.088116656	0.841931832	1.292404699	0.19621703	0.407010183	none
109430138	5.507216297	0.514605437	0.788948022	0.652267859	0.514228391	0.716839116	none
109430137	20.84728423	1.077937603	0.54490096	1.978226656	0.047903143	0.154430203	up
109433573	19.31498023	0.110232437	0.535151334	0.205983672	0.836803666	0.915453402	none
115266817	1.396971102	-0.880348806	1.423098719	-0.618614011	0.53617067	NA	none
115253745	123.9520143	-1.742436362	0.602931955	-2.889938652	0.00385317	0.02199215	down
109427951	997.0120206	-1.722665271	0.571357604	-3.015038673	0.002569465	0.015780581	down
109427916	6.078513349	-0.342714228	0.737904278	-0.464442663	0.64233063	0.806244878	none
109428260	24.15452337	-0.233738279	0.464997387	-0.50266579	0.615199265	0.788191377	none
109427901	10.42999505	-2.580946269	0.882476167	-2.924663992	0.003448283	0.02002763	down
134287652	6.135982552	1.081970749	0.789334632	1.370737713	0.170456734	0.372970431	none
134287653	79.86885203	1.074251454	0.378966668	2.834685859	0.004587077	0.024929579	up
109418746	26.09833676	-2.231398988	0.686026767	-3.25264129	0.001143377	0.008593085	down
115262471	17.11087414	-1.729803601	0.666387714	-2.595791557	0.00943733	0.044089456	down
109427874	3.898984691	-0.179174511	0.885545792	-0.202332294	0.839656955	NA	none
109427854	107.2357451	-0.679351312	0.499120724	-1.361096183	0.173483296	0.377544583	none
109427514	1445.339034	-0.140719914	0.496888518	-0.283202185	0.777021853	0.884197282	none
109427781	7.948174649	-1.298269226	0.660986953	-1.964137447	0.049514155	0.158218645	down
115262468	2.901254788	1.224827805	1.099008202	1.114484681	0.265071313	NA	none
109427739	6.96512178	-0.112450625	0.694995535	-0.1618005	0.871462959	0.932334377	none
109427703	3.939975338	-0.989689538	0.857231184	-1.154518824	0.248287526	NA	none
109427694	16.71811659	-0.409174239	0.517387781	-0.790846351	0.429033658	0.648162376	none
115255155	20.92679573	-0.840723751	0.633394088	-1.327331224	0.184399139	0.390380809	none
115254943	12.18646302	0.056156717	0.568770619	0.098733506	0.921349865	0.96094681	none
109427525	149.650239	-0.526358643	0.372233054	-1.414056695	0.157345257	0.354137434	none
109432534	32.1925468	-0.189797149	0.440586071	-0.430783363	0.666625898	0.818623819	none
134287665	2.717144725	1.088607618	1.115248933	0.976111777	0.329009076	NA	none
109431831	8.838917585	1.329430953	0.722509252	1.84001928	0.065765407	0.195222354	none
109431824	6.887559047	0.24066419	0.696149276	0.345707736	0.72956237	0.858726135	none
109431819	30.50973834	0.155540693	0.536205349	0.290076727	0.77175754	0.881522929	none
109431811	30.40855899	-0.104283579	0.437403622	-0.238414987	0.811559245	0.901209098	none
115255534	6.065774501	0.788948582	0.875812649	0.900818894	0.36768462	0.591096178	none
109402115	3.982343779	0.850006526	0.91170041	0.932330969	0.351165508	NA	none
109402103	8.625926448	0.358792258	0.641412726	0.55937814	0.575903677	0.762688926	none
109402101	5.552960069	0.271468485	0.767083342	0.353896989	0.723416084	0.856252166	none
109402109	58.16396212	1.933848446	0.49332003	3.920068777	8.85E-05	0.001373252	up
109419782	3.305961199	0.420139854	0.95339262	0.440678735	0.659445593	NA	none
109398260	5.775556449	0.926148404	0.850896454	1.088438435	0.276401601	0.50197797	none
109420506	5.279163284	0.667568845	0.802188606	0.832184401	0.405304867	0.627401564	none
109419769	5.986004183	-1.277173854	0.75731531	-1.686449273	0.091709298	0.244395439	none
109419962	38.60265812	0.745903575	0.416640234	1.790282153	0.073408564	0.211654557	none
109420048	12.4616467	-2.227161562	0.782922147	-2.844678196	0.004445631	0.024303676	down
109419762	3.594509896	-0.935844248	0.897862857	-1.042301996	0.297271687	NA	none
115255033	16.07722579	-0.292370478	0.530722552	-0.550891378	0.581708138	0.766572885	none
115253700	2.868860508	0.582993738	1.040634791	0.560228951	0.575323282	NA	none
115253784	13.90148215	0.686125066	0.585447622	1.171966612	0.241210461	0.461471945	none
109419757	4.567226622	-1.289296386	0.811103097	-1.589559194	0.111934201	NA	none
109419754	1.650801294	-1.277381456	1.277268016	-1.000088815	0.317267528	NA	none
109419737	6.011113458	0.749033851	0.765787864	0.978121861	0.328014057	0.55173554	none
115255020	1.470384675	1.938769807	1.531312556	1.266083661	0.205483132	NA	none
109419734	148.4984666	-0.858743005	0.515097046	-1.667147989	0.095484982	0.252631548	none
109419733	11.79817731	0.738490063	0.632356212	1.167838712	0.24287183	0.463525101	none
109407612	5.704655783	-0.969357366	0.765152834	-1.266880712	0.205197947	0.416983029	none
109407535	3.631568708	1.122632293	0.988713285	1.135447769	0.256187755	NA	none
115255069	6.73455586	0.990181287	0.752349232	1.316119223	0.18813403	0.395440955	none
109417052	17.10560636	-1.165829556	0.844830087	-1.37995743	0.167599752	0.36820157	none
115255076	50.710707	-1.335452379	0.656749437	-2.033427519	0.042009349	0.140288812	down
109420622	41.54384526	-0.156377139	0.677302639	-0.230882223	0.817406302	0.903590437	none
109417092	6.416525319	-1.825038336	1.344177641	-1.357735972	0.174547478	0.379405596	none
109417135	7.957981861	1.101743424	0.714917675	1.541077333	0.123297966	0.300787376	none
109417125	4.930244585	0.222834739	0.832769609	0.267582698	0.78902055	NA	none
134289023	3.594305034	-1.350609782	1.065950753	-1.267047073	0.205138459	NA	none
109417170	22.06681827	0.904377226	0.506721309	1.784762571	0.074299837	0.213376905	none
109417181	24.62745638	1.23356313	0.517291059	2.384659676	0.017094928	0.070436534	up
109420642	35.38054062	-0.412253891	0.526617192	-0.782834092	0.433724545	0.652123879	none
109429462	18.59745594	0.891874649	0.521755462	1.709372905	0.087381897	0.237956703	none
115255109	4.580054663	1.141618955	0.912462138	1.251141179	0.210882974	NA	none
109420659	4.245045521	1.96369684	1.044359115	1.88028889	0.060068717	NA	none
109420665	9.707766408	0.702562126	0.631911355	1.111804877	0.266222055	0.489380935	none
109420670	17.31992474	-1.139138034	0.544306951	-2.092822868	0.03636497	0.126320421	down
109420672	37.9649297	-1.101764003	0.431704814	-2.552123509	0.010706856	0.048582357	down
109420676	63.7025318	-1.936666929	0.604890995	-3.201679219	0.001366291	0.009724774	down
109420683	41.35509188	-0.035800805	0.427243101	-0.083794928	0.93321948	0.96760546	none
109420686	14.42523552	-0.155336681	0.549770139	-0.282548415	0.777523029	0.884257206	none
109414139	6.853393	1.578622599	0.821942205	1.920600487	0.054782094	0.170987962	none
109420687	4.05139874	0.452473211	0.879528165	0.514449939	0.606937452	NA	none
109420692	287.3043766	0.43887044	0.543291897	0.807798612	0.419206524	0.639646777	none
109414182	13.1941344	0.238448795	0.558107261	0.427245462	0.669200551	0.819844078	none
109420697	15.67696594	-0.221525932	0.550991366	-0.402049733	0.687647425	0.832362274	none
115255129	94.04168012	-1.962302502	0.681946955	-2.877500205	0.004008396	0.022535047	down
109419873	3.673341761	0.672572932	0.930816197	0.722562557	0.469948679	NA	none
109419877	3.390810733	2.322023244	1.280338964	1.813600389	0.06973927	NA	none
109420708	7.088864206	0.810570913	0.716710725	1.130959653	0.258072074	0.480657582	none
109419878	7.544968981	0.454660203	0.690401279	0.658544845	0.510188091	0.713673514	none
109420707	1.494666951	1.989808368	1.552196111	1.281931036	0.19986684	NA	none
109419906	2.460460653	-0.638154747	1.055510536	-0.604593441	0.545449166	NA	none
115255145	49.33080353	-1.379695515	0.669614898	-2.060431329	0.039357324	0.134160514	down
115253616	97.84027937	-0.808431164	0.507425789	-1.593200782	0.111115156	0.281274767	none
115255144	24.74272581	0.863646585	0.512199067	1.686154156	0.091766111	0.244395439	none
109420720	18.64520379	0.807033924	0.517006575	1.560974199	0.118529839	0.292696132	none
109420724	30.84023446	-0.933854576	0.521228598	-1.791641096	0.073190476	0.211361517	none
109419886	43.61927011	-1.348125021	0.5958465	-2.262537449	0.023664218	0.090662213	down
109420722	49.95585803	-1.209394676	0.604395154	-2.000999956	0.045392395	0.147912381	down
109419928	9.163751265	1.354928494	0.690482464	1.962292405	0.049728451	0.158484879	up
134287710	6.717687321	0.644197752	0.723519305	0.890367054	0.373268827	0.595327699	none
134287714	208.5113771	-2.581189066	0.598919289	-4.309744421	1.63E-05	0.000387777	down
109419965	6.569309781	0.650428609	0.729052929	0.89215554	0.372309569	0.594581494	none
109419967	68.08105396	-0.176088478	0.443517808	-0.39702685	0.691347661	0.833709566	none
134287715	7.250123487	-1.333410092	0.719181396	-1.854066442	0.063729655	0.191035826	none
109419950	69.40917871	1.605112441	0.526302019	3.049793435	0.002289988	0.014406684	up
109417504	17.41258534	0.116204067	0.533391226	0.217858978	0.827538991	0.908915745	none
109419949	54.70935115	0.709197734	0.423456607	1.674782545	0.093976905	0.249186387	none
109420568	8.437068219	-1.896128535	0.798226181	-2.375427642	0.017528629	0.071903192	down
109419931	3.967930989	-1.126370572	0.881390607	-1.277947103	0.201268078	NA	none
115254896	63.70292659	-2.869596391	0.761077232	-3.770440461	0.00016296	0.002016097	down
115255185	3.345235573	0.334241637	0.962374897	0.347309181	0.728359054	NA	none
109424512	6.356435883	-0.421243013	0.782410781	-0.538391115	0.590307059	0.772109023	none
115255225	6.306485092	-0.087569501	0.731980197	-0.119633703	0.904773321	0.953766142	none
109407176	11.23577008	0.574629045	0.59685959	0.962754145	0.335670917	0.558170147	none
115254898	9.196869269	-1.370461131	0.786671874	-1.742100075	0.081490935	0.227372861	none
115255233	3.746004364	0.687546767	0.948629911	0.724778714	0.468587796	NA	none
109417769	32.46571804	-1.830916613	0.480758623	-3.808390584	0.000139874	0.00183965	down
109420003	864.1338608	-3.221951505	0.689130933	-4.675383661	2.93E-06	0.000113887	down
109417765	19.05939375	0.443184979	0.49527398	0.894827908	0.370879089	0.593625493	none
109420015	3.012616446	0.091264768	0.984138713	0.092735675	0.926113554	NA	none
115253940	20.61102423	-0.15038344	0.491677463	-0.305857908	0.759712835	0.873260796	none
109417751	60.92482909	-0.006052699	0.415722416	-0.014559473	0.988383631	0.996066791	none
134289060	15.51051268	-2.937588932	0.73607364	-3.990890004	6.58E-05	0.00112182	down
115253942	17.77052246	-0.538255233	0.494453364	-1.088586452	0.276336294	0.50197797	none
109417743	202.9418847	0.155243069	0.490536757	0.316475915	0.751641303	0.867554191	none
109417740	14.81444427	0.679896147	0.543965867	1.249887518	0.21134064	0.424628435	none
109420032	5.798193895	0.956507625	0.791525377	1.208435828	0.226879666	0.444693945	none
109417738	3.848878319	1.767914569	1.09195823	1.619031314	0.105440526	NA	none
109428206	364.4077777	-1.394569648	0.748231415	-1.863821298	0.062346804	0.188913938	none
109417725	4.476318284	0.699938449	0.859532196	0.814324877	0.415458862	NA	none
109417025	6.032057492	0.992412988	0.77718062	1.276939957	0.201623446	0.412433878	none
109417715	26.8615339	-0.075897498	0.458297234	-0.165607584	0.868465778	0.931829713	none
109418015	46.22554236	1.103772412	0.517650658	2.132272788	0.032984428	0.117500955	up
115255343	16.2560978	0.315365069	0.524652509	0.601093226	0.547777895	0.742784371	none
115253661	28.98167664	1.735596883	0.570131753	3.044203156	0.002332975	0.014651731	up
109417693	12.16292411	0.10515219	0.616198972	0.170646488	0.864501742	0.931129111	none
115255347	9.039102288	0.708043548	0.70914242	0.998450422	0.318060994	0.54434767	none
115253935	6.080111262	0.756257892	0.794441052	0.951937077	0.341128895	0.563374835	none
134287731	489.5066095	-0.244903808	0.461768379	-0.530360716	0.595861857	0.776095637	none
115255337	180.8155537	-0.325360327	0.430933291	-0.75501321	0.450241056	0.666004496	none
109417710	3.511255483	1.676643985	1.094381803	1.532046659	0.125510921	NA	none
115255336	5.730110021	1.30587689	0.860602187	1.517398991	0.129165978	0.311957752	none
134289068	5.91064455	-4.816110292	1.458653438	-3.301750892	0.000960834	0.007492365	down
134289070	4.553304444	-0.720618932	0.930019899	-0.774842488	0.43843274	NA	none
109622164	39.66302397	0.101096828	0.448431709	0.225445315	0.821632862	0.906106221	none
109622780	3427.69368	-0.377355364	0.3349385	-1.126640753	0.259894401	0.482486731	none
109622159	2.699120305	1.903173384	1.295910178	1.468599765	0.141941379	NA	none
109417669	34.09762826	0.092341265	0.499068039	0.185027406	0.85320754	0.924796467	none
109621243	3.067896935	1.343044752	1.090080007	1.232060715	0.217926405	NA	none
109417667	26.47422678	0.912073782	0.551558126	1.653631301	0.098202449	0.257599535	none
109622152	32.65208896	1.47033675	0.54374473	2.704093791	0.006849095	0.033872229	up
109417654	3.94143315	0.816563926	0.911934659	0.895419335	0.370562969	NA	none
134287736	12.18002129	-0.398566908	0.811024393	-0.4914364	0.623117824	0.793554535	none
109417653	10.56692419	0.304572739	0.649678215	0.468805528	0.639208648	0.804551801	none
115255409	1.943174959	-0.594884766	1.173372611	-0.50698709	0.612163877	NA	none
115255416	40.85483138	-0.536792697	0.462145077	-1.161524214	0.245428782	0.466443183	none
109417634	3.061944999	0.709463812	1.018499345	0.696577583	0.486067189	NA	none
109417547	25.57758244	0.317010752	0.44572023	0.711232587	0.476940118	0.688386731	none
115266748	20.69964032	0.390867538	0.488724437	0.799770809	0.423843599	0.643590042	none
115266747	68.87193973	0.728122692	0.368649137	1.975110255	0.048255637	0.155153201	none
109417536	1.890857013	1.275361788	1.34382392	0.949054239	0.342593027	NA	none
109417534	5.942471284	-1.818665811	0.812396694	-2.238642555	0.025179183	0.095208786	down
115253744	2.698257881	2.952231953	1.406746449	2.098624066	0.035850053	NA	up
109410216	40.5129153	1.285999957	0.463772626	2.772910443	0.005555741	0.02900397	up
115253441	4.387869684	-1.033956152	0.84099635	-1.229441902	0.218906168	NA	none
109417528	17.63113334	1.278456449	0.558225198	2.290216302	0.022008781	0.085720896	up
109417527	6.176053617	1.102124983	0.792097251	1.391401097	0.164103832	0.364059372	none
109410207	3.338464142	1.600068068	1.096967369	1.458628682	0.144667335	NA	none
109410208	90.6725594	-1.683039804	0.613166595	-2.744832838	0.006054173	0.03053054	down
115258892	61.31537897	-1.773315977	0.534680102	-3.316592426	0.000911224	0.00722215	down
115254024	8.093648655	0.480625121	0.673457243	0.713668352	0.47543228	0.688229667	none
115254020	35.60268584	-1.00750719	0.484596633	-2.079063535	0.037611511	0.129412119	down
115258629	2.971705817	0.032274815	0.981958452	0.032867801	0.97378001	NA	none
109416523	67.4722835	-2.32490756	0.78738366	-2.952699779	0.003150082	0.018623447	down
115267250	18.22932591	-1.635061749	0.661782083	-2.470695098	0.013485074	0.058205491	down
109421076	4.011884179	-0.026366787	0.853577757	-0.030889731	0.97535748	NA	none
109421058	4.681739504	-0.587532625	0.813005136	-0.72266779	0.469884009	NA	none
115268659	11061.5702	-1.416790662	0.571470268	-2.479202753	0.013167643	0.057375671	down
115268660	5.245949508	1.487898008	0.896381782	1.659893181	0.096935943	0.255539197	none
109429097	75.46918911	0.463212124	0.368922159	1.255582276	0.209267461	0.422492148	none
115258641	795.9530196	-2.795387886	0.490225292	-5.702251456	1.18E-08	2.86E-06	down
115258741	2.49988662	1.8098361	1.290327258	1.402617892	0.160730813	NA	none
115254013	104.8595523	0.133559003	0.359159678	0.371865249	0.70999318	0.847262439	none
109421022	4.613368525	0.775419995	0.855184412	0.906728402	0.36455044	NA	none
109428884	4.712549036	0.420215483	0.816499206	0.514655103	0.606794052	NA	none
109421021	3.946611256	0.735517958	0.918133893	0.801100976	0.423073191	NA	none
109428782	4.660319684	0.370167343	0.820873872	0.45094302	0.652030616	NA	none
109421007	5.576271259	0.241071142	0.753919043	0.319757333	0.749152294	0.865796822	none
109428745	20.02204702	-0.118748428	0.505076971	-0.235109568	0.814123693	0.903061121	none
109428736	6.672358132	1.201445111	0.790077621	1.520667184	0.128343378	0.310590974	none
109428719	4.312774193	-0.180126484	0.819380122	-0.219832625	0.82600151	NA	none
109420995	8.569378623	1.052740114	0.698794947	1.506507908	0.131936839	0.315917364	none
109428655	4.253533224	0.149438905	0.837415048	0.178452615	0.858367532	NA	none
109428627	31.794362	0.164177179	0.417371967	0.393359382	0.694054065	0.834649381	none
109420976	1510.264449	-0.42315858	0.394789485	-1.07185879	0.283783462	0.510219895	none
109420973	43.19761017	-0.470587797	0.602939447	-0.780489317	0.435102913	0.65285865	none
109428387	44.57748695	1.887180108	0.921041193	2.04896385	0.04046565	0.136515157	up
109420951	6.329145398	-0.314026652	0.705083906	-0.445374869	0.656048871	0.815288394	none
109412649	393.9945364	-2.847213376	0.631401731	-4.509353134	6.50E-06	0.000201746	down
115257979	118.2266549	-0.509158165	0.517757412	-0.983391359	0.325414861	0.549421371	none
109420936	12.70989332	-0.811460012	0.579857527	-1.399412744	0.161689248	0.360523322	none
109412698	19.0009287	-0.118445976	0.495378482	-0.23910198	0.811026507	0.901209098	none
109412653	3.018034739	0.713254948	1.035817037	0.688591636	0.491080286	NA	none
115267681	10.69506274	-1.227478126	0.68996401	-1.779046599	0.075232122	0.21529401	none
115262424	12.34358205	-1.203874599	0.710928698	-1.693383039	0.090382581	0.24284883	none
109420926	19.3500415	-0.492589283	0.729977435	-0.674800699	0.499802396	0.705397628	none
109420922	27.22219287	0.11881221	0.457843522	0.259503966	0.795246422	0.894741474	none
109420918	33.29330857	0.519062237	0.480411849	1.080452613	0.279940678	0.506068058	none
115265907	9.532521512	-2.110963954	0.807342464	-2.614706954	0.008930404	0.042524782	down
109414343	1.534795173	0.879331239	1.453027277	0.605171874	0.545064802	NA	none
109424226	3.834674279	0.790839451	0.941923952	0.839600108	0.401132639	NA	none
109424218	5.999663211	0.68891447	0.756480273	0.910683985	0.362461905	0.584946869	none
109414335	67.70323831	-1.052802835	0.466538528	-2.256625706	0.024031473	0.091825522	down
109414334	5.63928569	0.32431012	0.768952358	0.421755804	0.673203268	0.822518127	none
109424214	2178.081294	-0.643234681	0.431070788	-1.492178776	0.135652285	0.322262954	none
115253756	129.2248576	-0.879473808	0.495817021	-1.773787043	0.076098382	0.216486777	none
115258685	206.9847888	-0.123539507	0.348458695	-0.35453128	0.722940766	0.856252166	none
109407257	5.498086288	1.507764738	0.88524463	1.703218169	0.088527248	0.239281806	none
115254012	273.8524239	0.743589721	0.394323142	1.885736955	0.05933041	0.181440092	none
109407255	6.448214148	0.653919314	0.747567549	0.874729401	0.381721159	0.604515256	none
109407254	4.849244075	-0.805072325	0.788018486	-1.021641419	0.306950647	NA	none
109414321	132.0498399	-0.230213022	0.33323795	-0.69083675	0.489668138	0.698145614	none
115258726	5.302714659	1.074645726	0.831866405	1.291848931	0.196409466	0.407074597	none
109407248	6.166261886	-4.366129899	1.168560784	-3.736331014	0.000186725	0.002207854	down
109407247	1.453647659	0.494427567	1.422900506	0.347478664	0.728231745	NA	none
109414312	5.863335294	0.380553071	0.756732829	0.502889601	0.615041893	0.788191377	none
109407243	4.47960502	-0.341273401	0.83186072	-0.410253054	0.681620326	NA	none
109414302	19.2179552	-0.342371258	0.48127333	-0.711386309	0.476844881	0.688386731	none
109407298	20.3258226	-2.393531235	0.638655593	-3.747765242	0.000178417	0.00216551	down
109414301	4.201946178	0.517780777	0.878768563	0.589211766	0.555719225	NA	none
109407297	55.30875988	-2.332913105	0.6136378	-3.801775418	0.000143663	0.001870152	down
109407230	4.080128222	0.886358074	0.922474352	0.960848474	0.336628361	NA	none
109414293	5.128682832	0.392001228	0.812902246	0.482224314	0.629646606	0.798324608	none
109407226	8.617032037	-0.005755839	0.624921873	-0.009210495	0.992651193	0.996364387	none
109405894	2.012141326	0.535679431	1.224146532	0.437594208	0.661680471	NA	none
115258749	13.43582856	-1.725985886	0.626389176	-2.755452924	0.005861094	0.029894758	down
109407203	4.468819941	-0.395785779	0.81503528	-0.485605701	0.627246754	NA	none
109405868	225.8575706	-1.94715928	0.637489103	-3.054419705	0.002254964	0.014260485	down
109407202	3.2710911	-0.234976498	0.941460773	-0.249587136	0.802906648	NA	none
109407201	10.78506353	0.456405173	0.601976232	0.758178062	0.448344392	0.664281691	none
109407200	5.661200811	0.607382298	0.77843789	0.78025788	0.4352391	0.65285865	none
109405873	10.94410725	-0.18331838	0.573334007	-0.319740985	0.749164688	0.865796822	none
115258558	0.367380563	1.198506635	2.247440165	0.533276327	0.593842313	NA	none
109398697	8.171068373	-0.635593458	0.649267826	-0.978938787	0.327610226	0.551588646	none
134284002	8.816115383	-0.52644335	0.645911297	-0.8150397	0.415049586	0.635440741	none
109407063	3.270228676	0.269406586	0.964333804	0.279370675	0.779960373	NA	none
109398712	2.855166053	1.286120812	1.124168656	1.144063931	0.252597125	NA	none
109406928	565.4607695	-0.418358682	0.317136292	-1.319176308	0.187110177	0.39420194	none
115257348	106.7650273	0.162238426	0.424124365	0.382525598	0.702071546	0.840818116	none
109398694	11.85480236	0.593809002	0.621565357	0.955344429	0.339403546	0.562330255	none
109398692	1.161273994	-0.119374217	1.526755606	-0.078188163	0.937678377	NA	none
109406841	22.23810082	-1.192155974	0.486354571	-2.451207502	0.014237785	0.060803717	down
115258462	7.484335933	-0.580883264	0.677831155	-0.856973392	0.39145959	0.613292323	none
115258883	0.367380563	1.198506635	2.247440165	0.533276327	0.593842313	NA	none
115269739	3.451372207	1.609766458	1.136185056	1.416817136	0.156536398	NA	none
109398721	7.774625559	0.570331908	0.682182386	0.836040213	0.403132281	0.624837822	none
109404843	39.9698949	-0.113070704	0.471564417	-0.239777854	0.810502476	0.901209098	none
109398642	293.1941817	-3.071352362	0.6399676	-4.799231028	1.59E-06	7.51E-05	down
109404806	3.339326566	1.023197989	1.019206828	1.003915948	0.315419129	NA	none
109404731	7.38535852	0.943138621	0.741395376	1.272112899	0.203333009	0.414535097	none
109404784	21.39523228	-0.518186104	0.488089425	-1.061662223	0.288389055	0.515197077	none
109398624	6.345128652	0.561146762	0.730755436	0.767899538	0.442546872	0.65896384	none
109404751	56.01248366	-1.999951551	0.724413804	-2.760786088	0.005766243	0.029774484	down
109398641	16.5136774	0.704300634	0.555886084	1.266987346	0.205159815	0.416983029	none
109404656	3.523327967	0.567081903	0.934961242	0.606529851	0.544162966	NA	none
109398637	5.445961011	-0.156493318	0.769504889	-0.203368842	0.838846751	0.91689663	none
109404581	46.12900336	-0.22503767	0.72279402	-0.311344122	0.755539028	0.870668785	none
109398643	28.05890364	-0.348829234	0.53904232	-0.647127732	0.517549278	0.719534232	none
109404412	12.87691742	-0.12741159	0.58061205	-0.219443585	0.826304521	0.908523053	none
109398644	31.24603854	0.470867386	0.495703495	0.949897248	0.342164465	0.564568884	none
109404395	127.0163168	-0.273061721	0.422289314	-0.646622379	0.517876371	0.719713333	none
109398231	153.6190502	0.216640016	0.504604977	0.42932596	0.667686027	0.818817662	none
109622837	22.4140819	0.755350553	0.477437481	1.582093117	0.113628315	0.285446908	none
109622835	35.31059308	0.626949273	0.42184146	1.486220139	0.137220902	0.324926207	none
109418258	7.067920172	0.614621512	0.721229653	0.852185583	0.394111097	0.616116832	none
109622797	3.912623651	1.260020747	0.971410612	1.29710416	0.19459535	NA	none
115254017	3.230954301	0.358028493	0.956119868	0.37445984	0.70806223	NA	none
109622810	23.67482862	-0.470004249	0.603893525	-0.778289929	0.436398111	0.654056624	none
115258529	17.35721164	-2.789505111	0.641949673	-4.345364173	1.39E-05	0.000357773	down
109397534	14.83191623	0.250408171	0.539067134	0.46452131	0.642274295	0.806244878	none
109397524	8.038189725	0.856376885	0.691301828	1.238788688	0.215423764	0.429663881	none
115258564	8.91050081	-2.112488175	0.735469842	-2.872297482	0.004074992	0.0228275	down
109397522	18.93211385	-1.977674707	0.651353472	-3.03625419	0.002395373	0.01496593	down
109397523	5.546579266	-0.218344964	0.759488304	-0.287489568	0.773737489	0.88216351	none
115258581	9.746361388	1.276721626	0.691584982	1.846080609	0.064880502	0.193204448	none
109397554	7.40850954	0.170614558	0.674471671	0.252960303	0.80029889	0.89660897	none
109419613	603.4467161	-1.986812888	0.543151895	-3.657932347	0.000254258	0.002746896	down
109622804	0.09163525	-0.648970903	4.080472857	-0.159043063	0.873634946	NA	none
109622825	3.760907868	1.732485589	1.057361934	1.638498166	0.101317816	NA	none
109622824	13.60619739	0.038720597	0.547076874	0.070777251	0.943575037	0.97165296	none
109397530	10.01868195	0.315114939	0.624334292	0.504721497	0.61375446	0.78747316	none
109400610	60.1490213	-1.548684574	0.4415648	-3.507264561	0.000452739	0.00428746	down
109397548	19.91657267	0.836233091	0.499246416	1.674990675	0.093936061	0.249186387	none
109397520	8.181945663	0.661595209	0.669285095	0.988510299	0.322902793	0.548024116	none
109409242	25.65684315	-0.538689412	0.495421317	-1.087335958	0.276888363	0.502552379	none
109419602	43.07036134	-0.455110933	0.430097703	-1.058157087	0.289983832	0.517014395	none
109409246	7.168694008	-0.108537892	0.670812675	-0.161800598	0.871462882	0.932334377	none
109409247	2.60985221	1.096884469	1.151057714	0.952936117	0.340622439	NA	none
109419599	8.267626185	1.430621045	0.74137976	1.929673728	0.053647277	0.168314275	none
109409249	1.120363365	-0.307074249	1.564815129	-0.196236759	0.844424858	NA	none
109409251	2.420323855	0.173214135	1.073283753	0.161387084	0.871788539	NA	none
109419595	5.567249912	1.57172826	0.914594506	1.718497377	0.085705933	0.23444803	none
134286285	58.61709385	-0.775496115	0.490903703	-1.579731647	0.114168335	0.285896516	none
109419582	6.365708908	-0.132893205	0.750325492	-0.177114075	0.859418787	0.929585875	none
134287812	11.37581829	0.086821398	0.568369456	0.152755215	0.878591317	0.935117479	none
109409255	2.901254788	1.224827805	1.099008202	1.114484681	0.265071313	NA	none
109409261	6.765968113	-0.63477227	0.737722314	-0.860448788	0.389541702	0.612398934	none
134286172	40.52218728	-2.142754831	0.593859886	-3.60818247	0.00030835	0.003152983	down
109419589	19.51794093	-1.593524004	0.622303553	-2.560686014	0.010446572	0.047579746	down
109409264	7.914089873	-0.418485746	0.669726234	-0.624860913	0.532062348	0.729801416	none
109419587	24.16768035	-0.256734336	0.494028237	-0.519675429	0.603289815	0.780189113	none
109409267	147.1523828	-2.321595659	0.685068344	-3.388852629	0.000701857	0.005924981	down
109419584	7.279765769	1.127403799	0.741346467	1.520751565	0.128322193	0.310590974	none
134287816	7.003548014	-0.073923098	0.7434144	-0.09943727	0.920791092	0.96094681	none
109409270	18.81784753	-0.086459302	0.493011689	-0.175369681	0.860789163	0.929877028	none
109419580	18.26202985	0.190866355	0.509615672	0.374529994	0.708010045	0.845976453	none
109419579	2.604433918	0.363189257	1.060482074	0.342475622	0.731992987	NA	none
109419572	44.29036449	-0.995649005	0.552793429	-1.801123082	0.071683482	0.207670424	none
134287822	7.293095192	-0.106026762	0.734577645	-0.144337039	0.885234332	0.939316172	none
115254061	29.53483285	-0.089707631	0.563132297	-0.159301165	0.873431603	0.933065544	none
109409278	49.67324083	-0.430960207	0.538941614	-0.799641735	0.4239184	0.643590042	none
115260918	5.0041918	0.967152798	0.842408117	1.148081054	0.250935105	NA	none
109409294	1315.187646	-1.104289493	0.415406319	-2.658335808	0.00785276	0.038098173	down
109419533	12.77143626	0.442860862	0.560969612	0.789456065	0.429845499	0.648256483	none
109409290	9.436548318	0.461864662	0.629803704	0.733347008	0.463346811	0.678287505	none
134287825	70.78612437	-1.763410476	0.809601523	-2.178121491	0.029396993	0.107279434	down
115258671	5.45704703	-5.672022224	1.601155634	-3.542455276	0.000396421	0.003857927	down
109419521	51.06418966	-0.866938463	0.68267459	-1.26991465	0.204115034	0.415789884	none
109409303	64.59789124	-0.202188611	0.356694856	-0.566839155	0.570823466	0.758451384	none
109409309	12.17822973	0.327154759	0.573493818	0.570459085	0.568366365	0.756848828	none
115258678	2.085446235	1.494113411	1.356010536	1.101844987	0.270529069	NA	none
109419113	47.8221151	0.605659481	0.45739315	1.324155118	0.185451533	0.391388992	none
109419112	11.42432735	0.755387601	0.596510635	1.266343895	0.205389988	0.416983029	none
115258703	83.68069062	-0.580504704	0.36733015	-1.58033503	0.114030162	0.285896516	none
109409318	1101.045997	-0.311737143	0.401642143	-0.776156459	0.437656611	0.654757184	none
109419105	70.68622507	0.629991192	0.415978766	1.514479207	0.129904344	0.313116047	none
115258948	4.538408546	-0.768660585	0.84682152	-0.907700817	0.364036312	NA	none
109419088	15.13604022	-0.401564756	0.551246885	-0.728466258	0.466328216	0.680090456	none
109409324	12.66227593	0.544246045	0.605743521	0.898476049	0.368931809	0.592151473	none
115258583	6.834598795	0.486640504	0.724664433	0.671539103	0.501877158	0.707225963	none
109409325	6.79686624	-0.50367465	0.679784854	-0.740932439	0.458734405	0.675470162	none
109419095	5.814770742	0.341472171	0.768021718	0.44461265	0.656599704	0.815484455	none
115258944	18.39407352	0.101632404	0.489010432	0.207832793	0.835359526	0.915289792	none
134287833	26.81059999	1.1875615	0.596908799	1.989519172	0.046643928	0.151446742	up
109419050	278.3773652	-1.405888978	0.485816883	-2.893866039	0.003805305	0.02178747	down
109419093	10.18287693	0.825828175	0.632580523	1.305490993	0.191725712	0.399979503	none
115258647	3.764005924	0.660162767	0.928159499	0.711260045	0.476923106	NA	none
109409336	6.81786178	0.200350365	0.712596189	0.281155538	0.778591105	0.884319685	none
109419076	143.6464345	-2.410582606	0.618416221	-3.897993818	9.70E-05	0.001454893	down
134286295	1.556601632	0.695766433	1.400454865	0.496814607	0.619319794	NA	none
134287835	7.912693805	-0.195107488	0.656084031	-0.297381858	0.766174993	0.877980371	none
134287836	2.530289445	-0.356395766	1.025041123	-0.347689237	0.72807358	NA	none
109419070	5.52415057	0.543419886	0.782843921	0.694161214	0.487581113	0.697642665	none
109408104	13.56766541	0.376821268	0.562768428	0.669584947	0.503122413	0.707881534	none
109419069	4.619540579	0.401347732	0.851136791	0.471543159	0.637252906	NA	none
134283963	30.27010653	0.540302066	0.455811109	1.185363971	0.235873571	0.456651233	none
109422013	254.5782115	-3.157180417	0.584205542	-5.404228799	6.51E-08	7.62E-06	down
109408124	246.6954409	0.347798796	0.339141381	1.025527453	0.305114378	0.530189178	none
109408129	8.059443724	0.236261924	0.674073201	0.350498913	0.725964306	0.857828916	none
134286489	7.343107988	-4.108985421	1.166509252	-3.52246278	0.000427557	0.004105905	down
109409615	5.273896583	1.511615614	0.916173638	1.649922625	0.098958763	0.258990849	none
109413695	15.60793225	0.006865114	0.573868676	0.011962866	0.990455241	0.996253454	none
109413713	816.0406703	-0.056879427	0.340781158	-0.166908956	0.867441686	0.931829713	none
109409620	7.929952972	-0.778329112	0.644567666	-1.207521184	0.227231492	0.444903083	none
109429374	17.12702673	0.479577417	0.523623684	0.915881828	0.359728879	0.582953496	none
109429376	2.290145131	-0.634982103	1.083152599	-0.586235128	0.557717518	NA	none
109429377	18352.18841	-3.36319192	0.566117317	-5.940803823	2.84E-09	8.58E-07	down
109425117	7.325429523	1.420935395	0.781941102	1.817189802	0.069188056	0.202136573	none
109429382	134.4144758	-0.455836541	0.423186268	-1.077153432	0.281411726	0.508016058	none
109425132	8.517129202	0.34419119	0.66313087	0.519039613	0.603733118	0.780189113	none
109425134	6.104210509	0.144072998	0.73112782	0.197055829	0.843783849	0.919524279	none
109425135	14.0158909	1.196198147	0.617123447	1.938344998	0.052581146	0.16585275	none
109429414	6.984481066	0.501575641	0.710814057	0.705635512	0.480414834	0.691477338	none
109429416	25.06478531	-0.873633223	0.682910429	-1.279279369	0.200798695	0.411574965	none
109425141	5.046672894	0.593057403	0.811988902	0.730376242	0.465160237	NA	none
109425142	14.70032137	-0.136691552	0.518426406	-0.263666261	0.792037095	0.892609331	none
109425150	3.087711938	-1.135718134	0.980289447	-1.158553872	0.24663808	NA	none
109425152	1.833209369	0.116757146	1.217969585	0.095862119	0.92363008	NA	none
109425155	35.31467519	-1.172087934	0.452614523	-2.589594176	0.009608914	0.04477581	down
109429437	79.44150871	-1.631631154	0.513896813	-3.175017068	0.001498277	0.010434887	down
109429439	255.6653187	0.259408109	0.4097083	0.633153172	0.526633622	0.72577071	none
109429438	4.609595063	0.351889406	0.824279583	0.426905401	0.669448231	NA	none
109429440	63.50605739	-0.292280342	0.433887879	-0.673631038	0.500545916	0.705623951	none
109425161	178.8735853	-0.576894326	0.416076908	-1.386508875	0.165591572	0.365853565	none
109425163	12.32747828	0.144584735	0.587316123	0.246178726	0.805543883	0.898900798	none
109400337	6.053377225	-0.192512329	0.721070369	-0.266981334	0.789483533	0.891391983	none
109400327	2.753608149	0.516458096	1.046850444	0.493344679	0.621769064	NA	none
109400308	4.763273657	0.437806293	0.816485822	0.536208077	0.591814752	NA	none
109400348	73.04596622	-0.517088696	0.689576312	-0.749864354	0.453336405	0.668947622	none
109400294	7.584194074	-0.399205125	0.698228558	-0.571739899	0.5674982	0.756378968	none
109400297	4.651236593	-0.031579798	0.813739136	-0.038808258	0.969043261	NA	none
115254141	4.14303399	0.508444592	0.874432408	0.581456711	0.560932686	NA	none
109425183	8.021472778	1.365468386	0.735198747	1.8572779	0.063271627	0.190286666	none
109400343	4.149716827	0.463759813	0.867993766	0.534289336	0.593141369	NA	none
115264910	2.949899359	0.140432206	0.992265309	0.141526873	0.887453732	NA	none
109400287	34.74101072	-2.135831783	0.55402025	-3.855151114	0.000115658	0.001633615	down
134287872	132.7318898	-2.185628061	0.62973856	-3.470691171	0.000519121	0.00474662	down
134287871	36.76537388	0.805433084	0.45645773	1.764529397	0.077642891	0.219555307	none
134287870	215.7086191	-0.699297731	0.384690174	-1.81782062	0.069091554	0.202096971	none
134287869	27.80113338	-0.246909464	0.460031591	-0.536722844	0.591459074	0.772578784	none
134287885	1.649207969	0.981121769	1.376306613	0.712865694	0.475928869	NA	none
109414024	19.60487307	-1.558953634	0.731066355	-2.132437941	0.032970861	0.117500955	down
109414025	2.518108298	0.251387946	1.065964618	0.235831416	0.813563489	NA	none
109414027	5.513445508	-0.072673885	0.750228615	-0.096868986	0.922830438	0.961561899	none
109404233	19.22261223	-1.002047196	0.517094565	-1.937841285	0.052642589	0.16585275	none
109622032	4.62177621	0.01753832	0.801849357	0.021872338	0.98254979	NA	none
115264939	3.058893862	-0.400559191	0.960403678	-0.417073779	0.676624444	NA	none
109621947	6.36412416	0.330701674	0.724809595	0.456260067	0.648202976	0.810812131	none
109621948	26.03215963	0.280129441	0.440527452	0.635895538	0.524844511	0.72415793	none
109415040	165.0726503	0.652207605	0.392699247	1.66083233	0.096747126	0.255226793	none
109622588	7.339651836	0.13184	0.671703911	0.196276958	0.844393396	0.919636372	none
109621952	26.95961003	0.244734619	0.472407306	0.518058497	0.604417456	0.780517739	none
109415045	16.34216209	0.949165244	0.57393373	1.653788922	0.098170408	0.257599535	none
115264941	13.42078277	0.363307297	0.571359806	0.63586429	0.52486488	0.72415793	none
109621964	6.88689388	0.21691467	0.70451036	0.307894223	0.758162822	0.872031382	none
109621977	3.899791621	1.321827842	0.988542392	1.337148364	0.181174213	NA	none
109621987	17.53478827	-0.06892708	0.498521719	-0.138262944	0.890032611	0.943580133	none
115264946	8.69046847	0.24403659	0.642096752	0.380062022	0.703899376	0.841896123	none
109420799	11.84310272	0.0022649	0.653315713	0.003466777	0.997233917	0.99835776	none
134286997	38.83860743	-1.892236896	0.573151505	-3.301460222	0.00096183	0.007492365	down
134287895	222.5180479	-3.262783443	0.533220342	-6.119015324	9.42E-10	5.70E-07	down
134287900	6.851095624	0.449380855	0.707316318	0.635332232	0.525211756	0.724273834	none
134287001	9.526261041	-1.125067067	1.071730943	-1.049766338	0.293825556	0.521813487	none
109623132	6.460908973	-5.929993881	1.616436611	-3.668559497	0.000243921	0.002658958	down
109420446	8.008195801	-0.907565259	0.700081594	-1.29637069	0.194847805	0.405328099	none
109420437	13.63651341	1.28631179	0.626545711	2.053021459	0.040070496	0.135813167	up
109401716	11.78543178	1.859044869	0.684829532	2.71460967	0.006635393	0.033040432	up
134287014	32.51554081	-2.140149846	0.836484226	-2.558505921	0.010512303	0.047759274	down
109401715	1.344653156	1.792906678	1.566215722	1.144738016	0.252317698	NA	none
115256267	3531.594959	-1.656716466	0.51168206	-3.237784936	0.001204616	0.008952577	down
109433097	6.620143064	0.965616601	0.753152558	1.28209961	0.199807706	0.410996209	none
109420252	252.4074443	-0.987870837	0.44121088	-2.238999265	0.025155964	0.095208786	none
109420234	81.19426818	-0.501464806	0.389262132	-1.288244513	0.197660862	0.408139322	none
109433076	315.9347005	-0.68295133	0.356433602	-1.916068873	0.05535633	0.172335744	none
134287016	6.449807473	0.102923278	0.70767898	0.145437805	0.884365218	0.93894289	none
115257640	150.0694371	-0.666037246	0.383538913	-1.736557161	0.082465367	0.229210782	none
109420154	7.166238258	0.61515985	0.703463139	0.874473468	0.381860463	0.604515256	none
109420147	10.66467717	-2.906099574	0.771857416	-3.765073071	0.0001665	0.002048801	down
109420136	95.00402115	-0.50150124	0.507440362	-0.988295922	0.323007742	0.548024116	none
109433084	2959.837449	-2.053290349	0.517143004	-3.970449822	7.17E-05	0.001183662	down
109433083	50.07701294	-1.892261788	0.59444616	-3.183234943	0.001456394	0.010225744	down
109420079	59.86784034	-0.491869752	0.440714398	-1.116073707	0.264390586	0.487947107	none
109433111	2361.182864	-0.550479823	0.431597777	-1.275446381	0.202151291	0.413180848	none
109420061	5.092057577	-1.709683956	0.826056624	-2.069693417	0.038481064	0.131779492	down
109433079	8.983681699	0.327931709	0.62770442	0.522430142	0.601370874	0.778799954	none
109420022	19.35822216	-0.306458537	0.892346571	-0.343429949	0.731275032	0.859348775	none
109433074	6.865752589	0.28745325	0.705565894	0.407408086	0.683708289	0.830887543	none
109411294	1.081819891	-2.197020045	1.666568554	-1.318289632	0.18740671	NA	none
109411293	1.557572719	0.856918813	1.397079549	0.613364367	0.539635442	NA	none
109411292	137.1921337	-1.790683193	0.52873197	-3.386750369	0.000707257	0.005936395	down
109411290	15.27188503	0.198726054	0.539592759	0.368288956	0.712657786	0.848844826	none
109411287	5.841508767	-0.534312671	0.725258874	-0.736719936	0.461292681	0.677741852	none
109411286	27.02557733	0.158682012	0.482344172	0.328980884	0.742170137	0.862942501	none
109411282	3.177971188	1.483109742	1.111720157	1.33406751	0.182181733	NA	none
109411275	12.7099019	-0.866327321	0.551470131	-1.570941509	0.116196236	0.289692538	none
109411274	1198.269263	-2.253908746	0.572272356	-3.938524588	8.20E-05	0.001288323	down
134287919	23.4569729	-1.594941163	0.7048833	-2.262702439	0.023654038	0.090662213	down
134287921	11.63842329	-0.961126509	0.569992317	-1.686209586	0.091755438	0.244395439	none
134287922	1.782484748	0.072302309	1.228648497	0.058847025	0.953073953	NA	none
134287924	133.5185842	-0.254706674	0.358024154	-0.711423156	0.476822054	0.688386731	none
134287027	6.657203276	-1.684642295	1.166062758	-1.444726952	0.148534596	0.341902717	none
109433066	30.523282	-1.801558885	0.632722185	-2.847314238	0.004408982	0.024176139	down
109433112	1.632579616	0.966476729	1.387341843	0.696639212	0.48602861	NA	none
134287931	53.39573857	-2.889404464	0.565356753	-5.110763159	3.21E-07	2.43E-05	down
115261809	16398.48057	-3.135227484	0.66036266	-4.747735864	2.06E-06	9.33E-05	down
109404660	2.287777976	-0.013012276	1.100962778	-0.011818997	0.990570024	NA	none
109401435	2.346910282	-1.613919678	1.094873405	-1.474069669	0.140462834	NA	none
109401433	0.568981402	-0.12558492	1.980139127	-0.063422271	0.949430253	NA	none
109401376	5.400556259	0.780419122	0.819611462	0.952181806	0.341004786	0.563374835	none
109432900	5.350496805	0.790110063	0.808534047	0.977213101	0.328463663	0.551745996	none
115256862	11.01988798	0.031570863	0.573796412	0.055021019	0.956121718	0.977392801	none
109401371	66.38721708	-1.87170013	0.605329401	-3.092035717	0.001987889	0.012978486	down
109401397	18.74530793	0.203895398	0.522324275	0.390361712	0.696269096	0.835522915	none
109432898	17.33795205	0.448502211	0.517190875	0.867188949	0.38583849	0.609218669	none
115256848	2.550502578	0.94600233	1.126018969	0.840130012	0.400835494	NA	none
115255616	38.35793821	0.610148222	1.759672237	0.346739699	0.728786883	0.858726135	none
109432899	15.31378669	-0.327844267	0.553159749	-0.592675565	0.553398297	0.746284575	none
109401390	13.37147319	-0.138847911	0.595470934	-0.233173281	0.815626853	0.903403323	none
109432880	5.729949852	0.315173204	0.760343828	0.414514056	0.678497675	0.826214881	none
134287950	6.655654645	-1.891667314	0.81572212	-2.319009461	0.020394523	0.08117557	down
109401402	3.138456627	0.813685457	1.015518372	0.801251341	0.422986154	NA	none
109401363	32.41268606	-1.135516262	0.42604712	-2.665236333	0.007693424	0.0374719	down
109432862	24.90696646	-0.161528083	0.490536082	-0.329288892	0.741937339	0.862942501	none
109401408	61.69628556	0.326285948	0.377352716	0.864670996	0.387219393	0.610115228	none
109412372	1.36201241	0.321192249	1.454081703	0.220890098	0.825178008	NA	none
109412366	3.138456627	0.813685457	1.015518372	0.801251341	0.422986154	NA	none
109401373	26.3022665	1.229108134	0.581737252	2.112823495	0.034615878	0.121641469	up
134284006	32.12995109	1.595246491	0.65499919	2.435493836	0.014871478	0.062844546	up
134287962	5.189983783	-0.398769241	0.790942854	-0.504169472	0.614142291	0.78747316	none
115257373	6.950267558	0.289139699	0.717153516	0.403176855	0.686818125	0.832362274	none
115257540	10.76955893	-0.614958533	0.660290536	-0.931345369	0.351674941	0.574297891	none
109401081	4.982393919	0.932706379	0.869842209	1.072270774	0.28359843	NA	none
109408287	21.80732849	0.194610426	0.493628756	0.394244507	0.693400529	0.834626981	none
109400989	2.938580636	0.113973534	0.984017999	0.115824644	0.907791519	NA	none
109400980	18.73789427	0.706511749	0.52560637	1.344184146	0.178888847	0.385152144	none
109408241	2.443723638	-1.647599555	1.113851509	-1.479191384	0.139089172	NA	none
109400996	58.29748792	-0.828282382	0.453932417	-1.824682158	0.068049007	0.200014491	none
115257630	1.09758582	-0.285945561	1.569660821	-0.182170286	0.855449091	NA	none
115263823	138.9547487	-2.700595735	0.483524631	-5.585228889	2.33E-08	4.09E-06	down
109408029	3.965715427	0.84309971	0.913857327	0.922572578	0.356229992	NA	none
134287055	37.97987851	-1.645989001	0.527167503	-3.122326378	0.001794279	0.011928998	down
109412016	3.593887659	0.181518952	0.907129346	0.200102613	0.84140033	NA	none
134287975	0.792300106	2.325073625	1.821418102	1.276518347	0.201772345	NA	none
134287057	11.01883687	0.290121917	0.59280831	0.489402581	0.624556709	0.79409487	none
134287058	13.29178571	0.127665851	0.602200195	0.211999021	0.832107798	0.91310499	none
109407908	17890.50878	-1.583410633	0.492555684	-3.214683503	0.001305884	0.009480719	down
109412008	5.149116083	0.358100481	0.798867471	0.448260186	0.653965431	0.814022906	none
109407882	4.915654606	0.217554813	0.797788469	0.272697365	0.78508586	NA	none
109407834	77.91923153	-0.081718031	0.489790679	-0.166842764	0.867493769	0.931829713	none
109420073	9.064853147	-2.059977766	0.742027195	-2.77614861	0.005500706	0.028813222	down
134287982	11.67736364	-0.001574304	0.572965173	-0.002747643	0.997807701	0.99835776	none
109420077	90.60011892	-0.98767274	0.542048102	-1.822112717	0.068437884	0.200832272	none
109420078	1.815850116	1.188449692	1.351699836	0.879226038	0.379278729	NA	none
109420080	28.36275013	-0.6610547	0.475023999	-1.391623794	0.16403635	0.364059372	none
109420081	17.67446008	-0.31328141	0.48471936	-0.646315033	0.518075354	0.719714326	none
109420082	67.73251645	0.498025242	0.384460552	1.295387108	0.195186723	0.405800575	none
109420083	2346.55294	-0.839952848	0.417674559	-2.011022288	0.044323103	0.145736288	none
109420084	38.87937494	0.313911167	0.470105364	0.667746407	0.504295482	0.708982416	none
109420085	1.465828806	-0.606357703	1.320085211	-0.459332244	0.645995596	NA	none
134287061	24.91863383	-2.349292928	0.640333587	-3.668857882	0.000243636	0.002658958	down
109420074	14.58107418	-0.129068219	0.536511604	-0.240569296	0.80988895	0.901209098	none
109420089	5.767762425	0.951547321	0.801244719	1.187586387	0.234996404	0.455925679	none
109420090	5.030798303	-0.122305797	0.774524903	-0.157910736	0.874527138	NA	none
115258453	23.73571593	0.009160671	0.479455208	0.019106417	0.984756212	0.994343546	none
115258081	6.375451459	0.265458295	0.72102772	0.368166559	0.712749044	0.848844826	none
109622874	92.93245422	-2.498329801	0.495607888	-5.040940355	4.63E-07	2.95E-05	down
134287987	12.96908924	0.21433055	0.590770501	0.362798328	0.716755541	0.852206695	none
109622880	10.42684162	0.389362751	0.604761708	0.643828381	0.519686728	0.720574035	none
109622885	2.643839816	0.364692294	1.050156013	0.347274395	0.728385185	NA	none
134283940	6.098069892	0.067282237	0.746012093	0.090189204	0.928136863	0.964129178	none
134287989	8.564040348	0.442734084	0.67955255	0.651508237	0.514718462	0.71719149	none
109622877	30.68159127	0.207982864	0.436218827	0.476785619	0.633514787	0.800438106	none
115258013	4.697622671	0.064956085	0.814209651	0.079778083	0.936413756	NA	none
109622893	5.31542945	0.730811219	0.814899159	0.896811845	0.369819326	0.592690576	none
109622894	15.23707103	0.982029939	0.58373557	1.682319854	0.092506833	0.24582709	none
109622895	6804.090008	-1.750787085	0.47196029	-3.70960677	0.000207581	0.002387961	down
109622900	7.724145113	-0.546946728	0.642773788	-0.850916354	0.39481582	0.61658991	none
109433266	25.169727	-1.013764356	0.469385618	-2.159768679	0.030790581	0.111658153	down
109433262	15.78531605	0.464468453	0.545030484	0.852188028	0.39410974	0.616116832	none
109424528	4.95419808	0.550083675	0.808903037	0.680036605	0.496481283	NA	none
109433258	10.00032875	0.638983154	0.639926375	0.998526048	0.31802434	0.54434767	none
109424450	3.970162632	1.296075789	0.971296593	1.334376954	0.182080349	NA	none
109424428	10.53770798	-0.465989167	0.641078749	-0.72688288	0.467297706	0.680885755	none
109433241	3080.627497	-1.039848081	0.476279635	-2.183272186	0.029015772	0.106283805	down
109424394	844.4273447	-0.845582727	0.522167711	-1.619370003	0.105367677	0.269925665	none
109424329	3.340057467	0.435215686	0.949520135	0.458353298	0.646698638	NA	none
109424312	3.523327967	0.567081903	0.934961242	0.606529851	0.544162966	NA	none
109433257	17.1135421	-0.179042861	0.510390845	-0.350795597	0.725741701	0.857828916	none
115258731	18.89691499	-0.204989199	0.48406829	-0.423471653	0.671951177	0.822104068	none
109433264	7.431504412	0.690464415	0.697305175	0.99018972	0.322081396	0.548024116	none
115258796	32.00425452	0.722602644	0.478297759	1.510779907	0.130844536	0.314471851	none
109424261	11.63409004	0.577039458	0.671817779	0.858922577	0.390383232	0.612398934	none
115258816	420.4691928	-0.788090023	0.544982231	-1.446083886	0.148153675	0.341458946	none
109427860	2.97181448	0.684116733	1.029496209	0.664516029	0.506360093	NA	none
134288798	1.303742528	1.713623483	1.568765786	1.092338638	0.274684283	NA	none
134286458	6.299685118	-4.371912833	1.204951269	-3.62829016	0.000285305	0.002966426	down
109427864	13.55819512	0.3873303	0.561885712	0.689340006	0.490609328	0.698396808	none
109427823	1.707477851	-0.063805565	1.241157972	-0.051408093	0.959000336	NA	none
115258959	4.946166094	-0.410642218	0.775187866	-0.529732515	0.596297401	NA	none
115269611	2.810481963	0.524701583	1.034988149	0.506963856	0.612180179	NA	none
109427872	14.82717485	-2.675017847	0.65513352	-4.083164374	4.44E-05	0.000843289	down
109427875	4.770927581	0.456383976	0.817618356	0.558187047	0.576716665	NA	none
115267219	82.30427101	-0.927758962	0.793266384	-1.169542768	0.242185021	0.462700855	none
115269612	7.894757979	-0.451898607	0.666576739	-0.677939359	0.497810143	0.703954351	none
109428192	89.58193721	-2.364492838	0.586740705	-4.029876938	5.58E-05	0.000983379	down
109427882	27.68407404	1.503732924	0.507969638	2.96028111	0.003073584	0.018251286	up
109428196	35.75315709	0.376288793	0.438735607	0.857666411	0.391076692	0.612956992	none
109428199	7.283126872	0.697872449	0.72001095	0.96925255	0.332419198	0.55607451	none
134283902	7.650507434	0.808555377	0.712505386	1.134805986	0.256456617	0.478877326	none
109427885	3.648197061	1.129734237	0.981499483	1.151028867	0.24972036	NA	none
109428200	4.965845584	0.262898892	0.802906881	0.327433851	0.743339767	NA	none
109427892	2.475604344	1.776728597	1.282731216	1.385113713	0.166017699	NA	none
109428213	14.1342557	-0.163287916	0.557377221	-0.292957642	0.769554529	0.879733075	none
109427897	24.32359817	1.183635779	0.559763662	2.114527718	0.03447022	0.121364596	up
109427898	49.05297823	-0.154514253	0.394208486	-0.391960748	0.695087216	0.834932692	none
115263986	13.50924852	0.839834772	0.585493975	1.43440378	0.151457069	0.345344951	none
115263987	16.67441857	-0.162378102	0.522150243	-0.310979653	0.755816089	0.870709202	none
109427905	5.296809641	-0.560688726	0.75015691	-0.747428596	0.454804889	0.670569353	none
109428225	7.058001506	-1.261446	0.684865247	-1.841889342	0.065491338	0.194703978	none
115254008	25.09022921	0.020909226	0.732363199	0.02855035	0.977223211	0.990187277	none
115255757	3.967200089	-0.56483479	0.85255002	-0.66252393	0.507635504	NA	none
109428232	9.313183955	0.272978676	0.63986833	0.426616952	0.669658349	0.820094324	none
109427913	14.82302182	0.044805104	0.544561994	0.082277326	0.934426185	0.968193868	none
109428235	2.994483363	0.02362287	0.982235339	0.024050112	0.980812637	NA	none
115266377	795.5446273	-0.169837254	0.480108507	-0.353747646	0.723528012	0.856252166	none
134287090	14.44591504	-2.045129161	0.655287284	-3.120965734	0.00180259	0.011946192	down
109428240	354.0516029	-0.822817516	0.412137765	-1.996462314	0.045883624	0.149245121	none
115266369	35.35509445	-1.875311108	0.781912595	-2.398364115	0.016468486	0.068320689	down
109428244	69.38761034	-3.098861955	0.855098033	-3.623984428	0.000290099	0.00300017	down
115266368	69.06104128	0.047673494	0.439707154	0.108421012	0.913661735	0.957722234	none
109428250	19.17297486	0.056353596	0.486511422	0.11583201	0.907785681	0.953766142	none
109428255	1.005219669	1.261647183	1.652951815	0.763269184	0.445302876	NA	none
109428256	25.6387869	1.543115786	0.668447133	2.308508348	0.020970879	0.082564307	up
109428257	1.620289806	0.770512751	1.389908526	0.554362202	0.579330989	NA	none
109427940	421.9807286	-1.255663972	0.666068575	-1.885187231	0.059404564	0.181513946	none
109427949	12.79875761	0.586873024	0.833058705	0.704479793	0.48113403	0.691689714	none
109428268	99.89046474	-1.575990718	0.772316948	-2.040600976	0.041290505	0.138781976	down
109428264	16.6698033	1.189351427	0.641486458	1.854055392	0.063731236	0.191035826	none
109427950	1.817443441	-0.818321134	1.195514844	-0.684492659	0.493664123	NA	none
109427952	1.011368862	1.238004569	1.661033187	0.745321995	0.456077087	NA	none
109427955	193.5288998	0.326901564	0.510880331	0.639878939	0.522251307	0.722198951	none
109428276	9.730519896	1.284295416	0.730791162	1.757404142	0.078848948	0.221712311	none
109404738	22.0410535	0.824030393	0.590583454	1.395281882	0.162930853	0.362974016	none
115261865	661.6567943	-1.883707261	0.476620313	-3.952217754	7.74E-05	0.001227388	down
109404733	1.178011009	1.542549108	1.603563492	0.961950753	0.336074342	NA	none
109414429	180.9396023	-2.154099165	0.674103931	-3.19550008	0.001395887	0.009877332	down
109414431	1361.259399	-0.488906976	0.363407186	-1.345342071	0.178514793	0.385152144	none
109622250	120.7508703	-1.309116882	0.684449574	-1.912656435	0.05579205	0.173246485	none
115253487	13.00885071	-1.30764801	0.621553325	-2.103838812	0.03539251	0.123296364	down
115263117	12.9006861	-2.309967601	0.699236356	-3.303557632	0.000954663	0.007468595	down
115256148	6.965286506	-1.800100672	0.750235283	-2.399381518	0.016422794	0.068212289	down
115266293	14.95165342	-3.657782397	0.727128676	-5.030447181	4.89E-07	2.96E-05	down
109414447	3.889764292	-4.216571877	1.313683087	-3.209732939	0.001328583	NA	down
115266334	483.6053823	-2.986629144	0.636888288	-4.689408174	2.74E-06	0.000109297	down
115266300	7.336829393	-0.911060612	0.729347856	-1.249144157	0.211612352	0.424628435	none
109414502	286.1732124	-1.741970681	0.486622828	-3.579714272	0.00034397	0.003420853	down
109622266	276.2159686	-3.252148962	0.644728045	-5.044218237	4.55E-07	2.95E-05	down
109414459	41.54841383	0.351302902	0.406308417	0.864621278	0.38724669	0.610115228	none
109622267	23.38700501	0.25871676	0.489063711	0.529004205	0.596802533	0.776238935	none
115266396	630.3085809	-2.348236292	0.530073453	-4.430020558	9.42E-06	0.000261094	down
109414469	20.05157593	-0.615943928	0.465981452	-1.321820699	0.186227864	0.392799039	none
134288035	2.571822311	-2.150572231	1.104800782	-1.946570156	0.051586289	NA	none
109621324	46.95209032	0.172240994	0.385702448	0.44656443	0.655189583	0.814564768	none
109414474	21.58039177	-0.772861414	0.511154631	-1.511991413	0.130536047	0.314221386	none
109414477	10.40109862	-1.001795933	0.669011962	-1.497426039	0.134282437	0.320266259	none
109414482	5.680818556	-0.325022876	0.731152749	-0.444534848	0.65665594	0.815484455	none
109414485	9.540714638	-1.158439393	0.679701643	-1.704335136	0.088318494	0.239250847	none
[truncated: 2,868 more rows]
