# Supplementary material for: Genomic and Transcriptomic Characterization of Umatilla Virus Isolated and Identified from Mosquitoes in Ningxia, China
Source: Microorganisms. 2025 Nov 28;13(12):2717. doi: 10.3390/microorganisms13122717 (PMC12735465; doi:10.3390/microorganisms13122717)
Supplement: Supplementary file 1 [file microorganisms-13-02717-s001.zip › Supplementary Materials/Table S5. Differential gene expression analysis at 48 hours post-infection (48hpi).csv]

gene	baseMean	log2FoldChange	lfcSE	stat	pvalue	padj	group
109417417	24.14048149	2.348126037	0.599813266	3.914761761	9.05E-05	0.000819329	up
109417254	4.737101596	2.484359883	1.074561129	2.311976319	0.020778988	0.06467826	up
134288904	12.41153066	1.262742744	0.674311634	1.872639713	0.061118154	0.14348453	none
109412858	107.1841469	-0.945951851	0.437667657	-2.161347397	0.030668514	0.086011301	none
109405229	43.35163539	3.190026255	0.560117297	5.695282526	1.23E-08	4.05E-07	up
109412868	4.094463517	-1.131324955	0.894451639	-1.264825179	0.205934003	0.341957351	none
109412873	2.754806375	-2.81524084	1.217075081	-2.313120105	0.020716037	0.064536521	down
109402174	140.6338315	-0.670653183	0.642024257	-1.044591656	0.296211737	0.44136729	none
109402166	192.5532002	-4.246925076	0.586401643	-7.242348523	4.41E-13	4.56E-11	down
115267166	9.877489943	1.520503644	0.717625187	2.118799161	0.034107444	0.092436116	up
109402168	28.11577356	-0.907437479	0.533063906	-1.702305237	0.088698164	0.189394147	none
115262914	4.769908225	0.971788939	0.882612452	1.101036969	0.270880567	0.414424272	none
109405397	15.98702781	2.080919553	0.645745934	3.222505083	0.001270749	0.007109761	up
109431068	9.685637625	-0.184806685	0.646123617	-0.286023727	0.774859949	0.852924852	none
109431069	6.011809727	-2.333010101	0.855285085	-2.727757261	0.006376651	0.0260313	down
109405382	34.15674046	-1.239676495	0.527138931	-2.351707345	0.018687471	0.060051874	down
109405396	39.50615466	-0.499690445	0.493615361	-1.012307323	0.311391135	0.456569269	none
109405395	2.951746812	-0.239282036	1.016444596	-0.235410801	0.813889904	0.882303838	none
109397824	10.43001465	2.949230986	0.888947047	3.317667791	0.000907724	0.005475624	up
109405359	3.861000356	2.141971271	1.107507477	1.934046781	0.053107376	0.129233265	none
115255639	2092.071261	-0.618629044	0.501851621	-1.232693129	0.217690276	0.355648563	none
109397815	11.54917733	0.289482412	0.628245342	0.460779241	0.644956997	0.756030243	none
109397818	40.85942587	-1.8126293	0.525938845	-3.446464011	0.000567974	0.003731744	down
109405345	141.166239	-3.229688493	0.722784218	-4.468399296	7.88E-06	0.000105264	down
109405348	5.283794917	-2.845161842	0.933796846	-3.046874547	0.002312342	0.011495508	down
115253654	721.9754002	-1.193615812	0.549539266	-2.17203007	0.029853395	0.084535356	down
109397826	6.429720208	-0.39693081	0.767968114	-0.516858451	0.605254974	0.724101792	none
109397816	7.164249529	-0.299886654	0.721144533	-0.415848197	0.677521088	0.78077922	none
109405350	8.998503202	0.623358227	0.687729921	0.906399747	0.364724307	0.511181776	none
109397808	2.47086894	4.248872305	1.487456922	2.856467466	0.004283839	0.01910828	up
109397830	7.472142925	-0.880737093	0.727831169	-1.210084331	0.226246535	0.366060117	none
109413249	9.32773495	1.186275144	0.700456904	1.69357335	0.090346386	0.191651016	none
134284456	4.774688993	1.223321117	0.901458466	1.357046567	0.174766415	0.305103881	none
109413211	4.001347613	-0.256718985	0.896500549	-0.286356752	0.774604895	0.852924852	none
109424954	27.83798535	-1.674538975	0.510834369	-3.278046812	0.001045281	0.006115709	down
115256337	1.898707737	-0.632390694	1.220509499	-0.518136642	0.604362936	0.723746945	none
Trnad-auc	0.40068466	1.647498481	2.48009539	0.664288353	0.506505774	0.642313791	none
109431131	34.93716273	0.642819886	0.489150968	1.314154378	0.188794258	0.322592842	none
109431116	10.55736871	0.318411369	0.639717067	0.497737806	0.618668858	0.733829711	none
109431120	4.757178657	0.908387521	0.87536792	1.037720825	0.299400047	0.444347688	none
109424971	5.890554429	1.685084516	0.874482895	1.926949659	0.053985904	0.130829474	none
109431113	4.789604675	1.199782139	0.90202321	1.330101184	0.183484936	0.316236709	none
109424968	6.937810327	-0.889570792	0.720989914	-1.233818636	0.217270493	0.355335354	none
115261819	0	NA	NA	NA	NA	NA	none
109431093	130.5368972	-0.657046259	0.518346321	-1.267581601	0.204947406	0.340649923	none
115256382	5.111936563	1.031532065	0.864223116	1.193594624	0.232636578	0.372678432	none
109424964	177.7903515	1.62875036	0.512079436	3.180659574	0.001469402	0.007964584	up
109431106	3.185513445	-0.406616119	0.99174246	-0.410001725	0.681804682	0.784043132	none
109424942	4.457613528	1.080761993	0.91080548	1.186600231	0.235385345	0.375843529	none
109415565	5.293437673	1.124676307	0.854277147	1.31652393	0.187998252	0.322301657	none
109415631	6.096462626	0.678726981	0.789265784	0.859947302	0.389818092	0.535829593	none
109414867	18.03371282	-1.99234543	0.728222386	-2.735902478	0.006220946	0.025524252	down
115254562	28.8520907	0.038877581	0.544208305	0.071438786	0.943048541	0.968138093	none
109431112	3.445379951	2.632726616	1.279760576	2.057202469	0.039666754	0.103743819	up
109415715	1.282062385	0.898849834	1.544095913	0.582120467	0.56048554	0.689893847	none
109431142	1.868618305	0.113576835	1.248178003	0.090994101	0.927497278	0.958854299	none
109431186	1.579110428	-0.548883842	1.310562821	-0.418815362	0.675351077	0.779386883	none
109415811	15.08466358	1.576828939	0.630132336	2.502377435	0.012336233	0.043716301	up
115256333	181.0751541	-1.589185203	0.495514232	-3.207143408	0.001340601	0.007378467	down
115253718	3.938844786	1.60260276	1.02412108	1.564856726	0.117616507	0.23021358	none
109431166	10.25182608	0.083103231	0.64212398	0.129419292	0.897025883	0.937519313	none
109431185	7.99549708	-0.559076734	0.721284091	-0.775113082	0.438272842	0.580281148	none
109412261	4.928106305	-1.18929917	0.865738168	-1.373740022	0.169522407	0.29845826	none
134284825	1.576375849	-0.546862758	1.310868448	-0.417175926	0.676549733	0.780399716	none
109408950	10.08914284	1.238435566	0.705000463	1.75664504	0.078978331	0.173909712	none
109408951	7.527695146	1.189982628	0.782724932	1.520307554	0.128433696	0.245520477	none
109408944	3.901264827	0.522217352	0.9293948	0.561889686	0.574191181	0.700908241	none
109433624	10.9122094	0.358888437	0.672918114	0.533331514	0.593804116	0.715991256	none
109408933	4.15273447	1.340203541	0.960564715	1.395224622	0.162948114	0.290857741	none
109433636	13.07310825	0.380322709	0.82524344	0.460861232	0.644898167	0.756030243	none
109408930	8.066593697	0.768910003	0.72871112	1.055164361	0.291350161	0.436277245	none
109422957	6.082306665	-1.309721849	0.842506162	-1.554554623	0.120052178	0.233757985	none
109408928	20.94021697	0.480668892	0.559331062	0.859363845	0.39013981	0.535987498	none
109433631	10.81185592	0.17410477	0.648576575	0.268441348	0.788359616	0.864847575	none
115260194	4.291416579	1.826635114	1.009494162	1.809455848	0.070380214	0.159975969	none
109433635	53.60390464	-0.864838607	0.640689581	-1.349855895	0.177062212	0.308226449	none
115260190	6.524796845	-0.036060402	0.856875756	-0.042083582	0.966432068	0.980971035	none
109403482	29.17450295	0.097830031	0.562621631	0.173882456	0.86195784	0.911844869	none
109433658	6.59823724	2.619753824	0.964214607	2.716982095	0.006588017	0.02669245	up
115268708	7.111586461	0.650636909	0.75929123	0.856900335	0.391499968	0.537302005	none
109424766	3.163287714	2.563781192	1.298062234	1.975083417	0.048258682	0.119528127	up
109424772	44.36982063	-1.22278498	0.523492544	-2.335821193	0.019500563	0.061806868	down
109424773	5.519926515	0.227219129	0.805583398	0.282055377	0.777901049	0.855497602	none
109417220	6.824247317	-0.063066608	0.740852866	-0.085127035	0.932160397	0.961990894	none
115256573	52.14851564	1.852467009	0.61346948	3.019656349	0.002530616	0.012365685	up
109424775	88.47933473	1.035833255	0.606524176	1.707818577	0.087670011	0.18785879	none
109405109	13.50619377	-1.262877921	0.699981307	-1.804159496	0.071206307	0.161250612	none
109405106	5.900583753	-0.078904594	0.774132061	-0.101926529	0.918814992	0.952687333	none
109428348	5.996224609	1.186382739	0.842848703	1.407586836	0.159253448	0.285653155	none
109415239	21.5656405	1.032774515	0.552817005	1.868203232	0.061733748	0.144511066	none
109415235	11.32096019	-0.018693598	0.660003264	-0.028323494	0.977404143	0.988381643	none
109415234	9.782127739	2.874673888	0.859431546	3.344854983	0.000823256	0.005046925	up
109415232	4.054722692	1.322934813	0.974143376	1.358049386	0.174448014	0.304657415	none
109428359	28.25512357	-3.102509639	0.576945188	-5.377477281	7.55E-08	1.95E-06	down
109428360	6.97873449	2.678571661	0.947897711	2.825802436	0.004716234	0.020639362	up
109428364	33.07467849	-1.567368819	0.524083832	-2.990683407	0.002783539	0.013333564	down
109415224	9.480125032	-1.297288079	0.704541408	-1.841322686	0.065574285	0.151028979	none
109428378	3.326905314	1.42082467	1.075243092	1.321398557	0.186368507	0.320298226	none
109415206	5.362081546	4.330517298	1.360677956	3.182617371	0.001459503	0.007937479	up
109428390	5.802502273	1.662197684	0.894582118	1.858071663	0.063158838	0.146927403	none
109415202	17.3902899	2.85104384	0.697903444	4.085155137	4.40E-05	0.000443006	up
109428400	10.02661547	2.590496127	0.85303569	3.036796886	0.002391065	0.011807027	up
109415195	10.73927102	1.392043502	0.709607314	1.96170963	0.0497963	0.122753951	up
109415197	167.5005612	-1.228647524	0.715215608	-1.717870121	0.085820308	0.185087762	none
109415199	3.375013424	2.671717121	1.289493052	2.071912769	0.038273577	0.101298928	up
109415200	330.2801102	-0.350804952	0.508668733	-0.689653068	0.490412386	0.627975526	none
109428405	17.89873701	0.857513366	0.564298423	1.519609716	0.128609095	0.245520477	none
109428409	18.86200062	2.482917434	0.687873828	3.609553571	0.000306724	0.002229139	up
134291811	11.9835323	-3.113627703	0.843610189	-3.690837004	0.000223517	0.001708713	down
109428427	4.110263823	4.96499696	1.394006564	3.561674018	0.000368498	0.002601167	up
115262976	20.47577644	-0.257468781	0.541650381	-0.475341271	0.634543747	0.74737202	none
109428434	8.000681723	0.276302954	0.69729519	0.39624962	0.691920889	0.791371293	none
109428437	4.115531993	-0.663807804	0.942639587	-0.704201068	0.481307566	0.6200629	none
109428439	6.237461259	1.757763328	0.879377711	1.998871822	0.045622224	0.115049406	up
109428441	20.15576969	-3.588489725	0.68093105	-5.269975166	1.36E-07	3.32E-06	down
109428440	5.366846131	-1.218109216	0.8251716	-1.476188971	0.139893169	0.260298733	none
109428447	15.54457657	-0.693838192	0.569359426	-1.218629499	0.222984848	0.362592752	none
109428448	6.522102839	0.027212587	0.754866524	0.036049535	0.971242861	0.984198164	none
109428450	3.787575715	-0.694435281	0.905926351	-0.766547171	0.443350796	0.584958363	none
109428472	3.160737942	-0.02829367	0.985766349	-0.028702207	0.977102096	0.988281754	none
109428473	9.844297087	-0.559712304	0.691249273	-0.809711238	0.418106158	0.562955453	none
109422116	9.194129214	1.32762197	0.730884128	1.816460257	0.069299799	0.158037347	none
109428485	2.764801364	-2.409772138	1.152788037	-2.090386142	0.036583127	0.097675542	down
115256839	3.830402582	1.600835645	1.028851734	1.555943964	0.119721418	0.233300815	none
115253966	41.5460946	-0.121169673	0.5760694	-0.210338672	0.833403354	0.894088064	none
109430085	3.903273571	0.197352185	0.928716429	0.21249994	0.831717025	0.893614547	none
109428515	9.625671946	0.541606565	0.681560916	0.794656138	0.426813553	0.569475164	none
109428566	40.49831733	1.958573444	0.64252891	3.048226176	0.002301966	0.011467376	up
109416816	98.63017501	-2.29127649	0.449286049	-5.09981669	3.40E-07	7.19E-06	down
109416823	18653.39825	-0.330116859	0.595314599	-0.554525052	0.579219566	0.705275615	none
134284754	20.54780807	-2.807445423	0.749900059	-3.74375944	0.000181287	0.001454486	down
109416895	2.410539603	4.20876937	1.492860939	2.819264179	0.004813388	0.020970157	up
134284882	5.535731579	4.374361446	1.355702719	3.226637657	0.00125254	0.007072368	up
134284889	14.1343893	-0.623141607	0.649535265	-0.959365319	0.33737474	0.48301413	none
109402625	12.01527348	1.2932142	0.67318737	1.921031584	0.054727726	0.132220719	none
134284890	29.44755114	-0.983660492	0.532837742	-1.846078861	0.064880756	0.150142901	none
109402650	4.123022969	1.349669094	0.971122945	1.389802496	0.16458886	0.293017589	none
109402633	48.4162224	-3.075404676	0.545886641	-5.633778962	1.76E-08	5.49E-07	down
109406620	23.53483763	-1.29620789	0.635574223	-2.039428036	0.041407327	0.107029464	down
109402640	226.3309315	-1.871511487	0.520133411	-3.598137414	0.000320504	0.00230176	down
109402665	23.22320724	0.335361424	0.642485418	0.521975152	0.601687631	0.722500682	none
109402694	7.977865325	1.419694805	0.757989517	1.872974195	0.061071948	0.14348453	none
109397911	11.33581591	-3.449699191	0.79065701	-4.363079246	1.28E-05	0.000159878	down
109402685	3.918301156	-3.470946063	1.16598112	-2.976845855	0.002912304	0.013854816	down
109397865	4.140024964	0.916269025	0.928361681	0.986974197	0.323655288	0.469036377	none
109397902	87.22623126	-0.829557676	0.581480074	-1.426631304	0.153686196	0.277984481	none
109406970	12.2216499	1.321627587	0.7036223	1.878319643	0.060337451	0.142269974	none
109397852	173.4827669	1.683505642	0.53475189	3.148199515	0.001642795	0.008681816	up
109397900	19.12715003	0.610184444	0.643985505	0.947512699	0.343377588	0.489733598	none
109397867	10.49130419	-0.529992822	0.630597616	-0.840461189	0.400649854	0.5459528	none
109402691	9.214226337	0.530089493	0.680045638	0.779491057	0.435690503	0.57798833	none
109397913	4.572942968	0.799854383	0.897670843	0.891033044	0.372911443	0.519511587	none
109397899	43.13363346	0.707149767	0.502740918	1.406588846	0.159549343	0.2859303	none
134284915	13.95964752	0.261314963	0.693074385	0.377037398	0.706145813	0.802918836	none
134284918	169.4149297	1.70250624	0.522668979	3.257331712	0.001124649	0.006478726	up
115254576	11.6522512	1.352973892	0.677538227	1.996896763	0.045836399	0.115411786	up
134284903	32.8384452	-0.195390884	0.646161046	-0.302387284	0.762356847	0.843554618	none
109397918	3.286665663	1.854928015	1.133382109	1.636630753	0.101707646	0.207948938	none
109397896	42.52781333	0.098009812	0.594239217	0.164933261	0.868996513	0.917095951	none
109397889	174.7352975	-1.934002311	0.694740384	-2.783777012	0.005372996	0.022637354	down
109397884	3437.022461	0.205932705	0.562953816	0.36580746	0.714508753	0.809206976	none
109416125	17.82296075	-0.071868459	0.576056814	-0.124759325	0.900714089	0.940161422	none
109397885	5.470190701	2.269975983	0.979083925	2.31846926	0.020423832	0.063941191	up
109397881	4.221022123	-0.220696323	0.897567648	-0.245882662	0.805773065	0.876239911	none
109411591	15.65731291	1.020229602	0.637725198	1.59979503	0.109644062	0.219017842	none
134284927	18.22465287	-0.253208977	0.628511843	-0.402870654	0.687043381	0.788017201	none
134284925	1.898707737	-0.632390694	1.220509499	-0.518136642	0.604362936	0.723746945	none
109398858	3.81778812	2.746659293	1.282509258	2.141629213	0.032223331	0.089016952	up
109424608	63.69900442	0.450624174	0.483086619	0.932802019	0.350922198	0.497429658	none
109427492	3.447536059	-0.874359345	0.98245318	-0.889975587	0.373478995	0.520004259	none
109427493	34.22992695	-0.325365197	0.610689372	-0.532783461	0.594183484	0.715991256	none
109427495	29.68432516	2.111256135	0.553911124	3.811543121	0.000138102	0.001149746	up
109398788	15.31438342	2.262271716	0.715895855	3.16005701	0.001577383	0.00839092	up
109398797	3.231099712	0.843085501	1.020740078	0.825955128	0.408829547	0.553222727	none
109427500	91.88827566	0.519431923	0.512403935	1.013715718	0.310718422	0.455882475	none
109427507	12.32099377	0.144624038	0.636502614	0.227216723	0.820255224	0.886990432	none
109427506	7.688655734	0.824538325	0.735329792	1.121317719	0.262152646	0.4048876	none
115264856	90.99332376	0.318967917	0.488494642	0.652960933	0.513781465	0.647688328	none
109427517	60.54261046	-0.836332853	0.47814222	-1.749129899	0.080268568	0.175953913	none
115256453	58.43446016	2.675144599	0.636184108	4.20498495	2.61E-05	0.000295225	up
109427518	17.4587986	4.130668394	0.892634248	4.627503821	3.70E-06	5.59E-05	up
109427482	155.8685105	-1.824795717	0.628205998	-2.904772833	0.003675197	0.016819328	down
109427530	10.7646174	1.1536636	0.71654331	1.610040292	0.107389061	0.216469989	none
115253538	1.538808513	1.249196503	1.46722799	0.851399041	0.394547725	0.540090394	none
115256405	2.805426812	0.523541967	1.069847064	0.489361503	0.624585786	0.739585019	none
134284995	427.2050361	-3.295075529	0.595435801	-5.533888833	3.13E-08	9.23E-07	down
115259485	3.971601777	2.925857299	1.260151565	2.321829675	0.020242109	0.063494924	up
134283933	3.616475454	1.074017971	0.989116394	1.08583578	0.277551653	0.421521135	none
134283938	23.95162358	-0.257596165	0.568545359	-0.453079356	0.6504916	0.76117739	none
109401911	4.213912186	0.426333732	0.992662521	0.42948507	0.667570257	0.774082182	none
109401934	8.751166152	0.284254343	0.681933574	0.416835824	0.676798498	0.780501493	none
109401876	18.97713847	2.38080199	0.650153123	3.661909645	0.000250342	0.001881242	up
109401891	4.599321064	3.1726808	1.253522664	2.531011916	0.011373398	0.040991448	up
109401923	2722.438109	-0.120700804	0.516939563	-0.233491132	0.815380055	0.883525256	none
109401915	16.24593791	2.000572348	0.643870343	3.107104355	0.001889297	0.009720383	up
109401931	6.076758738	2.063602887	0.911363347	2.264303139	0.023555477	0.070826671	up
134284970	5.884104955	0.483609975	0.943798246	0.512408215	0.608365342	0.726009469	none
109406852	12.67776757	0.810307233	0.632180938	1.281764736	0.199925188	0.335879843	none
115256558	16.01750877	-1.308103056	0.588402189	-2.223144443	0.026206062	0.076433036	down
134284975	12.11532201	-0.615988091	0.620075796	-0.993407733	0.320511295	0.466564645	none
109406862	3.442800602	2.693966642	1.280855293	2.103256048	0.035443393	0.095683386	up
109401907	4.331501	1.44634844	0.966468331	1.496529575	0.134515707	0.25300401	none
115256393	9.841679597	-0.191998385	0.646687078	-0.296895348	0.766546408	0.846648941	none
134284978	13.57789069	4.176011494	0.991970572	4.209813893	2.56E-05	0.000290335	up
109401893	5.233128398	0.82935727	0.835758449	0.992340874	0.321031271	0.467058656	none
134284982	109.1218916	-1.274873876	0.570290027	-2.235483378	0.025385632	0.074667236	down
109401844	19.37833555	0.095993867	0.539389261	0.177967701	0.858748341	0.911162986	none
109401913	20.75407687	-1.275828056	0.56204271	-2.269984174	0.023208543	0.070217758	down
109401912	5.988914561	3.567631029	1.211508464	2.944784239	0.003231799	0.015065205	up
109401872	2.576383441	0.789581202	1.115967936	0.707530366	0.479236949	0.618706863	none
109401917	11.65244864	1.320162695	0.658516636	2.00475223	0.044989542	0.113926642	up
109414697	19.21527117	0.080222085	0.544623189	0.147298328	0.882896552	0.927537389	none
109414695	150.2754205	3.017433709	0.512637278	5.886098882	3.95E-09	1.50E-07	up
109414694	4.855583671	0.968987473	0.881259972	1.099547811	0.271529192	0.415149349	none
109401916	8.981126834	4.194570973	1.184444754	3.541381696	0.000398037	0.00276145	up
109401895	6.55268055	0.43659436	0.778760411	0.560627318	0.575051625	0.701637657	none
109414682	9.267183361	1.782874406	0.756516158	2.356690452	0.01843861	0.05952757	up
115255722	19.15064476	0.228637884	0.551779187	0.414364821	0.678606949	0.781845257	none
109401825	2862.987508	-2.214976332	0.606186537	-3.653951707	0.000258235	0.00192863	down
109410345	7.93050832	1.003360484	0.747881981	1.341602699	0.179724851	0.311412054	none
109404691	3.120436028	0.837820251	1.057078504	0.792580918	0.42802203	0.570617798	none
109410309	3.948839775	1.677410532	1.023549533	1.638817153	0.101251346	0.207714786	none
109404719	3.704692356	-0.438014743	0.968902926	-0.452072887	0.651216475	0.761300422	none
109404698	2.619202442	0.341714189	1.074163373	0.318121244	0.750392969	0.835067663	none
109432080	15.38897003	-0.721351362	0.562441752	-1.282535231	0.199654954	0.335541786	none
109397190	12.73332317	-0.712257119	0.637766023	-1.116800039	0.264079832	0.407346492	none
109397203	3.359729326	0.926551163	1.009355914	0.917962781	0.358638351	0.504834877	none
109422142	16.21161697	0.05319634	0.581217831	0.091525651	0.927074925	0.958621499	none
134285001	4.623412484	1.117674414	0.911917707	1.225630783	0.220337648	0.359369891	none
115257308	4.427852388	5.073809215	1.38826174	3.654792948	0.00025739	0.001925274	up
109422126	2.672029055	3.265931757	1.452399898	2.248644992	0.024535091	0.07273757	up
109422124	49.67109043	-1.360180146	0.494389496	-2.75123189	0.00593716	0.024546319	down
109422123	6.646046635	0.430009857	0.746128506	0.576321443	0.564397932	0.69225599	none
109422122	5.769367352	1.288893811	0.843698294	1.527671468	0.126594127	0.242896862	none
109422119	31.02933553	-1.452740427	0.533681787	-2.722109809	0.006486658	0.026369677	down
109421972	132.8719944	-0.965625803	0.524516463	-1.840982831	0.065624075	0.151072089	none
115254276	7.002009591	3.813649779	1.204502588	3.166161548	0.00154465	0.008271236	up
109422062	2.818193825	1.572460129	1.165932678	1.348671461	0.177442516	0.308446733	none
134285013	8.481733763	-2.744322605	0.785895294	-3.491969765	0.000479473	0.003230479	down
109421968	12.96181918	1.282260505	0.708895845	1.808813685	0.070479954	0.160053029	none
109422034	13.72729026	0.483326614	0.599580827	0.806107522	0.420180855	0.564810428	none
115253973	4.958871934	0.450415878	0.839463526	0.536552052	0.591577072	0.714595708	none
109422035	36.03028326	-1.59456353	0.516673595	-3.086210609	0.002027252	0.010311113	down
109422032	7.752881214	-1.266442621	0.723925615	-1.749409876	0.080220195	0.175927193	none
109421967	11.04665838	-4.981604767	1.067966844	-4.664568749	3.09E-06	4.82E-05	down
115253444	4.409505418	0.414241105	0.870420871	0.475908976	0.634139227	0.74737202	none
115254139	5.022275888	-0.821421796	0.852348122	-0.963716321	0.33518817	0.480733003	none
115256515	8.698720579	0.893273919	0.700888122	1.274488597	0.202490311	0.338326796	none
115256527	76.64649003	-1.423785462	0.5423641	-2.62514695	0.008661158	0.033262677	down
109422009	11.59776808	-0.555146849	0.631761071	-0.878729118	0.379548167	0.526194236	none
115256872	4.351750673	1.028075335	0.915234915	1.123291209	0.261313836	0.404491522	none
109422005	15.3531687	-1.408127289	0.592932204	-2.374853785	0.017555903	0.057133066	down
115256372	4.558187274	0.227091285	0.853087911	0.26619916	0.79008583	0.866350317	none
109424617	2.661996622	1.549919199	1.200276885	1.29130138	0.196599192	0.332128309	none
109421974	6.162639053	0.467982767	0.773777827	0.604802504	0.54531023	0.675633673	none
109427461	25.45426318	-1.463890982	0.513704753	-2.849673814	0.004376409	0.019414324	down
109427460	7.959428592	1.393086031	0.794715933	1.752935828	0.079613023	0.174968484	none
109621246	15.7509631	-1.53903211	0.582265722	-2.643178282	0.008213178	0.031818701	down
115256595	2.79503383	1.484416033	1.180226098	1.257738696	0.208486273	0.345062698	none
134285038	1.523524415	-1.782308947	1.407858947	-1.265971247	0.205523377	0.341392093	none
109427434	3.503134696	1.450316143	1.046856427	1.385401193	0.165929826	0.29397013	none
109427431	2.311613624	-1.128785217	1.135957132	-0.993686457	0.320375538	0.466564645	none
109427421	3.775189742	1.602347898	1.03588017	1.546846773	0.121900198	0.236503897	none
115256388	6.185351415	2.9834135	1.058522946	2.818468424	0.004825336	0.021003386	up
109410133	7.043836728	0.983406318	0.772581614	1.272883408	0.203059418	0.338920319	none
115257141	4.838048515	1.662929703	0.952845725	1.745224498	0.080945798	0.176697814	none
109410141	17.38767042	3.265509806	0.746378423	4.375139616	1.21E-05	0.000154054	up
109410138	2.994360943	2.470838969	1.32693623	1.862063084	0.062594199	0.145963067	none
109410124	5.407266711	1.844623946	0.923778233	1.996825516	0.045844141	0.115411786	up
109427410	2.483070105	3.145889797	1.46510972	2.147204237	0.031777026	0.088336134	up
109410121	10.57513288	2.996738696	0.850471023	3.523622341	0.000425691	0.002919192	up
109427393	5.205618316	1.098138836	0.858990358	1.278406475	0.201106142	0.337202388	none
109402076	101.911996	-1.703255388	0.568941214	-2.993728255	0.002755913	0.013251813	down
134285268	7.692856455	-3.075390656	0.851081682	-3.613508223	0.000302082	0.002201981	down
109402081	42.35416946	2.351109221	0.573542655	4.09927527	4.14E-05	0.000422439	up
115256529	12.58839113	0.67837492	2.245485713	0.302106095	0.762571186	0.843599797	none
109416551	4.409472732	-0.757949416	0.861253335	-0.880053969	0.378830074	0.525498379	none
109405090	11.05568291	1.1157785	0.672485129	1.659186875	0.097078142	0.201773034	none
109405088	5.369584269	1.85321215	0.926218679	2.00083651	0.045410011	0.114633165	up
109416544	10.33773909	-0.19467707	0.652535187	-0.298339574	0.765444003	0.845815624	none
109416543	36.67311856	1.541640842	0.503153883	3.063954971	0.002184318	0.01100534	up
115256442	6.180905542	-3.66260858	1.068107989	-3.429062058	0.000605671	0.003931605	down
109405086	94.20674837	-2.847675008	0.489828942	-5.813611167	6.11E-09	2.22E-07	down
115256592	22.45474364	-1.091447738	0.659236524	-1.65562389	0.097798009	0.202769262	none
134288797	246.9297669	-2.206584243	0.508194888	-4.342004014	1.41E-05	0.000173644	down
109404901	17.58372221	-1.089981728	0.638690619	-1.706587972	0.087898662	0.187980593	none
109398409	5.573323734	1.5430434	0.887575754	1.738492059	0.082124148	0.178528176	none
109400382	3.838233597	2.133449492	1.106659093	1.927828999	0.053876399	0.130651941	none
115258235	23.84552458	1.213940418	0.700683994	1.732507706	0.083183206	0.180310633	none
109398425	83.99010265	-2.100676428	0.440268835	-4.771349375	1.83E-06	3.00E-05	down
109400388	125.179033	-1.947750615	0.631003311	-3.086751817	0.002023565	0.010311113	down
115256587	27.14220292	2.356957167	0.593002143	3.974618298	7.05E-05	0.000662927	up
109400383	1367.487712	-0.393127355	0.472598553	-0.831842062	0.405498098	0.550553408	none
109409409	6.482366772	1.091910835	0.797041526	1.369954762	0.170701023	0.299728558	none
109409410	3.671533064	1.017387414	0.987540942	1.030223022	0.302905325	0.448454839	none
109409413	4.27886706	0.649884689	0.914685422	0.710500762	0.477393659	0.61731063	none
109409415	14.05803398	-0.19439742	0.617467108	-0.314830406	0.752890424	0.837080549	none
134285405	6.40023051	-1.770844983	0.943875436	-1.876142673	0.060635691	0.142765488	none
109409418	25.87410209	-0.661491277	0.59726541	-1.107533211	0.268063462	0.411792907	none
109398378	154.1336142	-0.991969402	0.488463261	-2.03079634	0.042275659	0.108696061	none
109409421	3.875419892	-1.942502072	0.961926036	-2.019388186	0.043446888	0.111123226	down
109398402	72.17755528	-1.884582562	0.461813762	-4.080828064	4.49E-05	0.00044964	down
134285076	11.73620271	-0.601598165	0.668760065	-0.899572502	0.368347797	0.514628444	none
134285078	41.01785008	-1.578419171	0.540868651	-2.918304046	0.00351941	0.016250115	down
134285077	77.8386846	-1.91677062	0.506124716	-3.787150796	0.000152385	0.001247296	down
109409429	7.805071988	3.313123514	1.025153379	3.231832018	0.001229993	0.006961849	up
115256500	3.974923466	-1.770884162	1.075905612	-1.645947509	0.099774566	0.205804616	none
109409456	5.98858316	-0.702613389	0.763095888	-0.92074063	0.357185858	0.503751097	none
115256851	2.923515652	-1.308042314	1.038343386	-1.259739632	0.207763304	0.344289428	none
109409462	4.276505654	1.018237882	0.936310311	1.087500448	0.276815701	0.420981526	none
115256422	22.08978708	0.135495576	0.529869995	0.255714756	0.7981711	0.871644654	none
109412987	11390.04062	0.860388862	0.621687899	1.383956263	0.166371847	0.294573897	none
115271020	4.555968902	5.112170744	1.380875217	3.702123611	0.000213802	0.001657906	up
109409472	20.0622509	2.353674374	0.641565183	3.668644181	0.00024384	0.001838063	up
109409480	22.59898188	-1.847360555	0.593182074	-3.114322963	0.001843676	0.009546273	down
115269537	108.9653517	-5.300242749	0.632378344	-8.381442536	5.23E-17	1.69E-14	down
134285473	12.14183282	-4.72217942	0.963771853	-4.899685962	9.60E-07	1.76E-05	down
109397663	12.52338445	-3.906717076	0.864731833	-4.517836544	6.25E-06	8.70E-05	down
134285479	9.146889526	-7.156256209	1.363086847	-5.250036874	1.52E-07	3.59E-06	down
109433013	7.756291561	-2.627487591	0.787534803	-3.336344731	0.000848878	0.005159058	down
115269546	9.87581411	-1.511720531	0.703742081	-2.148117289	0.031704439	0.088235251	down
109433005	4.543246771	1.200440051	0.927180016	1.294721661	0.195416265	0.330704448	none
109397693	2.365006085	4.18564121	1.495442741	2.79893111	0.005127207	0.021982789	up
115269531	13.56781985	4.192466899	1.039799413	4.031995829	5.53E-05	0.000536714	up
109397716	5.987682032	-0.76124234	0.858308986	-0.886909437	0.375127661	0.521552956	none
109432997	2.445024005	-0.529393853	1.095823956	-0.483101187	0.629023892	0.743644113	none
134283977	4.084754618	0.64066537	0.954785262	0.67100467	0.502217554	0.639209882	none
109433007	4.422054937	1.47492252	0.95929415	1.537508095	0.124168934	0.239472177	none
109432999	5.341004755	0.072132991	0.815331977	0.088470701	0.92950257	0.960657529	none
109432985	5.421894674	0.43237317	0.83431038	0.518240191	0.604290697	0.723746945	none
115269528	9.720542139	0.172772359	0.78024865	0.221432436	0.824755739	0.890295595	none
109414063	2.536106346	0.249891063	1.082899673	0.230761048	0.817500444	0.884836856	none
115256111	13.08331109	3.045330778	0.796966169	3.821154393	0.000132828	0.001111552	up
109414078	4.52272839	0.660501444	0.909614063	0.726133721	0.467756798	0.608734891	none
109414080	8.595051276	-0.085142033	0.675066375	-0.126123943	0.899633815	0.939437201	none
109414084	2.833477923	4.439323014	1.455595166	3.049833578	0.002289682	0.011417881	up
115253545	19.15798417	1.139126329	0.670938266	1.697810941	0.08954345	0.190780129	none
109428690	12.51680652	-1.834006182	0.66682684	-2.750348475	0.005953192	0.024556847	down
134285550	40.79323069	-3.51395515	0.634926199	-5.534430863	3.12E-08	9.23E-07	down
109402238	2.877924627	-1.823856937	1.110224727	-1.642781765	0.100428094	0.206811264	none
109402213	15.84091744	1.341815156	0.610579552	2.197609063	0.027976977	0.080250184	up
115267212	5.028852663	-1.185756632	0.823303243	-1.440242877	0.149798696	0.27318877	none
115267213	21.69373668	1.214491564	0.566952814	2.142138699	0.032182323	0.089016952	up
109402212	47.53367364	-0.932982698	0.565913672	-1.648630778	0.099223299	0.204937843	none
109402222	3.875980982	0.095946023	0.913276015	0.105056983	0.916330593	0.95115272	none
109413004	95.62994712	-1.057553838	0.439189648	-2.407966222	0.016041665	0.053202303	down
109402231	5.999291789	1.41572871	0.871391817	1.62467524	0.104231776	0.212306198	none
109402216	7.013330795	-0.525474513	0.740027434	-0.710074368	0.47765802	0.617488246	none
109412998	10.97949144	1.369970765	0.704204916	1.945414942	0.051725058	0.126466901	none
109412996	6.481925451	-0.129655784	0.744026505	-0.174262319	0.861659312	0.911837118	none
109412993	11.39895947	-3.086364655	0.736177866	-4.192417072	2.76E-05	0.00030637	down
109397607	1.405415514	3.392319647	1.644600485	2.062701354	0.039141011	0.102843927	up
134285143	57.76231946	-0.97124979	0.57925063	-1.676734975	0.093594318	0.196229226	none
109397594	2.389966396	-0.412165839	1.102189331	-0.373951941	0.708440072	0.804210981	none
109397596	5.107561656	2.627175209	1.067300884	2.461513196	0.013835231	0.047471342	up
134285153	12.72410999	-0.398514994	0.639760601	-0.622912686	0.533341901	0.66489957	none
134285145	41.36005983	0.399857961	0.483294662	0.82735853	0.408033878	0.552666665	none
134285146	8.295301339	0.7854717	0.70944328	1.107166312	0.26822203	0.411906351	none
134285147	4.59353148	5.12711869	1.382798073	3.707785532	0.00020908	0.001626472	up
134285148	16.27632406	0.61934192	0.570444827	1.085717478	0.277604005	0.421521135	none
109403518	12.00395889	-0.497885869	0.697053211	-0.714272399	0.475058756	0.615109367	none
109422938	5.082207681	0.314400849	0.840066663	0.374257024	0.708213102	0.80414108	none
109422943	21.22104776	-1.142500262	0.527774109	-2.164752385	0.030406653	0.085752405	down
109422944	7.935193259	-2.066788168	0.749743253	-2.756661245	0.005839481	0.024220492	down
109403521	6.852806769	1.442566091	0.807967195	1.785426561	0.074192154	0.166231452	none
109422948	44.16818786	-1.030657513	0.662628557	-1.555407629	0.119849018	0.2334559	none
109403530	38.24898113	1.52691933	0.553759494	2.757369122	0.005826853	0.024193135	up
109403528	29.64974532	0.011621375	0.538791116	0.021569352	0.982791482	0.991355225	none
109422955	6.847772598	0.905843915	0.772296556	1.17292238	0.240826934	0.382772328	none
109403575	7.973260299	1.518767756	0.793574942	1.913830282	0.055641845	0.133793595	none
109422962	2.71233097	1.496925962	1.174543035	1.274475193	0.202495059	0.338326796	none
109403570	14.0256647	2.930015167	0.769951608	3.805453661	0.000141545	0.001174385	up
109402796	6.381120013	-4.135307495	1.091304328	-3.789325662	0.000151057	0.001242704	down
109422967	4.560356005	-0.649958688	0.849830344	-0.764809932	0.444384733	0.585845599	none
109403566	8.771498152	-0.250708527	0.668241201	-0.375176698	0.707529059	0.803677565	none
134285169	5.319262546	5.335903342	1.365352974	3.908076111	9.30E-05	0.000836416	up
109405320	6.66880077	-0.506705944	0.738779388	-0.685869086	0.492795666	0.630671807	none
109422990	6.165303931	2.45855358	0.960243161	2.560344795	0.010456836	0.038226418	up
109422989	4.122694677	-0.364344263	0.882428402	-0.412888187	0.679688537	0.782905867	none
115260562	36.91044003	-1.355780832	0.550446453	-2.463056715	0.013775812	0.047384128	down
109403563	146.4379604	-0.576846757	0.398054486	-1.449165323	0.147291419	0.269853004	none
115260570	2187.338065	-0.150775402	0.48980287	-0.307828743	0.758212649	0.84009502	none
109415637	4.396763225	-1.140565364	0.867670563	-1.314514301	0.188673189	0.322592842	none
134285180	9.986395607	2.912069445	0.862216112	3.377424066	0.000731682	0.004589304	up
115267424	4.926047922	0.75202353	0.860340351	0.874100034	0.382063779	0.5280542	none
109423007	1.465744851	3.463256328	1.610435038	2.150509797	0.031514912	0.08780831	up
109415627	4.817475307	-0.140798198	0.842959923	-0.167028342	0.867347748	0.915952379	none
109415626	7.734590354	2.49424018	0.886997796	2.81200268	0.004923409	0.021353806	up
109415625	305.9139117	-0.264264378	0.552714821	-0.478120665	0.632564325	0.746662435	none
115254836	6.922066421	-0.399550492	0.767952076	-0.520280503	0.602868083	0.722847008	none
109432360	444.8517469	-0.102513929	0.483687308	-0.211942566	0.832151842	0.893614547	none
109432365	5.606651329	2.792328925	1.067311847	2.616225926	0.008890771	0.033946997	up
109432375	4.933805583	-0.22843898	0.865644407	-0.26389471	0.791861052	0.866928267	none
109423070	16.95873757	0.127020932	0.624663088	0.203343105	0.838866866	0.897968011	none
109425026	70.63244357	-3.960429464	0.559773394	-7.075058424	1.49E-12	1.35E-10	down
109432374	16.0013019	0.440809363	0.649324801	0.678873442	0.497218054	0.634507659	none
109423081	11.74938302	-0.450356071	0.631395935	-0.713270464	0.475678411	0.615583826	none
134285717	4.971053036	0.421231724	0.855396008	0.492440601	0.622407903	0.737724824	none
109400932	655.4855591	-5.939350092	0.629085044	-9.441251458	3.68E-21	4.48E-18	down
109400931	2891.367417	-7.095760481	0.629238654	-11.27673966	1.71E-29	8.31E-26	down
115254047	39.60102354	-1.646705888	0.523556645	-3.145229658	0.001659565	0.008760917	down
115260636	3.883254016	2.146026436	1.103828992	1.944165674	0.051875476	0.126679338	none
109422822	4.089715435	-0.065878088	0.884464779	-0.074483562	0.94062562	0.966671267	none
115260613	5.172786437	-0.431563012	0.812866783	-0.530914808	0.595477816	0.716814345	none
109422815	5.571999773	-6.422981255	1.509476641	-4.255104771	2.09E-05	0.000243626	down
109400889	157.2211529	-5.870979547	0.842739617	-6.966540349	3.25E-12	2.51E-10	down
109400921	145.2063209	-5.228161447	0.660975031	-7.909771481	2.58E-15	4.82E-13	down
109422809	7.321557487	-1.949964359	0.799648772	-2.438526046	0.014747296	0.049758052	down
109421810	25.30606476	-1.489749001	0.592244909	-2.515427279	0.01188882	0.042471303	down
109422801	6.018860509	-0.048826841	0.765594349	-0.063776386	0.949148281	0.97185172	none
109421817	8.12215489	1.553377447	0.774317274	2.006125265	0.044842885	0.113673674	up
109422780	23.74108945	-4.739892178	0.902160723	-5.253933203	1.49E-07	3.55E-06	down
115260624	13.50652754	2.623488065	0.73265152	3.580812971	0.000342527	0.002446252	up
109421838	12.92926162	-1.187286694	0.776934204	-1.528168908	0.126470606	0.24275566	none
109422772	5.23567817	2.665321119	1.064295283	2.504306053	0.012269185	0.043510414	up
109422773	2.563616428	-0.229360952	1.064413789	-0.215481004	0.829392321	0.892937437	none
109422771	3.88901878	2.893973613	1.272920773	2.273490758	0.022996622	0.069663289	up
109422770	2055.880477	-0.057734123	0.555311753	-0.103967046	0.9171955	0.951644158	none
115260523	10.09360318	1.692374018	0.714500723	2.368610645	0.017855039	0.057990113	up
109413806	2.531198277	4.287410555	1.486998954	2.883264002	0.003935774	0.017767628	up
109421862	5.321508846	2.690946271	1.076383002	2.499989564	0.012419697	0.043948009	up
109413801	79.18117201	1.214952164	0.551555141	2.202775524	0.027610574	0.079527613	up
109413799	206.8554837	-0.201641375	0.396868087	-0.508081605	0.611396115	0.728045043	none
109421869	479.1467393	-1.456277487	0.60359272	-2.412682326	0.015835615	0.052638426	down
109413797	39.96457324	-4.584186721	0.710703676	-6.450208258	1.12E-10	6.03E-09	down
109413796	6.488736674	-4.842471461	1.230841047	-3.934278494	8.34E-05	0.000767752	down
109421871	3.907779747	-5.937822587	3.923251898	-1.513495116	0.130153941	0.247674544	none
109425319	24.45308826	-8.587098294	3.909398159	-2.196526919	0.028054251	0.080424391	down
109421873	9.520637862	-2.562545162	0.980973481	-2.612247133	0.008994921	0.034193357	down
115267247	68.74111001	-4.536469199	0.725683272	-6.251307386	4.07E-10	2.00E-08	down
109425173	3.654551131	1.111136428	0.996900409	1.114591205	0.265025641	0.407899546	none
109421883	14.74001645	-0.795215292	0.572740835	-1.388438268	0.16500363	0.293541036	none
134285771	1.96392819	3.853317895	1.55081214	2.484709653	0.012965714	0.045387443	up
109425098	5.391842686	1.177166019	0.85410277	1.378248684	0.168126521	0.297031666	none
109418604	116.155945	-0.148929027	0.583373512	-0.25528932	0.798499648	0.871644654	none
109424980	75.65051782	-0.177423375	0.442122836	-0.401298826	0.688200128	0.78872224	none
109418760	332.4896219	-1.083274144	0.543147575	-1.994437966	0.046104213	0.11590418	down
109412953	4.609345181	0.292966901	0.919061283	0.318767536	0.749902797	0.834869743	none
109412952	4.50789037	0.777034995	0.884559114	0.878443263	0.379703215	0.526259131	none
109424777	4.905520025	1.605158031	0.939255984	1.708967586	0.087456954	0.187560689	none
109424643	23.95570275	0.94671547	0.565503882	1.674109588	0.094109064	0.197053518	none
109406901	3.805434405	1.185056302	0.98046593	1.208666478	0.226791005	0.366713503	none
115267137	10.40624225	-1.06469328	0.670016663	-1.589054927	0.112047993	0.222465859	none
134285223	126.838285	1.109565669	0.460175611	2.41117878	0.015901052	0.052771955	up
109427777	37.31555576	0.849000494	0.52310357	1.623006501	0.104588015	0.212623518	none
115260703	45.90481008	0.676228803	0.56255852	1.202059482	0.229340483	0.369246751	none
115260705	5.261204329	1.424201834	0.894691796	1.591835133	0.111421754	0.22165817	none
109427775	2.734556701	-1.703737314	1.090168812	-1.562819717	0.118095005	0.230964568	none
109427769	12.92250122	-1.388718289	0.641890376	-2.163482022	0.030504125	0.085856836	down
115260719	47.62802822	-3.032792954	0.676096732	-4.485738224	7.27E-06	9.92E-05	down
109427762	6.256251103	2.498266763	0.962433087	2.595782292	0.009437584	0.035488977	up
115260708	2.052288146	-1.558671961	1.263125792	-1.233979997	0.217210358	0.355335354	none
109427760	32.01507579	-0.215442219	0.558823352	-0.385528304	0.69984604	0.798744471	none
109431360	3.444994153	-0.182404103	0.948411086	-0.192325993	0.847486859	0.904407618	none
109431339	564.4441612	-1.775291882	0.545396785	-3.255046475	0.001133738	0.006515644	down
109431348	8.667636174	-1.635559057	0.697965404	-2.343323963	0.019112779	0.061095551	down
115260709	3.08511975	-0.525494057	0.990610196	-0.530475115	0.595782558	0.716826231	none
109431357	10576.18676	-0.848667393	0.560222528	-1.514875519	0.129803931	0.247202003	none
109427745	2243.162055	-3.288705261	0.604672568	-5.438820007	5.36E-08	1.46E-06	down
109427741	8.726229087	-0.916591055	0.708163686	-1.294320895	0.195554602	0.330708339	none
115260725	3.613803138	0.54321153	0.973902363	0.557767956	0.577002847	0.70363377	none
109431389	62.08350791	-0.715991578	0.495492521	-1.445009859	0.148455116	0.271451213	none
109431398	29.38130513	-0.495139844	0.494012278	-1.002282464	0.316207189	0.462236727	none
109431384	6.62331732	0.785203086	0.777367155	1.010080091	0.31245692	0.457579984	none
109431403	44.88088061	0.104587217	0.593091378	0.176342502	0.860024874	0.911386429	none
134285926	10.42449851	-0.35316628	0.737137411	-0.479105083	0.631863874	0.746022864	none
109427701	13.72282872	1.679934224	0.674657304	2.49005564	0.01277231	0.044934132	up
109431380	7.253225402	0.250818901	0.724426957	0.346230766	0.729169295	0.818946895	none
109427698	5.374307531	1.846954836	0.930246016	1.985447726	0.047094681	0.117724595	up
109427697	274.0201565	-0.299836122	0.586238586	-0.5114575	0.609030741	0.726229946	none
109431390	83.25181864	-1.340493326	0.470336338	-2.850073912	0.004370907	0.019407626	down
115260728	0.795609313	-3.587267344	2.09819817	-1.709689483	0.087323309	0.187446325	none
109431483	3.394939563	-1.264192212	0.974223442	-1.297640929	0.194410751	0.329539905	none
109431499	204.8731736	-1.805941641	0.515385995	-3.504056489	0.000458228	0.00310726	down
109427684	11.28591896	-1.26530382	0.664398834	-1.904434136	0.056853667	0.13576745	none
134285241	17.40901004	7.048187938	1.299261696	5.424763897	5.80E-08	1.56E-06	up
109431411	49.49238032	-1.306784602	0.520055135	-2.512780884	0.011978371	0.042759793	down
109431412	3.979752767	1.323505429	1.026766558	1.289003249	0.197396957	0.332833677	none
109431456	6.280202597	1.420777979	0.842740979	1.685901143	0.091814842	0.193583591	none
109427663	5.482925027	1.55877826	0.887998403	1.75538408	0.079193633	0.174225993	none
109427657	3.881052597	1.655458767	1.032434594	1.603451469	0.108835015	0.218258614	none
109427655	28.29874279	-1.88085901	0.515780576	-3.646626291	0.000265706	0.001975324	down
115264203	23.38992836	-2.06838908	0.644972361	-3.206942197	0.001341539	0.007378467	down
109427652	3.858265776	2.142768227	1.124412573	1.905677932	0.056692004	0.135468036	none
109427648	55.48992447	0.936301491	0.468693989	1.997681885	0.045751159	0.115314742	none
109427640	47.7288542	-3.623458627	0.62148072	-5.830363699	5.53E-09	2.04E-07	down
109431478	7.131873579	0.758255851	0.746446749	1.015820421	0.30971491	0.455622962	none
109415572	2.901289921	1.632205399	1.162002211	1.404649134	0.160125638	0.286540616	none
109431517	2.448102181	4.237490246	1.490852951	2.842326095	0.004478566	0.01974142	up
109431476	7.722020774	1.875463903	0.809528638	2.316735707	0.020518133	0.064122976	up
109415577	10.56715838	0.862146695	0.677247063	1.273016513	0.203012182	0.338920319	none
109431497	10.36492165	4.403245725	1.187943822	3.706611075	0.000210051	0.00163142	up
109431504	7.743539156	-1.677295587	0.73955403	-2.267982485	0.023330274	0.070410797	down
109431454	15.50280173	0.110729179	0.617548422	0.179304449	0.857698654	0.910546587	none
109415583	45.84661458	-1.134969751	0.497047247	-2.283424278	0.022405389	0.06824294	down
109431455	8.18536617	0.358842251	0.75372996	0.476088613	0.634011249	0.74737202	none
115260742	12.62992938	-1.095297935	0.877994906	-1.247499192	0.212214516	0.349284692	none
109431470	7.650323544	-1.171850308	0.7052525	-1.661603906	0.09659222	0.201246845	none
109415588	1.478499239	0.295034648	1.395234587	0.211458812	0.832529269	0.893614547	none
109415589	5.381294045	-1.755648417	0.84733265	-2.071970691	0.038268175	0.101298928	down
109415590	1671.289389	-3.938597249	0.586690213	-6.713248601	1.90E-11	1.27E-09	down
109431491	11.21855432	3.105588598	0.867722389	3.579011717	0.000344896	0.002458775	up
109415593	6.067316972	1.421852746	0.842530071	1.687598811	0.091488268	0.192978723	none
109412192	204.1635485	-0.587280461	0.554732162	-1.058673899	0.289748319	0.434917218	none
109431514	71.5425506	-3.421261502	0.680891899	-5.024676469	5.04E-07	9.97E-06	down
109431508	37.48812828	-1.293707648	0.491427023	-2.632552929	0.008474582	0.032675191	down
109431473	23.63899869	-0.405840733	0.527291208	-0.769670965	0.441495098	0.583459952	none
109431675	6.349383511	-1.123573165	0.784461722	-1.432285518	0.152062126	0.276177085	none
109412185	112.3604209	1.317255742	0.472574613	2.787402678	0.005313241	0.022471953	up
109431765	14.26861328	1.907669921	0.695998532	2.740910842	0.006126913	0.025180939	up
109431661	15.85625904	1.777820753	0.632144054	2.81236649	0.004917843	0.02134871	up
109431645	334.2273956	-1.535016545	0.409125215	-3.75194803	0.000175466	0.001412442	down
134285256	7.260485811	0.299176462	0.725332498	0.412468023	0.679996414	0.78307498	none
134285258	13.96576753	-0.028189882	0.589205204	-0.047843913	0.961840639	0.978340834	none
109431612	2.427508911	0.134511622	1.109777475	0.12120594	0.903527919	0.941481514	none
109431598	29.88886502	1.545330783	0.535794148	2.884187498	0.00392425	0.017732068	up
109431484	23.21084043	2.265037271	0.594182993	3.812019692	0.000137836	0.001149499	up
109412166	62.1121642	2.458382002	0.495218988	4.964232115	6.90E-07	1.30E-05	up
109431436	9.243984369	-1.905868213	0.700005447	-2.722647689	0.006476108	0.026348818	down
134285263	46.95653764	2.523226803	0.540387175	4.669294386	3.02E-06	4.75E-05	up
109431423	3.480367937	1.440099527	1.048820796	1.373065382	0.169732022	0.29845826	none
109431413	7.461892998	-1.005941573	0.706523427	-1.423790826	0.154507032	0.279053934	none
109412161	12.12585128	0.245985085	0.619101209	0.397326127	0.691126984	0.790649269	none
109412158	813.5193093	-2.562674049	0.569388793	-4.5007455	6.77E-06	9.27E-05	down
115254060	1.349874383	-2.443683197	1.566588603	-1.559875511	0.118789303	0.231763078	none
115260871	12.28914896	-0.771196152	0.689680267	-1.118193732	0.263484261	0.406556799	none
109412153	21.88816955	1.079915861	0.55224897	1.955487325	0.050525578	0.123943169	none
109412145	3.336925123	0.226355466	1.017005563	0.222570529	0.823869775	0.889552487	none
109412144	8.584203223	3.432168101	1.053171411	3.258888408	0.001118497	0.006473964	up
109412143	8.378885714	1.372353018	0.744317182	1.843774469	0.065216015	0.150533304	none
109431241	6.38806322	-2.893816965	0.888899627	-3.255504756	0.00113191	0.006512836	down
109412138	5.167505194	0.589391328	0.8416101	0.700313991	0.483731236	0.622031544	none
109412134	2.743063912	3.298740163	1.456407306	2.26498463	0.023513623	0.070781735	up
109412126	19.95018114	-0.270567954	0.613713042	-0.440870464	0.659306777	0.767061391	none
109412124	9.328571583	2.790472995	0.861615733	3.238651393	0.001200963	0.006837331	up
109430970	9.491593738	-0.955774981	0.695060226	-1.375096639	0.169101486	0.29812868	none
115253548	28.5389787	-1.02296272	0.657257889	-1.556409952	0.11961064	0.233178401	none
109430936	20.25659334	-0.148953627	0.575939247	-0.258627326	0.795922797	0.870199379	none
115269276	13.39049353	0.675513054	0.609233188	1.108792277	0.267519803	0.411409138	none
109412100	20.74347505	-0.009062423	0.566248286	-0.016004327	0.98723094	0.993360271	none
109412098	3.256060023	-1.781961137	1.013454962	-1.758303235	0.078695928	0.17356402	none
109430882	41.30753066	0.787896015	0.523819973	1.504135114	0.132546581	0.25095073	none
109427357	58.35327196	-1.732381192	0.732164317	-2.366109835	0.017976111	0.058305437	down
109406923	23.82185929	3.02350246	0.647581614	4.668913379	3.03E-06	4.75E-05	up
109406932	335.1467254	-1.916565575	0.483639982	-3.962793912	7.41E-05	0.000689973	down
109406929	799.5629571	-0.870167168	0.634540346	-1.371334657	0.170270657	0.299188989	none
109406924	10.13955476	1.194946725	0.688760029	1.73492461	0.082754159	0.179540706	none
109405955	5.605900225	2.813075778	1.097032572	2.564259121	0.010339632	0.037911984	up
109417115	9.949240286	-0.645778296	0.64984121	-0.993747836	0.320345647	0.466564645	none
109417114	29.50135239	-0.496415723	0.607709793	-0.81686313	0.41400665	0.558518406	none
109417113	23.39737906	-1.466473831	0.61681588	-2.377490398	0.017430897	0.05687517	down
109417110	54.13081676	-1.140832722	0.607906539	-1.876658085	0.060564971	0.142668066	none
115266711	224.5654941	-1.24628346	0.573308093	-2.173845921	0.029716709	0.084295588	down
134287693	7.567583669	0.850262338	0.745867837	1.139963806	0.25430138	0.397816381	none
115258266	45.93654037	0.379929357	0.520388527	0.730087881	0.465336469	0.605909456	none
109406376	9.006286882	-3.538743252	0.907051002	-3.901371858	9.56E-05	0.000845538	down
134288179	25.11131047	-0.682927844	0.819997787	-0.832841082	0.404934362	0.550100766	none
109406377	260.4430612	-1.869775189	0.621205234	-3.009915382	0.002613205	0.0126674	down
109405308	174.2995371	-3.843926791	0.550410819	-6.983741344	2.87E-12	2.35E-10	down
109405306	337.6007562	-1.634578912	0.707294719	-2.311029431	0.020831229	0.064693477	down
109406360	63506.45761	-1.457709225	0.723242384	-2.015519635	0.043850231	0.111798543	down
109405289	73.19712239	-1.476745771	0.544945674	-2.709895391	0.006730443	0.027133843	down
109407133	158.010626	-1.626411825	0.440450637	-3.692608637	0.000221965	0.001699521	down
134287788	30.52862421	-1.24503737	0.514119925	-2.421686672	0.015448664	0.051737098	down
109427619	87.74724435	-1.860744821	0.638353406	-2.914913284	0.003557874	0.016381044	down
109397228	30.01525039	-2.070180538	0.521193935	-3.971996601	7.13E-05	0.000667684	down
109397219	6.169982987	-6.601465482	1.373524876	-4.806222005	1.54E-06	2.61E-05	down
109408193	2.737291281	-1.704465673	1.076879539	-1.582782113	0.113471135	0.224175806	none
109416331	2230.995465	-3.530431346	0.528132016	-6.684751619	2.31E-11	1.48E-09	down
109426551	197.3889147	-3.492994296	0.482753987	-7.235557634	4.64E-13	4.70E-11	down
109426544	650.6932511	-3.486938703	0.5872114	-5.938131822	2.88E-09	1.18E-07	down
109426538	10.55695176	-1.151416518	0.673825026	-1.708776721	0.087492316	0.187560689	none
109416324	34.17115218	-3.448475017	0.64645313	-5.33445482	9.58E-08	2.41E-06	down
109416319	7.96287318	-1.052673949	0.715000335	-1.472270568	0.140947828	0.261660305	none
109416314	1.974698654	-0.575373979	1.266043201	-0.454466308	0.649493237	0.760741054	none
109424859	7683.067511	-2.64392627	0.55497241	-4.764067943	1.90E-06	3.09E-05	down
109424864	318.2269243	0.096534513	0.500070832	0.19304168	0.846926326	0.904020001	none
115258024	1501.824851	-2.024557114	0.466023917	-4.344320197	1.40E-05	0.000172401	down
115258025	250.2597209	-2.518668887	0.612700186	-4.110768925	3.94E-05	0.000408806	down
109406996	5.840291411	-0.247343021	0.85605694	-0.288932908	0.77263272	0.851437054	none
134285351	205.9637119	-2.264835531	0.839255118	-2.698625821	0.006962641	0.02789613	down
134285350	10.09292231	-2.558451918	0.722041576	-3.54335817	0.000395066	0.002747939	down
109407160	92.39145715	-1.398157388	0.593936163	-2.354053306	0.018569948	0.059792773	down
109405190	16.17117329	3.14499979	0.804815188	3.907729176	9.32E-05	0.000836416	up
109405553	17.95880771	-2.177599	0.616402746	-3.532753566	0.000411256	0.002828182	down
109405556	161.2381246	6.392181423	0.682711193	9.362936312	7.76E-21	7.54E-18	up
109397439	11.13062922	-0.164018342	0.619922123	-0.264578946	0.791333841	0.86690122	none
109405543	10.01556363	-2.389404534	0.746256965	-3.201852237	0.00136547	0.007484686	down
109405673	35.28326657	5.591060579	0.970547242	5.760729964	8.38E-09	2.99E-07	up
109405528	16729.549	-0.718772746	0.502538531	-1.430283852	0.152635567	0.276804972	none
109405526	8.582867044	0.133407642	0.735782964	0.18131385	0.856121235	0.910003707	none
109405537	56.42885572	-2.702228023	0.586479241	-4.607542492	4.07E-06	6.05E-05	down
109405497	35.42795092	3.251812295	0.596671134	5.449923938	5.04E-08	1.38E-06	up
109405654	43.22551405	-0.623874681	0.520887123	-1.197715691	0.231027719	0.371026411	none
109405658	14.8840321	-0.984010499	0.609064503	-1.615609666	0.106178733	0.21484833	none
109405632	15.69017475	-0.213650366	0.607009171	-0.35197222	0.724859096	0.815990953	none
109405634	4.883316005	-0.237517542	0.829495056	-0.286339913	0.774617791	0.852924852	none
109405633	13.27988577	-0.314381912	0.651163055	-0.482800597	0.629237327	0.743644113	none
109405642	51.72736004	0.233437849	0.467881377	0.498925285	0.617832021	0.733486589	none
109405490	5.480195205	0.945305518	0.841121103	1.123863751	0.261070831	0.404244071	none
109405638	7.066771341	2.282217283	0.886004408	2.575853191	0.009999309	0.036998966	up
109405502	25.06587432	-0.145633867	0.549300545	-0.26512602	0.790912383	0.866670274	none
134285370	16.48936041	2.439035336	0.676187567	3.607039608	0.00030971	0.002244131	up
134285373	15.58419411	-0.112754128	0.618065293	-0.182430771	0.855244679	0.909934234	none
134285374	22.67118745	-3.990650942	0.762721486	-5.232120784	1.68E-07	3.88E-06	down
109622734	3.737647227	1.161032192	0.993393481	1.168753584	0.242502926	0.385033107	none
109419703	3.621764564	2.705233207	1.267210689	2.134793551	0.032777877	0.09003731	up
109419673	5.958371184	0.366596313	0.773898832	0.473700564	0.635713451	0.748382285	none
109419664	181.8084994	-3.049599771	0.474258025	-6.430254439	1.27E-10	6.81E-09	down
115257106	7.351125257	-3.629947963	0.973348981	-3.729338637	0.000191983	0.00152271	down
109623012	5.145251535	0.585927707	0.839451799	0.697988507	0.485184382	0.623735184	none
115257105	18.28707537	1.076998789	0.605535428	1.778589227	0.075307132	0.16795563	none
109622746	224.1690869	-1.389665615	0.566827355	-2.451655877	0.014220058	0.048356367	down
109419559	31.30827676	0.040020809	0.546311903	0.073256337	0.941602136	0.967265917	none
109622748	14.36873454	3.209134671	0.798123771	4.020848382	5.80E-05	0.000559409	up
109419547	13.10754193	-0.711049331	0.618962456	-1.148776188	0.25064828	0.393875869	none
109419524	137.9345716	-1.690670116	0.543496075	-3.110731047	0.001866248	0.009622163	down
109419516	12.01305429	-0.670016445	0.744566693	-0.899874318	0.368187139	0.514551845	none
109423116	4.764623874	-0.454333841	0.835575342	-0.543737731	0.586621964	0.710552065	none
109419144	9.776052835	-2.22514114	0.705258839	-3.155070189	0.001604595	0.008507678	down
109423119	3.84300174	0.418812733	0.925803739	0.452377448	0.650997091	0.761300422	none
109423123	6.649109507	1.588995365	0.826280335	1.923070533	0.054471192	0.131760665	none
109419263	8.867151633	1.411639824	0.739290289	1.909452679	0.056203721	0.134744818	none
109419224	6.023964811	1.999914568	0.905928061	2.207586512	0.02727311	0.07897669	up
109423140	5.582978235	2.762338895	1.056662331	2.614211573	0.008943364	0.034054572	up
109419102	7.252696998	0.013693513	0.713944002	0.019180093	0.984697438	0.992454176	none
109397285	30.80808275	1.632596894	0.535017819	3.051481347	0.002277152	0.011378739	up
115257160	42.75681083	0.176680414	0.495868945	0.356304656	0.721612423	0.813871472	none
109397295	4.518431144	2.415785816	1.086260271	2.223947502	0.026151977	0.076366913	up
109423204	149.3396115	-3.563306144	0.62031065	-5.744389753	9.23E-09	3.25E-07	down
115266664	16.0549879	-2.914552951	0.692061514	-4.211407359	2.54E-05	0.000289648	down
115266637	5.553799896	2.300021732	0.983073664	2.339622977	0.019303215	0.061461842	up
115263681	4.706869129	0.056848567	0.849195786	0.066944005	0.946626281	0.970397968	none
109397253	211.0555973	-1.88171257	0.55916833	-3.36519876	0.000764885	0.004737417	down
109397249	6.222898688	2.478713092	0.957881892	2.587702213	0.009661847	0.036107532	up
109423234	6.812088354	0.036452527	0.747317819	0.04877781	0.961096366	0.978197384	none
115263687	3.616475454	1.074017971	0.989116394	1.08583578	0.277551653	0.421521135	none
109397252	161.2117493	-2.077324945	0.593778985	-3.498481756	0.000467915	0.003164121	down
109397239	16.36641865	0.828105919	0.65502772	1.264230343	0.206147363	0.342194769	none
109423519	6.819598944	0.614081494	0.765262526	0.80244553	0.422295285	0.56639991	none
109430199	3.84297692	1.624863036	1.028247915	1.580224976	0.114055354	0.224936518	none
109423516	7.156886638	0.164137605	0.733907086	0.223649026	0.823030412	0.889219046	none
109430200	11.10462721	2.313042387	0.766226871	3.0187435	0.002538253	0.012375925	up
109432159	13.0005924	0.805705812	0.632767825	1.273304014	0.202910183	0.33890392	none
109432128	8.325931799	1.742750567	0.776608392	2.244053225	0.024828977	0.073385098	up
115263693	5.578662482	0.64687508	0.848817673	0.762089552	0.446006558	0.587239439	none
109432145	42.20110404	-1.258810413	0.521515445	-2.413754809	0.015789083	0.052615849	down
109432154	26.05454659	2.686908078	0.627372781	4.282793515	1.85E-05	0.000219398	up
109432168	11.62444241	0.189611566	0.61688532	0.307369231	0.758562346	0.840120757	none
109423501	23.48998405	-1.088910399	0.64378874	-1.691409513	0.090758617	0.192106397	none
109423494	5.220168711	-0.144227539	0.85239469	-0.169202766	0.865637154	0.914930525	none
109432122	41.65864467	-0.690247743	0.491090016	-1.405542204	0.159860109	0.286381668	none
109432121	11.78815496	0.280163195	0.620227721	0.451710213	0.65147776	0.761414632	none
134285427	16.09329481	-0.736948317	0.570482092	-1.291799213	0.196426688	0.332050895	none
109423465	194.4787384	-2.631650358	0.549488788	-4.789270348	1.67E-06	2.80E-05	down
109432158	0.28957014	-2.018153102	3.090413903	-0.653036508	0.513732743	0.647688328	none
109423478	55.0265805	-4.208690268	0.76930414	-5.470775539	4.48E-08	1.25E-06	down
115263729	40.98285373	1.578432522	0.491161293	3.213674498	0.001310481	0.007281784	up
109432157	25.17799486	0.818140851	0.542618568	1.5077642	0.131614888	0.249672877	none
115263730	436.5189915	-1.010744979	0.629820154	-1.604815237	0.108534472	0.21805562	none
115263719	5.381314536	1.40296069	0.892773124	1.57146385	0.116074945	0.228022781	none
109424301	21.37296033	-3.05332828	0.761801146	-4.008038441	6.12E-05	0.000584322	down
109431943	6.124785627	-0.306240314	0.766724988	-0.399413504	0.689588546	0.789260713	none
109431950	11.3138562	-0.986354589	0.694623727	-1.419984015	0.155612335	0.28052917	none
109431949	12.76890505	-1.005876938	0.684552161	-1.469394145	0.141725914	0.262646471	none
109430298	20.56249136	-0.655858659	0.601411286	-1.090532676	0.275478568	0.419867334	none
109431948	71.43761624	-1.718627335	0.444694026	-3.864741222	0.000111207	0.000958456	down
109430265	8.886218417	-2.422800512	0.74787067	-3.239598246	0.001196982	0.006822658	down
109430284	207.239763	-3.077193435	0.701814481	-4.384625164	1.16E-05	0.000149049	down
109415540	10.94339813	-1.068505772	0.696695111	-1.533677725	0.125108956	0.24090287	none
109430272	17.86807542	-2.6466889	0.699301811	-3.784759111	0.000153858	0.001255126	down
109415541	6.529773865	0.652664308	0.795120824	0.820836643	0.411739323	0.556066643	none
109430282	416.8403462	-1.851481503	0.558372578	-3.315853209	0.000913638	0.005491269	down
109430279	7.768312676	-2.091042253	0.755813503	-2.766611397	0.005664223	0.023659323	down
109415536	6.330316342	-0.398713024	0.780712302	-0.510704165	0.609558224	0.726229946	none
109415535	27.97387223	-1.216294628	0.609227709	-1.996453232	0.045884612	0.115411786	down
109430248	7.133526102	-1.702993909	0.753983194	-2.258662954	0.023904359	0.071521841	down
109430275	11.23754329	-2.525941769	0.710665259	-3.554334106	0.000378937	0.002658883	down
109430277	4.96314436	0.053445424	0.83993435	0.063630478	0.949264463	0.97185172	none
109430291	24.44426319	1.243200105	0.549711718	2.261549215	0.023725269	0.071117297	up
109430292	9.605394773	1.824762433	0.739095585	2.468912641	0.01355243	0.04689816	up
109430294	28.67452111	-0.771620507	0.522796435	-1.475948295	0.139957773	0.260319316	none
109412409	7.293608537	2.392532203	0.896744903	2.668018736	0.00763	0.030160213	up
109430321	2.973940286	1.042622906	1.126816143	0.925282188	0.354819141	0.501345733	none
109430345	32.29310556	-0.476817487	0.496537059	-0.960285801	0.336911394	0.482492842	none
109430356	24.55769922	4.662839907	0.917919227	5.079793262	3.78E-07	7.78E-06	up
109430324	35.72821559	3.09740239	0.611612443	5.064322063	4.10E-07	8.41E-06	up
109430323	50.40991782	-1.61884416	0.623647123	-2.595769465	0.009437937	0.035488977	down
134286626	12.5473069	-1.586532607	0.674367181	-2.352624283	0.018641459	0.059965331	down
109412457	12.32982362	-2.916410644	0.695010406	-4.19621148	2.71E-05	0.000301975	down
134285459	4.389247878	-1.362170607	0.906115961	-1.503307154	0.132759856	0.251256684	none
109412435	7.010664362	0.369523153	0.734503653	0.503092328	0.61489936	0.731142257	none
109412434	115.2453481	-2.756121046	0.453709232	-6.074641754	1.24E-09	5.59E-08	down
109412455	12.45452826	-1.540660553	0.623094521	-2.472595249	0.013413596	0.04664651	down
134286645	24.13154233	-2.423535694	0.571304225	-4.242110576	2.21E-05	0.00025572	down
109430338	12.42157185	-1.96000732	0.667226454	-2.937544379	0.003308228	0.015377252	down
115263758	63.33034543	-0.857294205	0.475780754	-1.801868188	0.071566146	0.16183935	none
109400059	29.10359763	-2.337625218	0.542961414	-4.305324755	1.67E-05	0.000201165	down
109400116	37.05673155	-2.209132958	0.502886811	-4.392902958	1.12E-05	0.000145013	down
109400125	15.55695518	3.335316648	0.801235717	4.162715886	3.14E-05	0.000339783	up
115254340	22.19205864	-1.824662654	0.572734891	-3.185876544	0.001443162	0.007857393	down
109621592	4.621293392	0.129080316	0.860120134	0.150072427	0.880707474	0.925837781	none
109400105	2.714848056	2.317307458	1.352718123	1.713074896	0.086698762	0.18668263	none
109400102	36.39565251	-1.623725299	0.526928035	-3.081493471	0.00205965	0.01046358	down
109621633	11.60107278	1.1709288	0.670195574	1.747144932	0.080612201	0.176309726	none
134283994	6.989903238	-1.716914052	0.773916812	-2.218473647	0.026522554	0.077263427	down
109400080	5.189555633	-0.779711817	0.851184224	-0.916031799	0.359650216	0.505639925	none
109621587	38.89807367	-0.175565072	0.546720034	-0.321124271	0.748116218	0.833487867	none
109400092	44.34485136	-2.443256885	0.621698936	-3.929967941	8.50E-05	0.000776432	down
109621583	3.475083585	-0.595650746	0.949029965	-0.627641664	0.530238709	0.662430111	none
109400082	554.812411	-0.423100748	0.597479495	-0.708142709	0.47885664	0.618380075	none
109621546	4.709070547	0.301682072	0.846711904	0.356298371	0.721617129	0.813871472	none
109621585	24.01429198	-1.210470868	0.585682055	-2.066771311	0.038755708	0.102130218	down
115254326	2.719788811	1.475162945	1.169307095	1.261570165	0.207103497	0.343547323	none
109400079	4.121973599	-1.489797933	0.912851532	-1.632026546	0.102673894	0.209660006	none
109400111	20.31658427	0.125626554	0.571629525	0.219769184	0.82605092	0.890918273	none
109621625	658.9408941	-0.525192098	0.633193899	-0.82943329	0.406859271	0.551323794	none
115253921	5.371773063	0.696797616	0.836853152	0.832640247	0.405047653	0.550100766	none
109400128	371.3871132	-0.018819616	0.500171273	-0.037626343	0.969985604	0.983599539	none
109621635	4.155301195	-0.307551423	0.886929696	-0.346759641	0.728771899	0.818717291	none
109621632	1875.78592	-0.27666125	0.533787423	-0.518298555	0.604249981	0.723746945	none
109400064	6.706711701	0.338308483	0.771224411	0.438664128	0.660904923	0.768736779	none
115254318	76.14306221	-1.136749074	0.502353565	-2.262846635	0.023645145	0.070920848	down
109400097	35.47610304	-2.318547606	0.5641273	-4.109972352	3.96E-05	0.000409346	down
109621577	30.00599076	-0.714969803	0.541044363	-1.321462437	0.186347219	0.320298226	none
109621611	2.561767673	-0.80605147	1.159552302	-0.695140244	0.486967416	0.625200839	none
134286756	610.2086769	-3.571071905	0.460847567	-7.748922124	9.27E-15	1.29E-12	down
109621606	15.69877763	-2.736365244	0.688817644	-3.972553935	7.11E-05	0.000667409	down
109400072	1.954453738	-1.31173715	1.241933774	-1.056205393	0.290874388	0.435818574	none
109621269	8.909975391	0.87552951	0.698870666	1.252777592	0.210286659	0.34716935	none
109400054	5.384302519	1.905305712	0.962306499	1.979936448	0.04771067	0.118654362	up
109400055	25.20192595	0.025326306	0.518944062	0.048803538	0.961075863	0.978197384	none
109621569	202.750081	-0.075864419	0.549502874	-0.138060095	0.890192923	0.932863389	none
109430404	9.443622371	0.438658874	0.66199583	0.662630871	0.507566994	0.643323963	none
109408866	32.05156466	0.165594489	0.492220711	0.336423245	0.736551723	0.82476151	none
109430401	8.906859771	-0.361126893	0.664457412	-0.543491405	0.586791507	0.7105804	none
134285485	2.372115573	0.54470275	1.154112146	0.471966915	0.636950404	0.749125339	none
109413270	44.825411	1.723719898	0.557603959	3.091297811	0.001992836	0.010177701	up
134291181	3.654706361	1.165174561	1.037749331	1.12278999	0.261526698	0.404563412	none
109415405	13.28700515	1.313590182	0.631570537	2.079878818	0.037536649	0.099674052	up
109405114	26.97998274	0.574138051	0.535263873	1.072626193	0.283438868	0.428241073	none
109415407	8.939927671	0.389294286	0.70970583	0.54852908	0.583328667	0.708049871	none
109410081	102.7647046	-0.49262371	0.55010677	-0.895505631	0.370516857	0.516767917	none
109430224	108.9962159	0.557622712	0.419419868	1.32950953	0.183679924	0.316460591	none
109410077	4.245862999	2.29894623	1.090077795	2.10897446	0.034946786	0.094447623	up
109410076	11.0409599	1.394579285	0.678917626	2.05412149	0.039963935	0.104280863	up
109410075	4.741932003	0.479070356	0.870214826	0.550519643	0.581963008	0.707376036	none
109410072	3972.026742	-0.560849936	0.524130735	-1.070057332	0.284593503	0.429718513	none
109430213	11.26891766	-1.661524771	0.645243831	-2.57503395	0.010023025	0.037002237	down
109430214	4.278649566	1.053723338	0.925257267	1.138843623	0.254768384	0.39816261	none
109410069	3.475624614	1.961404093	1.125422658	1.742815537	0.081365841	0.177095288	none
115264785	9.162421821	-2.769317513	0.817690246	-3.386756206	0.000707242	0.004472385	down
109430448	3.188748929	4.586094567	1.44799816	3.167196405	0.001539163	0.008259836	up
109432139	2.613950776	-0.279578147	1.057573037	-0.264358241	0.791503886	0.86690122	none
109432132	5.525215624	0.95606355	0.833028773	1.147695711	0.251094202	0.394321709	none
109432116	6.018643015	0.224071778	0.77476554	0.289212371	0.772418866	0.851394361	none
109432118	14.43752494	0.415163352	0.638585104	0.650130028	0.515608234	0.649116322	none
109430360	29.14209855	-0.542203068	0.544724813	-0.995370608	0.319556048	0.46601125	none
109432134	7.151893134	-0.139177428	0.728188383	-0.191128328	0.848425054	0.904813032	none
109430195	41.11561614	0.585039398	0.732534567	0.79865091	0.424492859	0.567718481	none
109432169	8.375684546	0.532093205	0.720778082	0.738220568	0.460380426	0.601065959	none
109430140	16.30570222	-1.162337317	0.660519045	-1.759733237	0.078453048	0.173145128	none
109430124	6.428425844	-0.50845597	0.792286886	-0.641757398	0.521030715	0.654417808	none
109430725	4.200359058	0.235958902	0.889773806	0.26518976	0.790863283	0.866670274	none
109430032	8.894870957	-7.119259392	1.437296305	-4.953230149	7.30E-07	1.36E-05	down
115253993	12.22882433	0.249580132	0.620785203	0.402039434	0.687655005	0.788532696	none
109429924	10.87831595	-0.398194213	0.671749	-0.59277232	0.553333535	0.684034489	none
109430726	3.697021778	-0.743096346	0.914782629	-0.812320133	0.416607961	0.561093603	none
109430733	23.914472	-0.628204835	0.553102729	-1.135783286	0.256047274	0.399904223	none
109430732	23.86951489	-3.905640662	0.802073291	-4.869431142	1.12E-06	2.02E-05	down
109429778	70.50661073	-3.545870953	0.669285402	-5.297995355	1.17E-07	2.87E-06	down
109429762	53.52302892	-0.202374449	0.551754265	-0.36678366	0.713780397	0.808574159	none
109430715	24.5883232	-1.651872532	0.567062801	-2.913032789	0.00357937	0.016448864	down
109429722	8.751073186	0.04288755	0.685513054	0.062562704	0.950114729	0.972312737	none
109430713	60.86462447	0.045668586	0.447823637	0.101978955	0.91877338	0.952687333	none
109430742	8.372994848	-0.125333381	0.694597712	-0.180440244	0.856806962	0.910158499	none
109429542	5.774352989	-0.026082377	0.78684002	-0.03314826	0.973556358	0.986131461	none
109399928	12.51252376	-0.831360355	0.62905838	-1.321594914	0.186303078	0.320298226	none
109399943	4.918123941	0.040416285	0.837238528	0.048273322	0.961498416	0.978197384	none
115267078	19.87523643	0.429545897	0.546589166	0.785866101	0.431945936	0.574745797	none
115267077	54.22846278	-0.299409752	0.513458052	-0.583124076	0.559809777	0.689411129	none
109399934	7.175171344	2.357528106	0.886136638	2.660456644	0.007803477	0.030671388	up
109399954	18.46995161	-0.400057523	0.574340914	-0.696550627	0.486084064	0.624396491	none
109399952	2.948291155	-1.848800607	1.11066321	-1.664591561	0.09599427	0.200396798	none
109399951	21.70234377	-1.308435745	0.632186883	-2.069697713	0.038480661	0.10166834	down
109399955	4.862500484	-0.732437626	0.83480586	-0.877374802	0.380283095	0.526912627	none
109399939	3.881032535	2.151324746	1.127264094	1.908447859	0.056333356	0.134989048	none
109399958	55.68185019	-2.38612164	0.566062821	-4.215294758	2.49E-05	0.000285373	down
109425384	36.42186465	-0.899715679	0.507089479	-1.774274002	0.076017839	0.169075358	none
115267097	4.298300706	-1.624589579	0.936125366	-1.735440185	0.082662867	0.179497107	none
109425278	6.446374727	1.750836615	0.869631997	2.013307491	0.044082291	0.112096285	up
109399856	2.800678731	2.368912544	1.324563312	1.788447953	0.073703766	0.165518572	none
109399865	14.43512476	-1.245617077	0.592756239	-2.10139851	0.035605999	0.095938962	down
109399873	4.05470263	1.728063704	1.019915052	1.694321209	0.090204263	0.191503459	none
109425367	3.473070084	0.598653959	0.974569526	0.61427527	0.539033442	0.669658509	none
134285525	6.14810635	-6.597256407	1.426770412	-4.623908899	3.77E-06	5.65E-05	down
115267089	10.93069615	-2.071962311	0.747803073	-2.770732543	0.005593035	0.02344253	down
115267045	18.30816553	1.528363964	0.596128265	2.56381731	0.010352802	0.037931668	up
115267037	29.40963755	0.578379076	0.522909943	1.106077794	0.268692849	0.412499095	none
109425348	31.70750576	-0.144051071	0.509862807	-0.282529082	0.777537851	0.855371407	none
109428605	4.348859289	-3.505600458	1.206793727	-2.904887869	0.003673847	0.016819328	down
109425340	68.1530066	-2.361916818	0.486393841	-4.855975996	1.20E-06	2.13E-05	down
109425339	8.257824271	-1.966410499	0.779950306	-2.521199728	0.011695545	0.041965858	down
109425322	5.960920956	1.66299619	0.866177882	1.919924562	0.054867429	0.132300831	none
109419806	6.355685287	-1.288510392	0.823008809	-1.565609479	0.11744007	0.229961183	none
109419814	14.67799353	-1.648282756	0.622803122	-2.646555061	0.008131627	0.03157825	down
109425310	10.49209386	0.743859181	0.6672418	1.114827011	0.264924559	0.407899546	none
109425308	8.436653084	2.023293047	0.794464944	2.546736722	0.010873543	0.039453111	up
109425240	14.27438363	-0.114852636	0.712771924	-0.161135185	0.871986928	0.919653025	none
109412286	3.749873211	-0.321845643	0.913593315	-0.352285462	0.72462419	0.815915427	none
109425251	2.92405668	1.644086974	1.159306646	1.41816402	0.156142884	0.281277029	none
109412297	8.360867037	0.801670712	0.718946183	1.115063591	0.264823172	0.407899546	none
109425246	3.24638381	2.609312675	1.29547153	2.014179869	0.043990652	0.111980394	up
109399056	4.417311613	1.881524883	1.004692789	1.872736526	0.061104777	0.14348453	none
109425244	29.48102552	0.835958163	0.590598126	1.415443303	0.156938561	0.282292003	none
109399052	10.36747119	0.028553804	0.678745831	0.042068478	0.966444109	0.980971035	none
109623010	10.47320319	-0.644407899	0.631703169	-1.020111867	0.307675409	0.452759637	none
134285544	16.1295087	0.927887661	0.679143562	1.36626144	0.171856919	0.301105709	none
109411869	27.8931552	2.709602495	0.619525328	4.373675089	1.22E-05	0.000154688	up
109412718	5.585013448	-1.689488608	0.851462679	-1.984219214	0.047231407	0.117945097	down
134285541	4.381241571	-1.552763751	0.9364709	-1.658101444	0.097296992	0.202026173	none
109412716	24.15924632	1.03023958	0.651691436	1.580870214	0.113907716	0.224764333	none
109412721	7.481706034	1.347103304	0.771944626	1.745077638	0.080971355	0.176697814	none
109411863	13.98986231	2.149605412	0.686567635	3.130944865	0.001742449	0.009109447	up
109412731	30.82665927	0.370435147	0.505043241	0.733472141	0.463270513	0.603866283	none
109411856	53.50816183	0.492425888	0.478836798	1.028379377	0.303771406	0.449326612	none
109412740	149.8659527	-2.945292836	0.610458507	-4.824722407	1.40E-06	2.43E-05	down
109411886	2.299039285	-1.269512791	1.151535189	-1.102452451	0.270265019	0.413997645	none
109412743	124.5066798	-2.617525267	0.642745522	-4.072413074	4.65E-05	0.000460737	down
115259545	15.55613938	-0.532613234	0.587316569	-0.906858859	0.364481439	0.510988685	none
115256944	35.66971175	-2.693655323	0.78735065	-3.421163524	0.000623538	0.004020747	down
109400400	3.41255594	3.646583865	1.413431672	2.579950582	0.009881445	0.036590699	up
109399857	6.140175766	2.935521369	1.061962501	2.764242021	0.00570552	0.023750205	up
134287274	10.03717746	-7.308287344	1.370182844	-5.333804444	9.62E-08	2.41E-06	down
109622450	8.870617546	-0.421839711	0.738353633	-0.571324758	0.567779522	0.695176036	none
109400504	7.794818409	0.23349678	0.725562229	0.321814961	0.74759288	0.833451703	none
134285572	128.606644	-4.10687252	0.557541008	-7.366045661	1.76E-13	1.94E-11	down
134287320	60.79136524	-5.031742484	0.721882732	-6.970304538	3.16E-12	2.48E-10	down
109400507	17.7359871	2.150360087	0.681551539	3.155095342	0.001604457	0.008507678	up
134285580	7.014095649	2.32913478	0.904454204	2.575182657	0.010018716	0.037002237	up
109417800	14.97142521	1.303001537	0.609623007	2.137389045	0.032566362	0.089557495	up
109400499	7.628461566	1.012921592	0.760203842	1.332434191	0.182717553	0.315361286	none
109400498	7.955836597	0.141767015	0.703413299	0.201541562	0.840275135	0.898684053	none
115259554	10.33545377	-1.495480884	0.677774659	-2.206457359	0.027351993	0.079063846	down
109400529	2.1004337	0.964846675	1.237282046	0.779811425	0.435501881	0.577895782	none
115259650	9.077717718	-0.415578829	0.688344247	-0.60373691	0.54601857	0.676161888	none
115259649	22.08808406	-0.281582129	0.527746015	-0.533556143	0.593648658	0.715991256	none
109417729	20.94630593	-0.000614785	0.542323453	-0.001133612	0.999095508	0.999712361	none
109408290	3.608649197	-0.162367624	0.925914132	-0.175359268	0.860797344	0.91160895	none
109400482	7.958123993	2.218141777	0.836430685	2.651913443	0.008003706	0.03127593	up
109623050	3.304138555	1.410338837	1.079389276	1.306608161	0.191345823	0.325857581	none
109621642	9.328006841	-0.255246894	0.66515474	-0.383740622	0.701170701	0.799612109	none
109411406	10.05242453	-0.303845387	0.702149541	-0.432736004	0.66520657	0.771893638	none
109623054	5.456887418	-0.550518036	0.810880414	-0.678913963	0.497192378	0.634507659	none
109417290	6.65556286	-1.048551454	0.73802224	-1.420758613	0.155386946	0.280226756	none
109417287	41.5899153	-5.035267932	0.749824319	-6.715263572	1.88E-11	1.27E-09	down
109417286	6.686647264	2.603336221	0.95091125	2.737727859	0.006186525	0.025404462	up
109425514	15.0407203	1.576762271	0.652758155	2.415538218	0.015711974	0.052466769	up
109425515	5.91111977	1.415084013	0.851678772	1.661523169	0.09660842	0.201246845	none
115259484	3.634518952	1.098894459	1.008367471	1.089775792	0.27581192	0.419980443	none
115259608	4.656567467	1.236875469	0.912304134	1.355770979	0.175172048	0.30570226	none
109416957	22.67761651	-0.334305772	0.615365768	-0.543263518	0.586948379	0.710593381	none
109402364	3.752582971	0.763335453	0.952387408	0.801496793	0.4228441	0.566667038	none
109416956	7.043266122	0.816789406	0.779582721	1.04772641	0.294764676	0.440155361	none
134285599	16.60145154	-0.402238503	0.626087968	-0.642463238	0.520572451	0.654180217	none
109416915	41.87725222	1.751261299	0.508282919	3.445445903	0.000570118	0.003740775	up
134285605	32.84558319	-3.379186594	0.549424566	-6.150410456	7.73E-10	3.65E-08	down
109415615	17.59226963	-0.087839283	0.567373338	-0.154817431	0.876965249	0.922901524	none
109425522	28.05968238	-0.708379578	0.593137184	-1.194292985	0.232363381	0.37239819	none
115254040	25.61359179	-3.966407125	0.651333594	-6.089670738	1.13E-09	5.14E-08	down
109415611	76.86449102	-4.056602921	0.506394162	-8.010761624	1.14E-15	2.64E-13	down
109415608	16.57016818	2.738966281	0.703279767	3.894561465	9.84E-05	0.000864931	up
109398975	19.65419491	-0.921525247	0.59619869	-1.545668017	0.122184765	0.23677255	none
109399006	2.704853067	2.214594921	1.321587927	1.675707591	0.093795482	0.196566222	none
109429328	50.93614602	-1.119170274	0.482327795	-2.320352023	0.020321842	0.06370393	down
109425506	3.795078438	-2.602980494	1.031250652	-2.524100701	0.01159947	0.041713477	down
109400928	4.639089818	2.467780405	1.080817701	2.283253136	0.022415462	0.06824294	up
109400918	3.933014649	-1.793371804	0.951233535	-1.885311796	0.059387754	0.140576077	none
134285628	5.082568659	4.254036966	1.367940431	3.10981156	0.001872067	0.00964194	up
109429307	69.01511224	1.867832466	0.475442407	3.928619822	8.54E-05	0.000777872	up
109400865	30.78824793	3.434458952	0.641889911	5.350542039	8.77E-08	2.26E-06	up
109429359	13.12992763	-0.470345037	0.606912727	-0.774979689	0.438351661	0.580281148	none
115259581	17.78112573	4.613456257	0.993830388	4.642096191	3.45E-06	5.31E-05	up
109400818	9.22880629	0.613086845	0.697515101	0.878958526	0.379423764	0.526171802	none
109398210	26.11299785	-0.711418325	0.585019152	-1.216059889	0.223962109	0.363482867	none
115263769	5.697241832	-0.886478128	0.819884859	-1.081222708	0.279598059	0.423887048	none
109398222	5.741746921	0.461020523	0.805454977	0.572372804	0.567069436	0.694886756	none
115259414	33.49599973	0.789983754	0.663201287	1.191167402	0.233587874	0.373829565	none
115259822	4.354292579	0.41953542	0.889332246	0.471742053	0.637110917	0.749125339	none
109398214	2.939340778	4.492540698	1.450573935	3.097078052	0.001954384	0.010005167	up
109398221	9.322761508	0.764847142	0.694300195	1.101608709	0.27063182	0.414424272	none
109429297	2.392516168	3.103236196	1.47866878	2.09866891	0.035846097	0.096289351	up
109429298	6.857276198	-1.53782095	0.757476157	-2.030190568	0.042337172	0.108739214	down
109429300	6.305846991	0.793230628	0.81204419	0.97683185	0.328652405	0.473734952	none
134283972	3.626507887	2.030071544	1.11493879	1.820791923	0.068638493	0.156749813	none
109416831	73.22345328	-1.158805911	0.534810362	-2.166760395	0.030253129	0.085468165	down
109412595	4.649114384	0.583475444	0.881030361	0.662264855	0.507801497	0.643453447	none
109397298	14.34225992	0.665939964	0.59311168	1.12279017	0.261526621	0.404563412	none
109412594	7.718740408	1.021901499	0.75048754	1.361650186	0.173308309	0.303390234	none
109412581	29.35631502	1.311456164	0.572766678	2.289686558	0.022039493	0.067436133	up
109412580	14.43453765	-0.135039064	0.612768471	-0.220375346	0.825578844	0.890737956	none
109397016	3.840930732	1.270933399	1.00781727	1.261075233	0.207281743	0.343725728	none
109412577	12.51268731	0.186662375	0.621856831	0.300169373	0.764047965	0.844656936	none
109396991	11.3951863	0.13105953	0.628468165	0.208538057	0.834808871	0.895200867	none
134285649	16.49641983	1.198131146	0.627995621	1.907865447	0.056408609	0.135102787	none
109397026	11.3838393	0.587462236	0.681703993	0.861755603	0.388822021	0.535538999	none
109397080	50.8262566	-1.058560824	0.594428096	-1.780805502	0.07494423	0.167299746	none
109400757	5.150380656	2.168615488	0.987952104	2.195061358	0.028159197	0.080677675	up
109400736	375.9551317	-0.684412806	0.460864723	-1.485062258	0.137527333	0.257572377	none
109400723	8.542069432	-0.775845185	0.683344563	-1.135364538	0.256222611	0.399921135	none
109414950	9.314396207	-0.46618749	0.683842372	-0.68171776	0.495417435	0.633207037	none
109397201	8.648231001	0.886734431	0.72112047	1.229661989	0.218823706	0.357260195	none
109622702	1.843289578	2.605474326	1.553372946	1.677301212	0.093483596	0.19608164	none
109622701	5.409390112	1.539591519	1.090794947	1.411439907	0.158114943	0.28411592	none
109398456	30.30298567	1.111115964	0.524701667	2.1176147	0.034207712	0.092644477	up
134285657	16.83342231	1.906147658	0.627693336	3.036749874	0.002391438	0.011807027	up
109398472	5.613244609	-1.023894456	0.785514093	-1.303470511	0.192414178	0.327104102	none
109621513	144.6595732	-1.953240179	0.47370069	-4.12336359	3.73E-05	0.000391244	down
109398460	8.28224037	-1.718566324	0.708842245	-2.424469388	0.015330776	0.051476679	down
109398471	5.854992729	-0.26746133	0.791012844	-0.338125141	0.735268885	0.823894289	none
134285667	20.17089739	-0.227045935	0.551496058	-0.411690949	0.68056596	0.783528903	none
134285664	9.314234215	1.327771051	0.750048628	1.770246624	0.076686066	0.170014481	none
134285668	6.314354202	3.661771541	1.215036331	3.01371362	0.002580713	0.012547426	up
134287549	3.908394376	-1.323045146	0.931221929	-1.420762447	0.155385831	0.280226756	none
109403741	62.23597793	-2.047904201	0.477100138	-4.292399097	1.77E-05	0.000211148	down
109417122	15.77888537	-0.35726188	0.632066607	-0.565228215	0.571918548	0.699011559	none
109417128	351.1945247	-2.953712003	0.51654272	-5.71823373	1.08E-08	3.66E-07	down
109417123	13.04817756	0.213504686	0.682603722	0.312779845	0.754447929	0.838045655	none
109424334	3.528636035	1.458919612	1.047412129	1.392880196	0.163656022	0.291809815	none
109623070	185.7245439	-2.145246757	0.60697063	-3.534350184	0.000408779	0.002826979	down
109414930	9.489666911	0.26146291	0.687745852	0.380173737	0.703816453	0.801394753	none
109408326	3.74239055	0.782835081	0.961957731	0.813793637	0.415763181	0.560576979	none
109623083	3.505365692	-0.316038323	0.939055971	-0.336548973	0.736456928	0.82476151	none
109416865	180.2802592	-1.315377418	0.392022708	-3.355360267	0.000792617	0.004878105	down
109416868	4.094979725	2.241869625	1.094859742	2.047631801	0.040596091	0.105437069	up
109623096	47.4780606	2.73368031	0.558209936	4.897226174	9.72E-07	1.78E-05	up
109623098	38.09098796	1.35977082	0.58474446	2.32541035	0.020050029	0.063163401	up
109421114	26.98233718	0.379240536	0.508216838	0.746217969	0.455535755	0.596502785	none
109421097	57.39661483	-0.906433596	0.589894331	-1.536603336	0.124390475	0.239804318	none
109413900	123.0984856	-2.696163628	0.504424669	-5.345027301	9.04E-08	2.31E-06	down
109413902	96.10974013	-1.135945764	0.591472255	-1.92053939	0.054789803	0.132268133	none
134291967	66.81268545	-2.171730384	0.584353039	-3.716469733	0.000202026	0.001590028	down
134285710	1854.75047	-1.019159784	0.495687978	-2.056051044	0.039777596	0.103866098	down
134285711	24.29785383	-3.609951923	0.666168848	-5.418974382	5.99E-08	1.59E-06	down
109403613	4.905860512	0.701760947	0.861617486	0.814469249	0.415376182	0.56021054	none
109409079	7.225473005	1.282843754	0.773997943	1.657425276	0.097433525	0.202186	none
109409078	13.53162735	0.15658099	0.619735221	0.252657885	0.800532595	0.872297059	none
115257405	4.828196132	0.188061168	0.8596604	0.218762162	0.826835323	0.891044105	none
115257821	5.525375612	0.44561085	0.800694874	0.556530165	0.577848479	0.704135164	none
109409086	4.64653346	-3.635146417	1.160069902	-3.133558081	0.001727007	0.009038439	down
134287608	12.06410934	-0.975492909	1.054102263	-0.925425306	0.354744721	0.501345733	none
109408847	20.29509925	-0.162657978	0.539531296	-0.301480153	0.763048382	0.843935677	none
109414772	15.55833097	-0.752799713	0.633484548	-1.188347395	0.234696573	0.374990054	none
109414745	17.41193393	1.294926801	0.596094774	2.172350536	0.029829233	0.08451616	up
109430017	10.51744784	1.782649707	0.718491431	2.48110086	0.013097731	0.045780853	up
109414744	4.835469165	1.707816566	0.961704074	1.775823367	0.075762035	0.168737982	none
115267359	6.963818808	2.686057652	0.957454653	2.805415006	0.005025183	0.02164078	up
115253904	5.119364827	3.299374293	1.236062921	2.669260794	0.00760184	0.030097839	up
109430033	4.503142289	1.916696055	1.001893797	1.913073084	0.055738697	0.13396023	none
115253499	11.99265141	0.889220837	0.644154049	1.380447484	0.167448908	0.295942055	none
109430001	13.84575859	2.484711038	0.738258534	3.365638084	0.000763668	0.004737417	up
109416369	34.66121949	4.83143429	0.8181914	5.905017198	3.53E-09	1.38E-07	up
109416373	8.105961777	1.662250521	0.783238838	2.122277959	0.033814403	0.091984249	up
109416397	17.14431141	0.145604093	0.571441086	0.254801583	0.798876353	0.871664459	none
109417326	9.236559673	-1.803200014	0.808424614	-2.230511023	0.025713536	0.075490711	down
115253603	1.705160693	-0.185518379	1.321625062	-0.140371414	0.888366543	0.932075557	none
134283925	4.188038123	0.751210053	0.958195399	0.7839842	0.433049382	0.575898822	none
115269313	2.030067173	1.008262902	1.274051679	0.791383049	0.428720499	0.571235699	none
109408281	3.284111133	0.457118992	0.986859688	0.463205659	0.643216961	0.75466237	none
109415271	13.73363742	3.365713451	0.861599434	3.906355223	9.37E-05	0.000838975	up
109415311	242.2433592	-2.06068314	0.625706328	-3.293371105	0.000989937	0.005855322	down
109405430	2.687337973	3.289248794	1.460001028	2.252908546	0.024264916	0.072377927	up
109405419	3.987423794	2.946040467	1.277350603	2.30636793	0.021090082	0.065353716	up
109408271	3.371737816	-0.212762397	1.006561978	-0.211375356	0.832594385	0.893614547	none
109405429	32.69548859	5.473565997	1.061705843	5.155444922	2.53E-07	5.53E-06	up
109408289	110.5264483	-1.682586823	0.708100886	-2.376196468	0.017492146	0.057001887	down
115269183	12.83073092	-0.101208043	0.598949489	-0.168975924	0.865815579	0.914930525	none
109405422	6.764483828	0.487797593	0.747101659	0.652919971	0.513807873	0.647688328	none
109405451	13.16682524	2.383169218	0.713031508	3.342305623	0.000830855	0.005074897	up
109405452	34.31142728	-1.419712573	0.659458005	-2.152847584	0.031330659	0.087445272	down
109405479	4.820730853	2.041790357	0.996043632	2.049900518	0.04037414	0.104994698	up
109405443	20.98251104	-1.337991869	0.575914349	-2.323248015	0.020165833	0.063337389	down
109405470	5.667887292	-0.646457615	0.875361781	-0.738503358	0.460208627	0.601003048	none
109405471	40.12932718	0.024254113	0.484540593	0.050055896	0.960077846	0.977775133	none
109402430	18.55552749	1.478376276	0.586906	2.51893195	0.01177114	0.042112792	up
109423544	11.73730916	-1.033840626	0.617404754	-1.674494113	0.09403353	0.196980192	none
109423538	107.9682552	0.728326525	0.507514022	1.435086506	0.151262448	0.275135811	none
109402443	42.88025035	1.713202533	0.603998031	2.836437281	0.004561994	0.020072773	up
109423532	60.67483559	-2.606386661	0.523183137	-4.981786444	6.30E-07	1.21E-05	down
115260811	25.95751804	-1.14980124	0.513217504	-2.240378066	0.025066389	0.073951932	down
115260809	13.13114368	1.22736307	0.652767305	1.880245934	0.060074568	0.141787646	none
115260814	10.52690967	1.995840558	0.733028525	2.72273246	0.006474447	0.026348818	up
109402406	6.547469009	-0.178960405	0.74434961	-0.240425201	0.810000644	0.879067663	none
115268757	8.449222664	2.631332777	0.875564019	3.005300263	0.002653188	0.012822862	up
109402435	34.47289268	-1.737977624	0.494792853	-3.512535829	0.000443852	0.003030912	down
134285745	140.2787294	-1.265515255	0.449458786	-2.815642489	0.00486798	0.021170055	down
109402465	12.48532958	2.538826743	0.814555354	3.11682531	0.001828099	0.009485822	up
115264094	7.146641469	-0.372022286	0.724251662	-0.513664387	0.607486655	0.725878623	none
109400247	7.96957586	2.9027141	0.956665238	3.034200456	0.002411741	0.011892379	up
109423610	1.750050701	-3.749422728	1.603906813	-2.337681152	0.019403795	0.061620672	down
109400253	2.09769912	0.965061063	1.265734235	0.762451576	0.445790534	0.587221234	none
115265081	2.281909989	4.131715763	1.500906715	2.752813163	0.005908561	0.024448869	up
109423617	1.631937042	3.63040577	1.576794614	2.3023961	0.021312845	0.065876066	up
109400264	5.349367282	5.352303061	1.36880969	3.91018788	9.22E-05	0.000833448	up
109423629	3.1025974	-1.960710378	1.061933493	-1.846358921	0.064840108	0.150120287	none
109400267	4.538302458	-1.955136273	0.917512914	-2.130908725	0.033096662	0.090557815	down
115264125	13.89936856	1.721427387	0.658856267	2.612751023	0.008981671	0.034169705	up
115264141	5.92302222	-1.287056537	0.775053626	-1.660603207	0.096793164	0.201459061	none
109423622	30.26407679	0.860306945	0.507546474	1.695030879	0.090069563	0.191503459	none
109423623	5.943620248	-0.53957365	0.767427365	-0.703094096	0.481997111	0.620458023	none
115264135	18.77497648	1.107517601	0.731039612	1.514989862	0.129774972	0.247202003	none
115264136	17.83009313	0.358792236	0.548406126	0.654245494	0.512953656	0.647170621	none
115264134	1.442965467	-1.500280602	1.47821022	-1.014930476	0.310138969	0.455882475	none
109411053	4.165047538	-1.681662483	0.920226394	-1.827444306	0.067632993	0.155036121	none
109414894	23.16353878	-0.64533162	0.644747384	-1.000906147	0.316872185	0.46304438	none
134285768	11.08156053	3.080805159	0.853267919	3.610595323	0.000305495	0.002223528	up
109415927	45.82486857	0.181147573	0.480405567	0.377072176	0.706119968	0.802918836	none
109415925	2.956818428	1.750713063	1.181795438	1.481401101	0.138499722	0.258695984	none
109415920	4.469646838	-0.740264772	0.881530904	-0.839749086	0.401049086	0.546343697	none
109415919	1.880832094	3.784482941	1.566900657	2.415266676	0.015723693	0.052469866	up
109411499	9.067893264	-0.241200864	0.672063421	-0.358895985	0.719672903	0.81306725	none
109411497	46.06042292	0.882371141	0.474235216	1.860619183	0.062797974	0.146368048	none
115264342	3.127951375	1.207703479	1.067973494	1.130836567	0.258123886	0.401561529	none
109402949	154.5235532	3.425774167	0.569349561	6.016996238	1.78E-09	7.65E-08	up
109416080	11.52018267	3.506853929	0.933725284	3.755766271	0.000172812	0.001400353	up
109416077	13.09181044	3.363332875	0.871286602	3.860191203	0.000113298	0.000971528	up
109416100	2.085793112	1.021577343	1.36885426	0.746301029	0.45548559	0.596502785	none
109402946	5.489924166	-0.589041581	0.792490062	-0.743279454	0.457312508	0.598506975	none
115264192	4.163102632	1.857488889	1.054859936	1.760886755	0.078257572	0.172792151	none
109402928	3.369761759	1.904220587	1.129742433	1.685535155	0.091885368	0.193648314	none
109416065	3.65401797	1.523291912	1.037094148	1.468807741	0.141884944	0.262744052	none
109415699	22.31932955	0.412136058	0.579544726	0.71113762	0.476998959	0.61712851	none
115264212	3.866103779	-0.51160283	0.948005735	-0.539662168	0.589430035	0.712356159	none
109414593	45.64161206	3.304033853	0.577328737	5.722967941	1.05E-08	3.63E-07	up
109424850	2.913651073	0.083461647	1.028460811	0.081151995	0.935321076	0.963693817	none
109424846	4.122862981	2.276095488	1.12373051	2.025481615	0.042817934	0.109799999	up
109414601	10.90673192	-0.755478754	0.626949238	-1.205007851	0.228200271	0.368350618	none
109414609	74.14562994	-1.145498984	0.504759347	-2.26939628	0.023244238	0.070238338	down
109414612	62.42061143	-1.133269477	0.578529407	-1.958879639	0.050126884	0.123089349	none
109424830	17.03685311	0.141052787	0.577662833	0.244178402	0.807092654	0.876890387	none
109414622	5.351787843	0.030220369	0.804818735	0.037549286	0.970047043	0.983599539	none
134285785	11.70641513	-0.039677278	0.730087319	-0.054345935	0.956659553	0.975929237	none
109424818	6.696540971	0.001283444	0.747478733	0.00171703	0.998630009	0.99965804	none
115264218	9.806917589	5.20244364	1.357537441	3.832265309	0.000126969	0.001068031	up
109424794	41.57407961	3.748758285	1.663694942	2.253272635	0.024241964	0.072353855	up
109424806	5.176096903	4.247974217	1.453645537	2.922290275	0.003474675	0.016089402	up
109424792	32.47594301	-2.88193411	0.671338469	-4.29281837	1.76E-05	0.000211148	down
115253692	200.8958681	-2.579159321	0.614234731	-4.198979954	2.68E-05	0.000299678	down
109404186	4.667108242	3.189411079	1.244359551	2.563094467	0.010374382	0.037982111	up
109413322	5.203552066	1.142724441	0.875414709	1.305352114	0.191772976	0.326332042	none
109413324	7.248235007	1.795635531	0.819561392	2.190971352	0.028453866	0.081330214	up
134287821	4.711281481	-0.722433488	0.851738566	-0.848186893	0.396333896	0.542199043	none
134285788	8.059591878	4.933446767	1.328642371	3.713148757	0.000204696	0.001603986	up
134287865	20.61610246	-4.081827621	0.806894872	-5.058685789	4.22E-07	8.55E-06	down
109413335	41.94378587	0.648476608	0.506343475	1.280704976	0.200297311	0.336388783	none
109404021	8.447046066	1.5944555	0.770746719	2.06871526	0.038572814	0.101758558	up
109404012	13.90337422	-1.220397268	0.681022412	-1.792007496	0.073131765	0.164843135	none
109432047	3.847847545	-0.900307809	0.931477799	-0.966537056	0.333775514	0.479130956	none
109432062	18.4086203	-0.292684964	0.631285733	-0.463633104	0.642910632	0.754485034	none
109404038	22.47051472	-0.618694131	0.534194875	-1.158180582	0.246790351	0.389829332	none
134287890	3.526483807	-2.762710656	1.160371423	-2.380884776	0.017271113	0.056546904	down
109404016	5.111961383	0.17597909	0.816525145	0.215521948	0.829360402	0.892937437	none
109404017	14.33635532	0.701101507	0.594112281	1.180082501	0.237967404	0.379094861	none
109432065	5.397279159	0.169664638	0.806312984	0.210420323	0.833339633	0.894088064	none
134285824	11.40373839	0.6254649	0.633669694	0.987051938	0.323617177	0.469036377	none
109412786	3.634338902	2.725035876	1.274028825	2.138912262	0.032442775	0.089405349	up
109412787	51.20819677	-1.61025508	0.615779225	-2.614987669	0.008923068	0.034026631	down
109412791	4.827282359	1.998173246	1.010345056	1.977713687	0.047961015	0.119155062	up
109417027	4.573471372	1.197430552	0.914463005	1.30943575	0.190386788	0.324589108	none
109417026	9.670193538	-0.347416006	0.649066539	-0.53525484	0.59247365	0.715323289	none
109404030	2.294320782	-3.287946929	1.394287816	-2.358155103	0.018366017	0.059372059	down
109403860	7.511985032	-0.219213745	0.702902041	-0.311869553	0.755139662	0.838399542	none
115268552	3.122507035	-0.155528819	1.002961028	-0.155069653	0.876766406	0.922901524	none
109403857	175.6165064	-2.835912129	0.53950298	-5.256527279	1.47E-07	3.52E-06	down
109403851	20.9837976	1.3925315	0.574662888	2.423214602	0.015383836	0.051619192	up
134285831	43.33527794	0.774210156	0.550082476	1.407443775	0.159295839	0.285653155	none
134285834	8.648013058	0.737284661	0.702259113	1.049875534	0.293775342	0.439217623	none
109412833	3.135777632	3.522713047	1.430292004	2.46293277	0.013780575	0.047384128	up
115254408	0.612057258	-1.87806176	2.336434002	-0.803815455	0.421503563	0.565529643	none
115254407	72.65482587	-2.037765019	0.696697786	-2.924890905	0.00344577	0.015970766	down
109412838	3.822887235	1.248679429	1.003299543	1.244572907	0.213288785	0.350222921	none
109412847	6.466005804	0.064041303	0.804661159	0.079587914	0.936565008	0.964128534	none
109417418	4.623805719	1.164026616	0.906532428	1.284042997	0.199126911	0.334950445	none
109417255	5.716909154	1.030987352	0.822687779	1.253193956	0.210135129	0.347154943	none
109405203	14.26557358	2.376908592	0.714441506	3.326946395	0.000878033	0.005316307	up
109405220	36.00463814	1.481485285	0.536542127	2.761172349	0.005759427	0.023933621	up
109405207	11.36684003	-0.364939864	0.672423748	-0.542723044	0.587320506	0.71068997	none
109411721	13.71551035	1.30068284	0.637592984	2.039989261	0.041351395	0.106963973	up
109420649	18.40254005	-0.528189599	0.564229066	-0.936126177	0.349208226	0.495867523	none
109411723	23.78005386	2.526812973	0.608870621	4.149999828	3.32E-05	0.000356056	up
109421195	20.38775384	3.315153956	0.723679587	4.580969278	4.63E-06	6.68E-05	up
109421495	6.084454135	1.403042204	0.850075188	1.650491889	0.098842371	0.204237827	none
109420443	1227.592734	-0.984973233	0.47711395	-2.064440229	0.038975995	0.102581577	none
109411839	17.57450627	1.167400576	0.679176672	1.718846693	0.085642291	0.184817052	none
109420460	6842.010539	-2.163432771	0.705933343	-3.064641716	0.002179309	0.010991494	down
109420459	936.1982223	-1.17542258	0.618002631	-1.901970188	0.057175052	0.136400934	none
109420458	69.39654562	-2.437746241	0.664127013	-3.670602452	0.000241979	0.001832561	down
109411753	641.2781048	-1.078036998	0.492745689	-2.187816194	0.028682994	0.081889792	down
109411751	1.548840946	3.549306813	1.591793601	2.229753161	0.025763834	0.075551124	up
134287342	19.76995946	1.354261568	0.61442087	2.2041269	0.027515421	0.079347554	up
109420450	51.15983003	2.22981296	0.862764829	2.584496825	0.00975212	0.036249854	up
109411747	4.535593127	1.087041255	0.918912884	1.182964429	0.236823245	0.377519547	none
109420444	14.43379375	-0.587784948	0.667841085	-0.880126965	0.378790533	0.525498379	none
109420448	340.6128962	-3.81500978	0.546379439	-6.982345063	2.90E-12	2.35E-10	down
109420449	25.63359483	-0.953725739	0.684738168	-1.39283274	0.163670375	0.291809815	none
109411740	24.63099844	-2.50203266	0.694375188	-3.603286382	0.000314219	0.002270034	down
109411739	14.96515191	2.572225251	0.720946666	3.567844018	0.000359931	0.00255221	up
109411733	110.9430478	-0.888759791	0.614375932	-1.446605806	0.148007359	0.270734304	none
109411734	31.61207533	0.185959322	0.744184307	0.249883423	0.802677503	0.873850878	none
109411696	11.27492708	3.071367776	0.846759496	3.627202048	0.000286509	0.002110617	up
109404604	10.77805109	-1.469923276	0.665437965	-2.208956136	0.027177692	0.078888322	down
134287351	34.78603122	-0.371471815	0.526967588	-0.704923459	0.48085787	0.619812027	none
134288815	3.346974938	2.568039558	1.278722883	2.008284666	0.04461305	0.113268225	up
109411701	9.38100088	-0.753893345	0.665083089	-1.133532574	0.25699067	0.400605527	none
134283907	1530.884602	0.184428535	0.506005106	0.364479592	0.71549991	0.809767357	none
109411710	1.939513236	0.94697694	1.309381409	0.723224672	0.469541863	0.609426732	none
109411704	24.18671573	-2.0732299	0.536499831	-3.864362634	0.00011138	0.000958456	down
109404625	5.293449868	-0.899129049	0.813995098	-1.104587793	0.269338243	0.413228948	none
109411702	1295.082124	0.09130636	0.522277631	0.174823417	0.861218388	0.911837118	none
134287354	14.59008035	-0.978402863	0.580831242	-1.684487323	0.092087527	0.193988081	none
109411700	5.704117322	1.335254514	0.855978962	1.559915107	0.118779944	0.231763078	none
109411698	27.55870039	-0.527076183	0.572767379	-0.920227307	0.357453987	0.503751097	none
134288820	15.55338946	-1.954942604	0.649783169	-3.008607635	0.002624478	0.012696729	down
134288821	17.31922546	4.140570387	0.896865698	4.616711727	3.90E-06	5.81E-05	up
109411690	4.372291194	1.86988654	1.013767982	1.844491613	0.065111527	0.150479245	none
109411682	4.088010164	4.960687789	1.402729147	3.536454489	0.000405536	0.002808715	up
109404615	7.476132484	-3.091260604	0.840795788	-3.676589071	0.000236373	0.001792897	down
134283997	33.09051875	-0.535902467	0.633675882	-0.845704377	0.397717681	0.543175102	none
109411683	16.1231404	-0.328289769	0.677252826	-0.484737393	0.627862638	0.743103249	none
109404613	393.5550032	-1.366986413	0.496272424	-2.7545081	0.005878043	0.024343311	down
109404611	28.40637135	-0.557226123	0.545596835	-1.0213148	0.307105317	0.452474073	none
109404622	12.63421329	-1.093454839	0.598441554	-1.827170642	0.067674116	0.155057283	none
109404638	9.642232714	-0.360379967	0.653613498	-0.551365552	0.58138311	0.706943088	none
109416575	10.25671247	-1.101978956	0.78816381	-1.3981598	0.162065086	0.289478489	none
109429784	3.906045594	0.791606517	0.937632094	0.844261328	0.398523391	0.543474175	none
109429786	12.40405214	1.376327665	0.668439737	2.05901533	0.03949277	0.103344374	up
109398278	6.021738573	2.896344267	1.04745438	2.765126886	0.005690066	0.023722767	up
109429796	9.781475913	0.529662675	0.663441571	0.798356176	0.424663827	0.567718481	none
109429799	16.08018265	-0.429098197	0.594691671	-0.721547346	0.470572821	0.610113349	none
109429800	22.05998801	-0.45261029	0.645634682	-0.701031562	0.483283318	0.621723677	none
109429811	17.97042464	-0.346852022	0.550496475	-0.630071287	0.528647945	0.661181512	none
109398306	275.6661703	-3.880685497	0.511116151	-7.592570674	3.14E-14	4.01E-12	down
109429814	14.80595367	0.342401967	0.585057087	0.585245397	0.558382724	0.68817663	none
109429868	131.3795844	-0.498990561	0.606842285	-0.822273881	0.410921039	0.555434554	none
109398299	7.323292109	0.901280939	0.774947108	1.163022521	0.244820365	0.387472857	none
134288831	393.6042566	-3.516702008	0.635250968	-5.535925457	3.10E-08	9.23E-07	down
109429836	4.084636383	0.434134521	0.928969226	0.467329282	0.640264309	0.751923931	none
109398292	3.671500377	-0.439538479	0.931368799	-0.471927425	0.636978592	0.749125339	none
109398326	31.95806141	1.253744765	0.536112477	2.338585313	0.019356906	0.061552175	up
109398308	14.63125495	2.569041563	0.724259844	3.547126882	0.000389457	0.0027167	up
109398279	2.424967006	1.229985438	1.201523776	1.023687972	0.305982678	0.451498568	none
109398281	44.85667036	-2.483207487	0.548133781	-4.530294563	5.89E-06	8.25E-05	down
134288835	7.693579536	3.277637976	1.034509588	3.168301208	0.001533326	0.008237602	up
109429943	17.06125795	1.139407696	0.606365655	1.8790769	0.060233994	0.142094943	none
109429944	70.90287	-1.889964663	0.483974168	-3.905094086	9.42E-05	0.000840267	down
109398321	6.799898935	-1.968577616	0.780987571	-2.520626051	0.011714627	0.041972378	down
109429946	5.074742402	2.130916938	0.985718061	2.161791512	0.03063425	0.085995221	up
109429950	4.261171917	2.316239448	1.090383343	2.124243244	0.033649809	0.091604351	up
109429949	2.679511716	0.884164312	1.105728205	0.799621741	0.423929987	0.567573765	none
109429955	2.316865289	-0.378729373	1.160601791	-0.326321548	0.744181087	0.831190048	none
109429872	10.09431995	3.724130297	1.00990857	3.687591537	0.000226387	0.001727931	up
109415452	3.400006421	1.387122768	1.052048781	1.318496626	0.187337454	0.321282081	none
109429879	11.64865363	-3.03251351	0.811292885	-3.737877608	0.00018558	0.001479166	down
109429880	44.30534649	0.746325894	0.48497981	1.538880337	0.123833512	0.238920054	none
109415445	9.910239496	3.723955047	1.01790137	3.658463539	0.000253732	0.001903772	up
109429883	5.29617701	0.531425379	0.819519976	0.648459335	0.516687904	0.650138869	none
109429888	11.64370543	-1.600343501	0.745658672	-2.146214563	0.031855864	0.08835323	down
109429927	426.045312	-3.059016497	0.563829219	-5.425430951	5.78E-08	1.56E-06	down
109429534	17.4044663	-0.238590735	0.609439366	-0.391492162	0.695433481	0.79445432	none
109429540	77.79679523	0.427733109	0.537917651	0.795164666	0.426517723	0.569392962	none
109429541	5.998996633	1.681949191	0.867014347	1.939932363	0.05238791	0.127802318	none
109429543	4.550348392	-2.604135417	0.958306279	-2.717435409	0.006579	0.026678145	down
109429544	39.26125714	2.747548895	0.575891459	4.770949196	1.83E-06	3.00E-05	up
109429545	11.74435364	-5.721006648	1.197932992	-4.775731768	1.79E-06	2.97E-05	down
109429546	10.09050452	-0.886982942	0.645085751	-1.374984551	0.169136234	0.29812868	none
109429914	3.692093647	1.556699077	1.038968759	1.498311729	0.134052278	0.25242532	none
109429555	3.183339956	1.895507167	1.173959674	1.614627154	0.106391461	0.215083279	none
109429556	2.198813894	4.075551541	1.507418277	2.703663344	0.006857973	0.027579376	up
109429977	3.228873474	1.916069557	1.168381255	1.639935208	0.101018639	0.207500052	none
109429984	10.70545902	-1.728026178	0.680359499	-2.539872201	0.011089298	0.04019854	down
109429983	9.393263362	6.167249348	1.350243975	4.5675074	4.94E-06	7.10E-05	up
115268325	129.8511732	-3.883166615	0.695473805	-5.583483642	2.36E-08	7.16E-07	down
109426506	139.3692119	-2.278772716	0.472155472	-4.826318561	1.39E-06	2.42E-05	down
109426524	11.16989299	3.093533417	0.859706636	3.598359355	0.000320231	0.00230176	up
109429581	42.3416171	-2.017970443	0.518121321	-3.894783634	9.83E-05	0.000864931	down
109429582	4.767173646	0.972902864	0.889425163	1.093855789	0.274018231	0.417903589	none
109429583	2.163460172	-0.02513096	1.198504833	-0.020968593	0.983270709	0.991427248	none
109408552	7.729502556	-1.516252878	0.746760886	-2.030439606	0.042311874	0.108731677	down
109429586	364.3312341	-0.85480643	0.452885725	-1.887466047	0.059097669	0.140094035	none
109429585	863.0973598	-4.072636753	0.61455877	-6.626928056	3.43E-11	2.06E-09	down
115264896	6.110291203	1.219518363	0.841020001	1.450046801	0.147045469	0.26968505	none
109429593	21.94846618	1.597490895	0.568302354	2.810987641	0.004938968	0.021364114	up
109408545	27.42757212	3.092004719	0.66852446	4.62511831	3.74E-06	5.64E-05	up
115254140	7.391329467	1.496949584	0.78634861	1.903671685	0.056952956	0.135937788	none
109408543	2748.962774	-2.388059753	0.551201098	-4.332465522	1.47E-05	0.000179852	down
115262101	4.094979725	2.241869625	1.094859742	2.047631801	0.040596091	0.105437069	up
109409306	34.75534747	-5.490086322	0.796029331	-6.896839235	5.32E-12	3.92E-10	down
109429628	5.182831494	1.3826385	0.883669501	1.564655676	0.117663667	0.23021358	none
109429640	9.116861449	2.723257243	0.938529359	2.901621793	0.003712364	0.016947902	up
109622656	10.35157918	3.762615459	1.009122771	3.728600292	0.000192546	0.001524691	up
115262110	28.54551795	0.174092452	0.532506354	0.326930282	0.743720617	0.830875377	none
115262051	7.781279104	-1.558846884	0.756938598	-2.059409954	0.039454983	0.103344374	down
109406526	4.580794045	0.83594766	0.904629114	0.924077776	0.355445823	0.501939469	none
109406525	5.81219379	-0.286861529	0.784656116	-0.365588852	0.714671895	0.809206976	none
115262055	17.14343621	-1.271909427	0.573451198	-2.217990705	0.026555466	0.07731298	down
109429667	3.664583564	2.060247229	1.118810471	1.841462234	0.06555385	0.151028979	none
134286001	2.402167561	-1.0489799	1.116100418	-0.939861578	0.347288568	0.493862831	none
134288859	5.419885481	0.134653818	0.86929766	0.154899552	0.876900507	0.922901524	none
109407023	7.021040391	2.323068051	0.898439622	2.585669635	0.009719003	0.036184987	up
109407013	7.870470487	-1.305338172	0.755949681	-1.726752726	0.084212082	0.18213485	none
109429702	16.33300322	2.775377863	0.720508379	3.851971666	0.000117171	0.000998713	up
109429704	42.10278952	0.65368542	0.524795727	1.245599737	0.212911379	0.349957783	none
109429708	4.741869739	0.886541896	0.874108135	1.014224511	0.310475636	0.455882475	none
109429707	3.87069663	-1.836303561	0.943464319	-1.946341293	0.051613757	0.126293953	none
109402598	25.66803634	0.442364793	0.529424773	0.835557411	0.403403937	0.549090129	none
109402583	4.104663804	1.234793217	0.971627739	1.270850109	0.203781978	0.339194789	none
109402578	4.384537241	0.138020513	0.868240784	0.15896571	0.873695889	0.920858153	none
109416792	7.360815668	-1.417148311	0.726585934	-1.950420789	0.051125986	0.125226471	none
109416793	235.7479766	-1.512781525	0.538631961	-2.808562499	0.004976322	0.021487459	down
109402527	1.609330271	1.302652875	1.495789211	0.870879978	0.38381969	0.529849896	none
109402466	4.731837306	0.311248045	0.842894818	0.369260836	0.711933315	0.807422388	none
109416800	3.211022651	3.536116535	1.420023237	2.490182162	0.012767764	0.044934132	up
134287494	20.68141949	0.031036123	0.559676857	0.055453647	0.955777058	0.975438299	none
109402269	66.30870487	-1.204802489	0.574018021	-2.098893144	0.035826321	0.096289351	down
134288865	83.50930224	-3.983019303	0.702251912	-5.671781356	1.41E-08	4.50E-07	down
109402528	2.740329333	3.298738338	1.456535894	2.264783416	0.023525974	0.070781735	up
115262128	7.169740828	-0.235094993	0.735294482	-0.319729032	0.749173749	0.834474861	none
109402498	7.96344536	0.904293752	0.729055921	1.240362675	0.21484128	0.352177446	none
109402506	2.430243491	0.13323543	1.096462585	0.121513886	0.903284017	0.94142913	none
109402517	35.83860278	-0.866386956	0.492952568	-1.757546286	0.07882474	0.173728869	none
109621231	13.34477329	-1.129463482	0.591057919	-1.910918449	0.056015062	0.134379021	none
109402503	2.926250231	-1.308273996	1.024854922	-1.276545556	0.201762734	0.33767771	none
109402504	5.668830622	-0.722376119	0.777484147	-0.929120063	0.352826868	0.49925618	none
109621378	47.47697173	1.56939163	0.512669217	3.061216819	0.002204394	0.01108352	up
109402479	85.28894736	-1.184209282	0.559264351	-2.117441027	0.034222435	0.092644477	down
109402499	8.190126876	0.627699057	0.717189407	0.875220758	0.3814538	0.5280542	none
109621734	6.119229385	0.685681465	0.786670249	0.871625012	0.383412981	0.529438772	none
109402491	8.347366322	-0.777970183	0.775226137	-1.003539671	0.315600546	0.461627513	none
109621384	7.207416883	0.322025702	0.747960261	0.430538518	0.666803954	0.773378059	none
109621356	7.65297147	2.357681286	0.910836775	2.588478364	0.0096401	0.03608173	up
109402501	7.535205735	1.856516403	0.811861669	2.286739816	0.022211014	0.067832884	up
115268601	2.820580051	-0.570959141	1.056521596	-0.540414075	0.588911503	0.712061368	none
109621387	2.694664955	-0.286485853	1.139222711	-0.251474843	0.801447009	0.873097773	none
109421243	7.600873821	1.141732517	0.751179593	1.519919508	0.128531207	0.245520477	none
109421247	1.359906816	-0.148114036	1.404648008	-0.10544566	0.916022186	0.951035633	none
109621814	40.85271547	-3.338981365	0.583509414	-5.72224078	1.05E-08	3.63E-07	down
109421260	4.50786555	1.908239362	1.001378175	1.905613093	0.056700422	0.135468036	none
115264481	11.00816034	-2.204491673	0.705088533	-3.126545917	0.001768729	0.009207237	down
109622949	7.230467709	-1.028791423	0.776234064	-1.325362375	0.18505099	0.318709852	none
115253454	18.96533622	0.664479315	0.627974709	1.058130694	0.289995862	0.434917218	none
109421271	82.51879043	0.740134086	0.615504237	1.202484144	0.229176006	0.369246751	none
109421199	25.44101451	0.558272372	0.574034578	0.972541366	0.330781296	0.47567544	none
115264484	9.317609101	0.312331999	0.732833157	0.426197963	0.669963601	0.77581681	none
115253638	4.097365951	0.516242861	0.929176659	0.555591724	0.578489991	0.704563711	none
109621831	15.31112238	-0.567176516	0.619423824	-0.915651762	0.359849573	0.505661452	none
109621820	3.606455646	2.68592413	1.265742339	2.122014922	0.033836485	0.091984249	up
134288513	2163.708721	-2.217865341	0.402468019	-5.510662302	3.57E-08	1.03E-06	down
109621817	3.216013046	-0.647624088	0.99843917	-0.648636499	0.516573358	0.650138869	none
115253671	9.267969458	-2.109275769	0.727600766	-2.898946604	0.003744187	0.017061139	down
115265548	15.68560947	-3.306351436	0.71765887	-4.607135194	4.08E-06	6.05E-05	down
115264473	9.443479316	0.815517577	0.724681973	1.125345472	0.260442668	0.403528442	none
109621822	9.13748633	-1.957109509	0.785146159	-2.492669022	0.012678697	0.044669438	down
134287553	8.021291497	-0.937992033	0.729430387	-1.285923989	0.198469591	0.33435868	none
115253677	4.767060168	0.157390986	0.886483264	0.177545355	0.859080043	0.911162986	none
109421290	2.659504356	-0.677519703	1.057297264	-0.64080342	0.521650411	0.654931542	none
109421291	2.848438487	1.0258692	1.092354775	0.939135548	0.347661155	0.49424811	none
109421298	6.245710329	1.216212351	0.809167855	1.503040862	0.132828507	0.251288795	none
109409126	21.74782215	-0.09899354	0.568502286	-0.174130417	0.861762969	0.911837118	none
109421299	5.202883736	1.09916128	0.858950964	1.279655447	0.20066634	0.336775888	none
109421304	47.59573189	-0.868163571	0.523286657	-1.659059255	0.097103853	0.201773034	none
109621858	14.61711365	1.499831472	0.653293932	2.29579887	0.021687384	0.066747834	up
109621857	4.673541533	-0.900561794	0.849197627	-1.060485528	0.28892377	0.43409993	none
109621809	3.339677084	1.344370753	1.056765591	1.272156063	0.203317675	0.339120868	none
109421303	17.37958247	0.479163697	0.557314758	0.859772131	0.389914665	0.535829593	none
109621874	8.922913012	-2.361867464	0.784903134	-3.009119677	0.002620059	0.012687974	down
109421315	8.599807224	0.504699298	0.686090779	0.735615918	0.461964473	0.602810324	none
109621801	43.41001697	-1.001381566	0.45426939	-2.204378257	0.027497754	0.079343666	down
109621800	14.49155528	0.21936937	0.596481472	0.367772311	0.713043017	0.808009656	none
109421343	37.78715841	1.969976163	0.524761474	3.75404114	0.000174006	0.001406971	up
109421345	4.371725347	0.76739363	0.933523766	0.822039736	0.411054282	0.555460233	none
109421413	4.935035743	-1.738024508	0.881454199	-1.971769502	0.048635925	0.120278672	down
109421429	15.57843933	1.662834674	0.638099305	2.605918327	0.009162831	0.034669014	up
109421431	8.846823962	-0.377102533	0.701977094	-0.537200623	0.591129041	0.714231957	none
109421433	54.93778802	-3.709142709	0.611895521	-6.061725541	1.35E-09	5.90E-08	down
109432528	2.59917502	-0.790486653	1.064077499	-0.742884474	0.457551626	0.598658775	none
109432536	2.812904716	0.071054365	1.039214838	0.068373124	0.945488616	0.970028624	none
109421441	6.424632089	1.320526053	0.82146938	1.607517072	0.107940987	0.217167094	none
109421442	8.643482919	1.442198608	0.746374468	1.932272165	0.053325922	0.129700167	none
109432548	8.548185659	1.621353191	0.767449207	2.112652116	0.034630555	0.093697137	up
109432531	5.998673099	-0.093270416	0.765190354	-0.121891782	0.902984724	0.94142913	none
109432562	60.54876646	2.121081754	0.56511909	3.753335872	0.000174497	0.001406971	up
109421440	43.54607798	-1.333529984	0.575782974	-2.316028858	0.020556693	0.064191806	down
109421451	6.135066706	0.988769098	0.811780068	1.218025839	0.223214154	0.362812331	none
109421499	3.175526323	3.482678211	1.423712414	2.446195016	0.014437289	0.048915747	up
115265507	4.157289877	-0.334476425	0.926700452	-0.360932623	0.718149816	0.81219921	none
109621336	19.57213354	-1.716662851	0.544846734	-3.150726149	0.001628651	0.008616433	down
109621331	3.467785732	-1.413680422	0.967329422	-1.461426056	0.143898554	0.265113593	none
109432552	3.986890632	3.881486162	1.392852602	2.786717099	0.005324494	0.022471953	up
134287581	5.618496274	-0.696015331	0.789129224	-0.882004252	0.377774508	0.524483055	none
109421511	7.574450414	-1.500361636	0.727423217	-2.062570454	0.039153457	0.102843927	down
109421519	10.75882279	2.06060065	0.738674261	2.789593138	0.005277431	0.022350934	up
109421520	8.109044282	0.088811052	0.696180771	0.127568953	0.898490103	0.938646085	none
109421521	60.92335206	-2.637963791	0.625361729	-4.218300654	2.46E-05	0.00028226	down
115265577	20.92121119	-0.334458634	0.542814996	-0.616155847	0.537791666	0.668732246	none
109421532	6.47748828	1.065436728	0.794939876	1.340273347	0.180156493	0.311937632	none
109421533	28.14212011	3.622054958	0.702292586	5.157472866	2.50E-07	5.51E-06	up
109421534	15.13661748	1.146847477	0.606240802	1.891735881	0.05852618	0.139214427	none
109409140	23.92817003	4.275891878	0.829485619	5.154871619	2.54E-07	5.53E-06	up
109421536	85.97694807	2.205658271	0.48622695	4.536273181	5.73E-06	8.05E-05	up
109421537	3.090433679	-0.590750059	1.000571384	-0.590412707	0.554913994	0.685223336	none
109421549	3.215820371	-1.476219582	0.995427549	-1.48300053	0.13807427	0.258157202	none
115270161	2.886489345	3.38675343	1.441190337	2.349969565	0.018774946	0.060293123	up
115265574	2.770594057	1.622330759	1.192840603	1.36005662	0.173812007	0.303707411	none
115265587	8.025034434	-0.767507629	0.771704817	-0.994561149	0.319949751	0.466305662	none
109421628	7.360256152	-0.320542418	0.788271761	-0.406639479	0.684272797	0.785951887	none
109421631	36.18830086	2.000970381	0.52194121	3.833708365	0.000126226	0.001063622	up
109421638	15.82888399	-0.326064051	0.592758589	-0.550078998	0.582265191	0.707566448	none
109421618	27.27324468	0.944404834	0.528830571	1.785836309	0.074125766	0.166159278	none
109407320	3.092455047	1.10099623	1.073136034	1.025961476	0.304909743	0.450462221	none
109407322	2.591126511	-0.713686894	1.067867432	-0.668329113	0.503923534	0.640710309	none
109421641	21.9640466	2.044031637	0.62008547	3.296370799	0.000979427	0.005807283	up
109421642	3.692093647	1.556699077	1.038968759	1.498311729	0.134052278	0.25242532	none
109421652	17.03519315	1.688846146	0.609509579	2.770827898	0.005591397	0.02344253	up
109407335	10.50256724	-1.42757806	0.690261077	-2.06817117	0.03862393	0.10183815	down
109421657	181.7711445	-1.368516767	0.530055213	-2.581838142	0.009827566	0.036446703	down
109421659	66.12763541	0.746944514	0.465890129	1.603263233	0.10887655	0.218258614	none
109421664	41.63116788	-1.301881052	0.482434548	-2.698565138	0.006963911	0.02789613	down
109426124	5.377183142	-2.749760732	0.972488326	-2.827551406	0.004690548	0.020582533	down
109418088	23.46105971	0.967221844	0.532580522	1.816104429	0.069354354	0.15808761	none
109418092	2.936257845	1.07081826	1.082587525	0.989128579	0.322600237	0.468483378	none
109399566	556.7066952	-0.481270861	0.463413123	-1.038535244	0.299020936	0.444056137	none
109419319	4.745580878	4.132712478	1.39240747	2.968033831	0.002997113	0.014202695	up
109404816	7.597400761	2.388951843	0.911385825	2.621229975	0.008761314	0.033567776	up
109404803	16.00622501	0.24978124	0.576980125	0.432911342	0.66507918	0.771893638	none
109404797	10.01921486	3.26926085	0.923178148	3.541310913	0.000398144	0.00276145	up
109423915	12.91145141	-1.735571076	0.623443259	-2.783847691	0.005371825	0.022637354	down
109404805	7.316194368	-0.159113192	0.733950025	-0.216790226	0.82837183	0.892431606	none
115253702	8.496828296	-0.474066718	0.7123166	-0.665528106	0.505712773	0.641737669	none
109404801	63.91129141	-1.448482117	0.4810096	-3.011337229	0.002600998	0.012627398	down
109404807	4.432620531	1.898951057	1.009237556	1.88156995	0.059894429	0.141431139	none
109423921	54.13956781	-3.373599375	0.591410014	-5.704332517	1.17E-08	3.86E-07	down
109404799	68.38711097	-0.463659309	0.530157371	-0.874569202	0.381808351	0.5280542	none
109423919	4.23617892	3.978809493	1.386367806	2.869952314	0.004105337	0.018481619	up
109423928	3.790125487	1.15936585	0.977878417	1.185593045	0.23578305	0.376354954	none
109404809	1343.939911	-0.38864364	0.480874963	-0.808201028	0.418974866	0.563500913	none
109404811	7.82479118	1.930003525	0.816360249	2.364156667	0.018071169	0.058574682	up
109404804	27.3546593	1.041991977	0.551933789	1.887893072	0.059040307	0.140094035	none
115265635	3.288896659	-0.132889413	0.970037326	-0.136994124	0.89103544	0.933465699	none
109430997	16.7679318	-2.667182865	0.669156371	-3.985888769	6.72E-05	0.000635919	down
109423949	8.256644081	-2.305899448	0.770154212	-2.994074969	0.002752783	0.013251516	down
109416261	11.18440971	0.720495072	0.690724955	1.043099813	0.296902067	0.441569908	none
109423957	6.079538199	0.924214375	0.803241763	1.15060548	0.249894578	0.392945484	none
109423962	169.1617378	-1.62408302	0.496189825	-3.273108275	0.001063717	0.006201643	down
109416254	6.215047182	-0.714193451	0.77383574	-0.922926422	0.35604555	0.502640379	none
109423965	4.890551594	0.679994993	0.854910515	0.795399029	0.426381425	0.56936734	none
109621239	4.412588352	1.889871099	1.009515397	1.872057726	0.061198618	0.143534819	none
109427583	26.56196281	2.237216629	0.579655574	3.859562004	0.00011359	0.000972318	up
109427582	2.644518973	4.337046988	1.466172139	2.958074889	0.003095669	0.014514121	up
109427581	5.135071738	2.154994357	0.983336862	2.191511821	0.028414775	0.081266257	up
109432777	2.893812018	2.337090756	1.311639042	1.781809387	0.074780321	0.16708728	none
109427575	25.74833787	-0.070842707	0.509415551	-0.139066636	0.889397493	0.932754661	none
109427574	3.72982097	-0.027035984	0.914663911	-0.029558381	0.976419258	0.988002171	none
109427558	4.651021846	-5.19943779	1.399651414	-3.714809085	0.000203357	0.00159729	down
109432680	4.57058587	-0.183587294	0.859290118	-0.213649954	0.830820041	0.893614547	none
109427572	6.663134158	1.882309655	0.887086787	2.121900229	0.033846117	0.091984249	up
109432671	85.82493081	3.223333603	0.504924887	6.383788333	1.73E-10	9.13E-09	up
109432653	20.32290007	0.659389926	0.544826413	1.210275254	0.22617329	0.366060117	none
109432628	5.106479599	-1.098043614	0.841285754	-1.305196966	0.191825787	0.326332042	none
109430178	101.1227977	-2.688603568	0.603465475	-4.455273221	8.38E-06	0.000111608	down
109430176	7.177611967	-0.365358694	0.714855324	-0.511094596	0.609284819	0.726229946	none
109430174	2.450270913	1.388837878	1.221800281	1.136714322	0.25565773	0.399424127	none
109430170	7.614280035	4.860001302	1.342747015	3.619446737	0.000295234	0.002158535	up
109430163	3.218853665	4.616270865	1.431797762	3.224108171	0.001263657	0.007086388	up
115261023	9.576712347	-0.624853548	0.691247734	-0.90395023	0.366021793	0.512501751	none
109430157	7.492242051	3.291129627	1.043592319	3.153654514	0.001612398	0.00853974	up
109430154	22.07369721	0.560137029	0.528442339	1.059977576	0.289154801	0.434312834	none
109414707	14.79419931	-4.686131659	0.892858164	-5.248461455	1.53E-07	3.60E-06	down
109430148	6.893457038	1.987968866	0.865783919	2.296148984	0.021667364	0.066747834	up
109430138	5.918442443	1.117862419	0.833699739	1.34084535	0.179970669	0.311726894	none
109430137	11.41062831	0.116656493	0.644994514	0.180864318	0.856474077	0.910003707	none
109433573	16.12507192	0.148709692	0.577702904	0.257415517	0.796858025	0.870830236	none
115266817	3.289400243	1.85192892	1.152099425	1.607438456	0.10795822	0.217167094	none
115253745	79.58251487	-5.221300206	0.684066902	-7.632733274	2.30E-14	3.02E-12	down
109427951	734.0414936	-2.492525766	0.479951335	-5.19328854	2.07E-07	4.65E-06	down
109427916	5.127077627	-0.26982928	0.837943869	-0.32201355	0.747442429	0.833451703	none
109428260	18.03184036	-0.536086899	0.546474039	-0.980992436	0.326596472	0.471750459	none
109427901	11.90670047	-0.66696518	0.813241006	-0.820132255	0.412140716	0.556290114	none
134287652	10.30652608	2.423208061	0.806652458	3.004029849	0.002664292	0.012863741	up
134287653	41.54214688	-0.034878189	0.479614225	-0.072721339	0.942027867	0.967498836	none
109418746	20.3764021	-2.541747243	0.67878688	-3.744543861	0.000180722	0.001452346	down
115262471	37.86193384	1.329533149	0.647674219	2.052780719	0.040093849	0.104411513	up
109427874	9.197682951	2.16138586	0.800954289	2.698513373	0.006964994	0.02789613	up
109427854	84.95397991	-0.880126316	0.541161589	-1.626365088	0.103872013	0.211750829	none
109427514	969.9240198	-0.908678935	0.546125814	-1.663863732	0.096139664	0.200614183	none
109427781	9.078045466	-0.055230806	0.687223125	-0.080368085	0.935944509	0.963693817	none
115262468	6.120143586	2.929848388	1.049762828	2.790962216	0.005255161	0.022295455	up
109427739	4.512621069	-0.927174996	0.867961428	-1.068221428	0.285420641	0.430432741	none
109427703	4.522690946	0.141639315	0.860763289	0.164550831	0.869297534	0.917214542	none
109427694	10.81299534	-1.388202315	0.654868075	-2.119819806	0.034021244	0.092305407	down
115255155	11.37445943	-4.595477449	1.000004756	-4.595455595	4.32E-06	6.34E-05	down
115254943	7.814231992	-0.778508399	0.709367824	-1.097467876	0.272436916	0.416275388	none
109427525	118.7114885	-0.688835034	0.475607503	-1.448326678	0.14752571	0.270158193	none
109432534	27.27794783	-0.110660013	0.52262957	-0.211736992	0.832312227	0.893614547	none
134287665	3.430091095	1.941772593	1.130422233	1.717740978	0.085843871	0.185087762	none
109431831	10.94817497	2.102168757	0.751261502	2.798185121	0.005139065	0.021983339	up
109431824	12.83432575	1.977940846	0.683831163	2.892440347	0.003822618	0.017353471	up
109431819	25.66078222	0.239007218	0.567501949	0.421156647	0.673640699	0.778336758	none
109431811	27.87438452	0.21956689	0.505062085	0.434732474	0.663756624	0.771131351	none
115255534	21.97566474	3.453270661	0.825029182	4.185634565	2.84E-05	0.000311399	up
109402115	3.442825422	0.983516522	1.005517172	0.978120065	0.328014945	0.473096607	none
109402103	6.761966743	0.244557257	0.737971813	0.331391054	0.740349122	0.827936028	none
109402101	5.311443726	0.666170963	0.834927599	0.797878719	0.424940874	0.567911636	none
109402109	51.29488608	2.061999331	0.512956479	4.0198329	5.82E-05	0.000560713	up
109419782	3.170770375	0.792397223	1.02023573	0.776680525	0.437347279	0.579553686	none
109398260	3.23399428	0.003264649	1.007370122	0.003240764	0.997414249	0.999512994	none
109420506	6.286500523	1.483363109	0.835542847	1.775328596	0.075843646	0.16876513	none
109419769	5.537721366	-0.723596543	0.807142455	-0.896491739	0.369990191	0.516181437	none
109419962	26.4920627	0.294130793	0.499632446	0.58869434	0.556066335	0.686017387	none
109420048	9.259897318	-3.696993443	0.975212928	-3.790960248	0.000150066	0.001238745	down
109419762	4.200359058	0.235958902	0.889773806	0.26518976	0.790863283	0.866670274	none
115255033	8.688300774	-2.402380805	0.75633717	-3.176335767	0.001491482	0.008057318	down
115253700	27.31901008	4.798442657	0.871712578	5.5046156	3.70E-08	1.06E-06	up
115253784	6.16479516	-1.226321732	0.785929022	-1.56034667	0.11867798	0.231731863	none
109419757	6.678710659	0.616578075	0.762345222	0.808791158	0.418635283	0.563199985	none
109419754	3.965976938	1.646445211	1.03806066	1.586078035	0.112721609	0.223315014	none
109419737	5.258432305	0.907823321	0.853165644	1.064064555	0.287299457	0.432553315	none
115255020	1.851140655	2.669173195	1.529542452	1.745079511	0.08097103	0.176697814	none
109419734	114.5516146	-1.136423653	0.609628623	-1.864124503	0.062304222	0.145578042	none
109419733	9.170225282	0.640609916	0.744304395	0.8606827	0.389412824	0.535735288	none
109407612	4.510829819	-1.034960873	0.868463435	-1.191714966	0.233373028	0.373735066	none
109407535	5.747482108	2.355010943	0.975546618	2.414042444	0.015776624	0.052610389	up
115255069	3.08511975	-0.525494057	0.990610196	-0.530475115	0.595782558	0.716826231	none
109417052	9.728456207	-5.40265991	1.290017456	-4.188051784	2.81E-05	0.000309274	down
115255076	71.01822341	0.50169301	0.576727385	0.869896286	0.384357085	0.530441144	none
109420622	19.61727535	-3.151811312	0.762981229	-4.130915931	3.61E-05	0.000380247	down
109417092	17.28912465	1.748736711	2.054506146	0.851171321	0.394674191	0.540090394	none
109417135	8.953748811	1.734025681	0.765966076	2.263841356	0.023583874	0.070868229	up
109417125	9.291702155	1.998198879	0.799409403	2.499593915	0.012433574	0.043965117	up
134289023	5.606618194	0.765502067	0.875176813	0.874682756	0.381746545	0.5280542	none
109417170	13.92213652	0.28382967	0.597946261	0.474674212	0.635019202	0.747750874	none
109417181	34.83437154	2.256146253	0.553631127	4.075179561	4.60E-05	0.000457156	up
109420642	35.57976969	0.220182474	0.548873095	0.401153702	0.688306965	0.78872224	none
109429462	15.21605527	0.887718285	0.594693162	1.492733298	0.135507014	0.254474739	none
115255109	6.633795831	2.214140621	0.900695075	2.458257719	0.013961294	0.047735453	up
109420659	4.124691226	2.235315402	1.100150596	2.031826743	0.042171199	0.108542281	up
109420665	9.443970725	1.066723713	0.691865035	1.541808965	0.123120023	0.237921125	none
109420670	15.67629853	-0.727967034	0.585385821	-1.24356793	0.213658626	0.350593398	none
109420672	37.08418055	-0.432932739	0.547907226	-0.790157016	0.429436075	0.572032383	none
109420676	52.45095259	-1.853504002	0.584377524	-3.171757855	0.001515193	0.008167259	down
109420683	31.38626315	-0.279744462	0.488802005	-0.572306289	0.56711449	0.694886756	none
109420686	13.1435138	0.160376483	0.619306366	0.258961463	0.795664974	0.870113159	none
109414139	9.603261407	2.554568497	0.842862771	3.030823742	0.002438876	0.011953733	up
109420687	4.319459823	1.083860707	0.929775269	1.165723313	0.243726331	0.386118417	none
109420692	142.9834353	-1.170783293	0.517848403	-2.260861067	0.023767862	0.071201074	down
109414182	6.923054632	-1.285359928	0.73741635	-1.743058624	0.081323375	0.177095288	none
109420697	12.43135068	-0.329883283	0.636985554	-0.517881891	0.604540677	0.723781525	none
115255129	64.4537356	-3.924621195	0.672202467	-5.838451048	5.27E-09	1.96E-07	down
109419873	11.79288902	3.184157745	0.86357894	3.687164658	0.000226767	0.001728118	up
109419877	22.66786351	5.567630256	1.157746734	4.809022641	1.52E-06	2.59E-05	up
109420708	6.514657622	1.052854295	0.786626085	1.338443151	0.18075202	0.312634764	none
109419878	8.235164677	1.104476518	0.726780767	1.519683196	0.128590617	0.245520477	none
109420707	11.19796416	5.423687634	1.312032321	4.13380642	3.57E-05	0.000377126	up
109419906	3.394754756	0.852180051	1.006526124	0.846654678	0.397187628	0.54265075	none
115255145	48.21617168	-0.570500388	0.612830036	-0.930927589	0.351891022	0.498367069	none
115253616	86.24625059	-0.525300898	0.533095536	-0.985378534	0.32443817	0.469609521	none
115255144	12.74919211	-0.34018791	0.628490811	-0.54127746	0.588316354	0.711717869	none
109420720	8.643306749	-0.805546331	0.689771468	-1.167845246	0.242869193	0.385388387	none
109420724	28.15158641	-0.53311663	0.564675347	-0.944111751	0.345112545	0.491775262	none
109419886	39.26858769	-0.89095699	0.526730076	-1.691486838	0.090743859	0.192106397	none
109420722	46.63174117	-0.657859637	0.61889579	-1.062957039	0.287801434	0.432948816	none
109419928	33.36377969	3.881084286	0.676109896	5.740315753	9.45E-09	3.31E-07	up
134287710	6.3310126	0.951181547	0.787317265	1.208129924	0.226997291	0.36690852	none
134287714	289.4402415	-0.010697639	0.57339274	-0.018656739	0.985114939	0.992465756	none
109419965	6.764852244	1.166275391	0.803681258	1.451166592	0.146733477	0.269316031	none
109419967	39.49741736	-1.556978224	0.510112899	-3.052222802	0.002271534	0.011366812	down
134287715	6.952685791	-0.652861735	0.756261112	-0.863275561	0.387985978	0.534538913	none
109419950	70.46876924	2.012516254	0.538071745	3.740237752	0.000183846	0.001467751	up
109417504	10.48111454	-0.905873585	0.661519085	-1.3693839	0.170879304	0.299933277	none
109419949	31.86689043	-0.210477918	0.502066022	-0.419223587	0.675052736	0.77933878	none
109420568	7.011879583	-1.700342792	0.820884586	-2.07135427	0.038325701	0.101381697	down
109419931	5.429607454	0.543887837	0.823507271	0.660452987	0.508963178	0.644086146	none
115254896	61.13372752	-1.547092194	0.720362428	-2.147658086	0.031740927	0.088286264	down
115255185	3.138008627	0.681822595	1.026339062	0.6643249	0.506482387	0.642313791	none
109424512	14.68182712	1.998865953	0.704302762	2.838077686	0.004538613	0.019987988	up
115255225	13.7718601	2.07931059	0.69576693	2.98851598	0.002803358	0.013401743	up
109407176	9.400605938	0.606589047	0.677685161	0.895089759	0.370739108	0.516781406	none
115254898	9.183378843	-0.482267714	0.749591828	-0.643373762	0.519981604	0.65360666	none
115255233	4.412728278	1.457758018	0.968416194	1.505301157	0.132246668	0.250480444	none
109417769	27.68685339	-1.563108367	0.515550964	-3.03191823	0.00243005	0.011946314	down
109420003	795.3049972	-2.037839949	0.705928318	-2.88675195	0.00389241	0.017622825	down
109417765	11.22179864	-0.531665465	0.617694061	-0.860726204	0.389388857	0.535735288	none
109420015	5.031415059	1.656249629	0.930851071	1.779285303	0.075192999	0.167778046	none
115253940	16.3701059	-0.30345617	0.590074558	-0.514267504	0.607064978	0.725731478	none
109417751	111.2924282	1.76114462	0.57637384	3.055559599	0.00224641	0.011259838	up
134289060	11.62248445	-5.649776167	1.217673203	-4.639813173	3.49E-06	5.35E-05	down
115253942	14.1582988	-0.624551595	0.581692111	-1.073680703	0.282965813	0.427925282	none
109417743	96.74156747	-2.262793611	0.534247377	-4.235479123	2.28E-05	0.000262761	down
109417740	15.2059156	1.177094286	0.605978094	1.94247003	0.052080225	0.127115488	none
109420032	3.818168731	0.465510979	0.934424856	0.498179148	0.618357778	0.733818774	none
109417738	1.445737491	0.041128217	1.417887275	0.02900669	0.976859255	0.988241718	none
109428206	233.0366528	-3.375402845	0.67243325	-5.019684622	5.18E-07	1.01E-05	down
109417725	3.027365005	0.266834481	1.015241941	0.262828465	0.792682794	0.867632541	none
109417025	3.404754502	0.071920513	0.952277723	0.075524725	0.939797226	0.966024125	none
109417715	18.33626858	-0.679543288	0.557531352	-1.218843183	0.222903718	0.362582093	none
109418015	21.85498045	-0.279278562	0.551904257	-0.506027194	0.61283756	0.729225701	none
115255343	6.671274079	-2.98278462	0.867273752	-3.439265415	0.000583295	0.003816932	down
115253661	5.90580972	-3.337185916	0.997973609	-3.343962089	0.00082591	0.005051038	down
109417693	7.374109101	-0.864170859	0.745334193	-1.159440781	0.246276562	0.389144181	none
115255347	7.63090054	0.781577933	0.770769188	1.014023322	0.310571624	0.455882475	none
115253935	4.341480235	0.377571678	0.934586529	0.403998631	0.686213726	0.787437134	none
134287731	233.5598785	-3.759107731	0.439463605	-8.553854492	1.19E-17	4.82E-15	down
115255337	125.399383	-0.999470747	0.499255442	-2.001922587	0.045293058	0.114584805	none
109417710	2.211568282	1.224918492	1.28099158	0.95622681	0.338957658	0.484424495	none
115255336	3.966845829	0.980631523	0.98299542	0.99759521	0.318475685	0.46471452	none
134289068	4.70612364	-6.169761851	1.578937945	-3.907539159	9.32E-05	0.000836416	down
134289070	3.03974622	-1.577458188	1.067988575	-1.477036576	0.139665833	0.260095172	none
109622164	29.94895069	-0.124601411	0.509658786	-0.244480062	0.806859042	0.876832513	none
109622780	3300.614395	0.082309765	0.433714803	0.189778546	0.849482668	0.905698047	none
109622159	3.4905556	2.706675206	1.298338897	2.084721649	0.037094574	0.098824011	up
109417669	19.73692259	-1.153147969	0.581330899	-1.983634399	0.047296612	0.117986724	down
109621243	3.543411791	1.984932793	1.118034643	1.775376824	0.075835688	0.16876513	none
109417667	27.82080387	1.437458143	0.593565244	2.421735702	0.01544658	0.051737098	up
109622152	11.94083584	-0.491287601	0.678260924	-0.724334225	0.46886057	0.609335243	none
109417654	2.87594857	0.555853747	1.044196021	0.532327012	0.594499527	0.715991256	none
134287736	14.595317	0.701387377	0.727754179	0.963769632	0.335161435	0.480733003	none
109417653	7.745689401	-0.043485661	0.743211227	-0.058510501	0.953341998	0.973770755	none
115255409	5.908044703	2.385996214	0.965065342	2.472367528	0.013422145	0.04664651	up
115255416	35.49305977	-0.344337924	0.507964419	-0.677878039	0.497849026	0.634979528	none
109417634	3.890731919	1.636420973	1.031298328	1.586758098	0.112567442	0.223167874	none
109417547	14.25115977	-0.906966842	0.599477479	-1.512928965	0.130297704	0.247851109	none
115266748	22.19562275	1.023492366	0.546454185	1.872970128	0.06107251	0.14348453	none
115266747	63.79992285	0.995294822	0.437525996	2.274824424	0.022916464	0.069507081	none
109417536	4.175869645	3.018430087	1.26007935	2.395428579	0.016600948	0.054650748	up
109417534	4.026327985	-4.075628677	1.273758695	-3.199686639	0.001375771	0.007524182	down
115253744	2.032641764	2.85247716	1.521955349	1.874218689	0.060900289	0.143319074	none
109410216	40.69719176	1.682804647	0.522754632	3.219109967	0.001285892	0.007177962	up
115253441	5.109972701	0.191945187	0.827329041	0.232005861	0.816533461	0.884577917	none
109417528	7.565151683	-0.346333705	0.701492194	-0.493709991	0.621511008	0.736923959	none
109417527	2.689531525	-0.505841714	1.061298342	-0.476625369	0.633628915	0.74719956	none
109410207	1.66472361	0.600675037	1.352323107	0.444180118	0.656912365	0.765796257	none
109410208	67.95771706	-2.263687935	0.641277554	-3.529965957	0.000415613	0.002854112	down
115258892	47.33336555	-2.185858694	0.613162878	-3.564890783	0.000364008	0.002576136	down
115254024	4.956317404	-0.320359059	0.822979306	-0.389267454	0.69707831	0.795772421	none
115254020	26.18760772	-1.612227609	0.56656055	-2.845640434	0.004432221	0.019554863	down
115258629	3.475116272	0.912801702	1.003158788	0.909927434	0.362860781	0.509451087	none
109416523	47.97019241	-4.104221766	0.789783176	-5.196643701	2.03E-07	4.59E-06	down
115267250	11.91530654	-4.032077067	0.87014958	-4.633774652	3.59E-06	5.45E-05	down
109421076	6.683937504	1.604449959	0.823356947	1.948668757	0.051334995	0.125675099	none
109421058	4.537942358	-0.054296806	0.873734335	-0.062143382	0.95044865	0.972449776	none
115268659	10584.32512	-0.79574691	0.626925545	-1.269284552	0.204339594	0.339890218	none
115268660	2.100396256	-0.121860987	1.198089793	-0.101712732	0.918984696	0.952687333	none
109429097	80.01433254	1.041259652	0.462845146	2.249693358	0.024468417	0.07273757	up
115258641	707.7024799	-2.098843899	0.519825785	-4.037590975	5.40E-05	0.000525124	down
115258741	1.516041754	1.226789495	1.472264953	0.833266792	0.404694281	0.550100766	none
115254013	73.42211308	-0.37078564	0.489873736	-0.756900428	0.449109519	0.589994726	none
109421022	2.291561382	-0.64354029	1.118465321	-0.575377956	0.565035709	0.69286346	none
109428884	2.475268667	-1.081175399	1.093519984	-0.988711149	0.322804486	0.468640016	none
109421021	3.795439416	1.106224263	0.98253786	1.125884618	0.260214361	0.403303227	none
109428782	3.105209435	-0.172529943	0.990111483	-0.174253047	0.861666598	0.911837118	none
109421007	3.840427148	-0.277952788	0.899214328	-0.309106271	0.757240689	0.839402097	none
109428745	13.15943428	-0.936001431	0.618375408	-1.51364595	0.13011566	0.247674544	none
109428736	15.64721352	3.075000916	0.748637433	4.107463478	4.00E-05	0.000410747	up
109428719	11.77618548	2.38955808	0.740319228	3.227740126	0.001247723	0.007053986	up
109420995	6.910561514	1.012301742	0.778957785	1.299559182	0.193752097	0.32891854	none
109428655	4.96054019	0.968409486	0.877952155	1.103032187	0.270013188	0.413742237	none
109428627	16.22741054	-1.672576614	0.575098549	-2.908330436	0.003633642	0.01666676	down
109420976	1310.761234	-0.279393316	0.483637842	-0.57769118	0.563472635	0.691295471	none
109420973	29.39901131	-1.313255058	0.642938429	-2.042582928	0.041093743	0.106388592	down
109428387	17.7547543	0.423688605	0.870308072	0.486826008	0.626381638	0.741530928	none
109420951	4.004107012	-1.381744658	0.906030911	-1.525052447	0.127246017	0.243862697	none
109412649	299.3191955	-4.112614677	0.592042498	-6.946485578	3.74E-12	2.85E-10	down
115257979	66.86759049	-2.452252207	0.544243521	-4.505799537	6.61E-06	9.08E-05	down
109420936	8.470515686	-1.936839185	0.741586087	-2.611752322	0.009007949	0.03421613	down
109412698	11.93638088	-1.096065547	0.617004471	-1.776430478	0.075661991	0.168592393	none
109412653	2.024815507	0.198807247	1.194566352	0.166426291	0.867821485	0.916253651	none
115267681	9.059523299	-1.18340241	0.785116741	-1.507294837	0.1317351	0.249795279	none
115262424	9.195116547	-1.70423768	0.745474778	-2.286110449	0.022247798	0.06790257	down
109420926	9.652303318	-4.062147312	1.010921426	-4.018262159	5.86E-05	0.000563348	down
109420922	29.92222483	0.80716117	0.553520497	1.458231763	0.144776671	0.26642853	none
109420918	38.25602944	1.269175491	0.500787753	2.534358084	0.011265355	0.040632162	up
115265907	9.406435241	-1.150404496	0.78337857	-1.468516678	0.141963929	0.262744052	none
109414343	2.994360943	2.470838969	1.32693623	1.862063084	0.062594199	0.145963067	none
109424226	5.736916514	1.962323982	0.92015096	2.132610917	0.032956657	0.090468417	up
109424218	7.530347305	1.593018239	0.790256519	2.015824229	0.043818359	0.111798543	up
109414335	54.96497704	-1.097003264	0.514647946	-2.131560561	0.033042989	0.090509866	down
109414334	3.298854203	-0.688860619	0.972572508	-0.708287159	0.47876695	0.618380075	none
109424214	1694.033961	-0.905903105	0.495146203	-1.829566904	0.067314727	0.15437934	none
115253756	110.8406009	-0.767424701	0.527239573	-1.455552165	0.14551646	0.267486211	none
115258685	126.1074178	-1.248978789	0.440637506	-2.834481341	0.004590014	0.0201778	down
109407257	4.367194759	1.440706465	0.96201486	1.497592734	0.134239096	0.252679242	none
115254012	140.992842	-0.567737471	0.467028933	-1.215636617	0.224123379	0.363592883	none
109407255	5.429880919	0.731711365	0.847345544	0.86353362	0.387844143	0.534494961	none
109407254	7.923008277	1.085076116	0.755864363	1.435543423	0.151132304	0.275001969	none
109414321	223.2708122	1.483881838	0.43917583	3.378787578	0.000728062	0.004579352	up
115258726	3.117918942	0.313261838	0.999255265	0.31349531	0.753904384	0.837824712	none
109407248	5.000020194	-5.299170535	1.471243154	-3.601831906	0.000315983	0.002279388	down
109407247	2.03484794	1.662209294	1.382599691	1.202234677	0.229272617	0.369246751	none
109414312	3.920788664	-0.202523303	0.905196862	-0.223733987	0.822964299	0.889219046	none
109407243	6.434611773	1.084097958	0.806304536	1.344526677	0.178778136	0.309882102	none
109414302	20.63400451	0.39785718	0.554703477	0.717242989	0.473224178	0.613171891	none
109407298	16.21917135	-2.59953434	0.678888668	-3.829102565	0.000128611	0.00107998	down
109414301	2.913495843	0.019176956	1.028038517	0.018653928	0.985117182	0.992465756	none
109407297	49.48554866	-1.683820882	0.583299321	-2.886718396	0.003892825	0.017622825	down
109407230	3.551422856	1.046847708	1.011673828	1.034768005	0.300777268	0.446119304	none
109414293	6.910008291	1.440878981	0.816045419	1.765684787	0.077448747	0.1714735	none
109407226	8.570095723	0.509261347	0.687934636	0.740275777	0.459132676	0.60008147	none
109405894	5.049769467	2.670373098	1.091005705	2.447625238	0.014380114	0.048756007	up
115258749	8.478240661	-7.052191318	1.349987915	-5.223892183	1.75E-07	4.02E-06	down
109407203	5.666046403	0.745254108	0.818924328	0.91004026	0.362801278	0.509451087	none
109405868	234.6799299	-0.708530611	0.618414151	-1.14572186	0.251910256	0.395347858	none
109407202	5.547268722	1.478357664	0.910923799	1.622921332	0.104606223	0.212623518	none
109407201	9.237148327	0.559884637	0.674618627	0.829927628	0.406579703	0.551252236	none
109407200	5.537945192	1.01140246	0.839592113	1.204635493	0.228344048	0.368350618	none
109405873	8.957722523	-0.1801439	0.662332953	-0.2719839	0.785634399	0.862441735	none
115258558	2.667285732	4.347512446	1.465260183	2.967058339	0.003006639	0.014206296	up
109398697	8.305736074	0.069041302	0.694227611	0.099450527	0.920780567	0.953735645	none
134284002	5.423622086	-1.984829548	0.865259153	-2.293913379	0.021795475	0.066999923	down
109407063	4.248602336	1.321245292	0.958980168	1.377760809	0.16827715	0.297081882	none
109398712	3.870995345	2.216536926	1.125800148	1.968854711	0.048969777	0.121042734	up
109406928	430.2810865	-0.715411623	0.487321681	-1.468048009	0.142091183	0.262779509	none
115257348	54.68193865	-1.622852617	0.480542587	-3.377125486	0.000732476	0.004589304	down
109398694	6.453749813	-0.603657	0.775381012	-0.778529511	0.436256916	0.578424087	none
109398692	2.495861937	2.064545219	1.336983848	1.544181123	0.122544461	0.237280433	none
109406841	19.74307623	-0.859825033	0.545425213	-1.576430668	0.114926585	0.226132359	none
115258462	11.2921234	1.065892387	0.65951365	1.616179418	0.106055527	0.214761339	none
115258883	3.830750936	4.868506547	1.405218903	3.464589423	0.000531042	0.003527219	up
115269739	2.561209691	1.401612695	1.287539443	1.08859787	0.276331257	0.420639502	none
109398721	7.097003379	0.825842525	0.750064975	1.101027981	0.270884479	0.414424272	none
109404843	53.21670678	1.076258544	0.497779267	2.162120069	0.030608923	0.085973762	up
109398642	221.9447799	-4.794727757	0.690931164	-6.939515837	3.93E-12	2.94E-10	down
109404806	4.649617968	2.054523537	1.033611691	1.987713138	0.046843425	0.117447807	up
109404731	5.208315451	0.617724374	0.843911734	0.731977468	0.464182321	0.604568562	none
109404784	16.30047418	-0.832820224	0.584413771	-1.425052361	0.154142066	0.278600132	none
109398624	9.567319096	1.813850391	0.737705647	2.458772545	0.013941291	0.047700604	up
109404751	45.71459476	-1.963683276	0.689587746	-2.847619157	0.00440476	0.019496774	down
109398641	8.555286831	-0.591088719	0.69922983	-0.845342538	0.397919617	0.543235882	none
109404656	2.702298537	0.427502814	1.067512023	0.40046651	0.688812946	0.788830574	none
109398637	8.592677674	1.392191426	0.744209722	1.870697713	0.061386992	0.143840116	none
109404581	73.57696484	1.416949437	0.677956875	2.090028864	0.036615207	0.097707539	up
109398643	23.14668575	-0.377756491	0.597181202	-0.632565944	0.527017132	0.660231203	none
109404412	6.866685277	-2.057820045	0.792510524	-2.596583872	0.009415592	0.035459803	down
109398644	16.49579356	-0.931983983	0.603191177	-1.545088885	0.122324765	0.236949406	none
109404395	89.23918593	-0.877091873	0.495754042	-1.76920771	0.076859218	0.170245794	none
109398231	70.23807683	-2.272014405	0.457590596	-4.965168479	6.86E-07	1.30E-05	down
109622837	15.50823434	0.332312531	0.573678191	0.579266453	0.562409398	0.690731367	none
109622835	30.10254298	0.721380126	0.503229246	1.433501991	0.15171443	0.275751611	none
109418258	2.883393787	-1.826601607	1.079310339	-1.692378495	0.09057383	0.191919499	none
109622797	1.684973283	-0.324045478	1.276937261	-0.253767736	0.799675	0.871690679	none
115254017	6.722008424	2.252797928	0.898810617	2.506421137	0.012196026	0.043314156	up
109622810	17.58325928	-0.910152921	0.660602095	-1.377762694	0.168276568	0.297081882	none
115258529	14.95995491	-2.356809384	0.663174025	-3.55383247	0.000379661	0.002658883	down
109397534	10.21896939	-0.26981079	0.646063274	-0.417622856	0.676222883	0.780207798	none
109397524	2.770270523	-2.411853628	1.15284684	-2.092085041	0.036430909	0.097322571	down
115258564	10.07621382	-0.494937331	0.681933294	-0.725785551	0.467970246	0.608849702	none
109397522	28.30922321	0.379847251	0.617136909	0.615499162	0.538225123	0.669100114	none
109397523	7.152118495	0.959326121	0.766910277	1.250897464	0.210971889	0.348182391	none
115258581	2.876133378	-2.088924882	1.095212897	-1.907323121	0.056478758	0.135137658	none
109397554	8.466787398	0.967002908	0.71628797	1.350019752	0.177009647	0.308226449	none
109419613	538.0802455	-1.451502512	0.627444563	-2.313355789	0.020703086	0.064536521	down
109622804	2.749595357	4.327054778	1.563480576	2.767578213	0.005647449	0.023650214	up
109622825	5.568575652	2.776200686	1.060653681	2.617443126	0.008859125	0.033877017	up
109622824	16.4484692	0.973569716	0.615257559	1.582377496	0.113563419	0.224250518	none
109397530	5.250593424	-1.135122796	0.833714601	-1.361524428	0.173348019	0.303390234	none
109400610	39.11532746	-3.976480697	0.588497258	-6.757008031	1.41E-11	9.65E-10	down
109397548	13.97902282	0.455872026	0.590146534	0.772472598	0.43983457	0.581898145	none
109397520	5.2178443	0.002555798	0.803843084	0.003179474	0.997463151	0.999512994	none
109409242	17.75163275	-1.244808274	0.592530323	-2.100834718	0.035655478	0.095938962	down
109419602	28.11981082	-1.410545086	0.523020383	-2.696921826	0.00699837	0.027981969	down
109409246	9.385862868	1.048316225	0.688251205	1.523159302	0.127718855	0.244572302	none
109409247	2.936786248	1.737522696	1.182544543	1.469308455	0.141749145	0.262646471	none
109419599	6.441929688	1.328454923	0.830217748	1.600128312	0.109570121	0.218960103	none
109409249	3.032120953	2.389938626	1.295345684	1.845019948	0.065034637	0.150427405	none
109409251	4.795229514	2.036102905	0.995014277	2.046305215	0.040726351	0.105577759	up
109419595	1.727947514	-0.81895607	1.323201198	-0.618920291	0.535968871	0.667418724	none
134286285	41.31155961	-1.566105336	0.556306202	-2.815185828	0.004874904	0.021181217	down
109419582	4.849708651	-0.413638336	0.861833385	-0.479951628	0.631261789	0.745674154	none
134287812	14.91857378	1.189306281	0.60162848	1.976811804	0.048062907	0.119347218	up
109409255	5.379616702	2.717323987	1.063109932	2.55601411	0.010587883	0.038647361	up
109409261	6.280452892	-0.251012791	0.805354531	-0.311679864	0.755283832	0.838399542	none
134286172	32.76683053	-2.237091448	0.618443209	-3.617294871	0.000297698	0.002173285	down
109419589	18.16784114	-0.94967782	0.625359226	-1.518611674	0.128860271	0.245693583	none
109409264	8.796011279	0.407815522	0.703602505	0.579610674	0.562177193	0.690731367	none
109419587	14.59384534	-1.519404354	0.596338594	-2.54788868	0.010837705	0.039352443	down
109409267	144.3282931	-1.134639546	0.627982672	-1.806800724	0.070793356	0.160614697	none
109419584	13.12508859	2.561755045	0.738267341	3.469955804	0.000520544	0.003466966	up
134287816	5.428786668	-0.3014941	0.840184961	-0.358842533	0.719712892	0.81306725	none
109409270	21.67056559	0.792166	0.535942216	1.478080988	0.139386102	0.259852465	none
109419580	11.43222791	-0.671493447	0.631185456	-1.063860773	0.287391776	0.432553315	none
109419579	3.593688633	1.48455232	1.039890489	1.42760448	0.153405733	0.277984481	none
109419572	34.05945362	-1.378395186	0.589834826	-2.336917263	0.019443487	0.061706418	down
134287822	7.139526774	0.418761476	0.756610419	0.553470406	0.57994134	0.705977665	none
115254061	60.87238504	1.966576772	0.585273594	3.360098239	0.000779148	0.004813489	up
109409278	28.24808142	-2.4056308	0.633933364	-3.794769193	0.000147781	0.001221957	down
115260918	2.94153433	0.188150999	1.022005221	0.184099841	0.853935131	0.909293169	none
109409294	915.5248566	-2.078387161	0.448147123	-4.637734025	3.52E-06	5.37E-05	down
109419533	16.24437204	1.41502366	0.612238	2.31123135	0.02082008	0.064693477	up
109409290	4.530136163	-1.344163195	0.866930675	-1.550485216	0.121025099	0.235275503	none
134287825	83.13390169	-0.173211689	0.75975606	-0.227983293	0.819659229	0.88658135	none
115258671	4.41928808	-6.077232148	1.578781079	-3.849319092	0.000118447	0.001005039	down
109419521	32.61566663	-2.154795824	0.671343652	-3.209676323	0.001328845	0.007350222	down
109409303	39.40983984	-1.374970207	0.477989615	-2.876569208	0.00402024	0.018132104	down
109409309	9.619814309	0.218446362	0.658277294	0.331845506	0.740005921	0.827936028	none
115258678	3.66710065	2.813514019	1.300325394	2.163699973	0.030487383	0.085856836	up
109419113	24.78010221	-0.752839701	0.540654222	-1.392460596	0.163782966	0.291903512	none
109419112	5.656058851	-0.657001832	0.78503014	-0.836912877	0.402641542	0.548205874	none
115258703	90.37198329	0.232637685	0.54621317	0.425910061	0.670173383	0.77581681	none
109409318	1009.917122	-0.008043927	0.458741232	-0.017534782	0.986009985	0.992748094	none
109419105	38.17460314	-0.551351701	0.488990832	-1.127529731	0.259518577	0.402712915	none
115258948	6.807122779	0.911550044	0.80776575	1.128483157	0.259115926	0.4022419	none
109419088	10.45061648	-1.051875698	0.635775862	-1.654475673	0.098030902	0.203081944	none
109409324	9.51689877	0.31898624	0.670887498	0.475469047	0.63445269	0.74737202	none
115258583	5.414789495	0.409092877	0.81126754	0.504263831	0.614075991	0.730341846	none
109409325	4.978575821	-0.924041457	0.81769035	-1.130062813	0.258449758	0.401592433	none
109419095	7.252963026	1.283149279	0.78307149	1.638610645	0.101294374	0.207715414	none
115258944	12.6368761	-0.432145027	0.602681312	-0.717037377	0.473351034	0.613171891	none
134287833	10.76769041	-0.711013879	0.72252499	-0.984068218	0.325081973	0.470261396	none
109419050	203.7730181	-2.109995395	0.557208044	-3.786728163	0.000152644	0.001247319	down
109419093	9.270475922	1.056192404	0.699901722	1.509058159	0.131283921	0.249239525	none
115258647	1.949042085	-0.69875465	1.209221755	-0.577854845	0.563362123	0.691295471	none
109409336	4.707086623	-0.290381735	0.83749401	-0.34672694	0.728796469	0.818717291	none
109419076	115.0913625	-2.597054622	0.587873048	-4.417713369	9.98E-06	0.000131078	down
134286295	3.641796743	2.715726341	1.268368017	2.14111859	0.032264476	0.089080001	up
134287835	6.129253951	-0.4078308	0.765224975	-0.532955423	0.594064438	0.715991256	none
134287836	4.613748467	1.558274647	0.943216085	1.652086592	0.0985169	0.203825177	none
109419070	6.326740174	1.28298047	0.82107713	1.562557796	0.118156642	0.230992196	none
109408104	9.169193294	-0.165305263	0.680693637	-0.242848256	0.808122951	0.877813626	none
109419069	2.876108558	-0.38831233	1.027950962	-0.37775375	0.705613535	0.802689051	none
134283963	19.05089147	-0.194712338	0.550885061	-0.353453655	0.723748367	0.815495843	none
109422013	205.9037573	-3.388175719	0.614390091	-5.514697856	3.49E-08	1.02E-06	down
109408124	142.445484	-0.757597684	0.433255462	-1.748616581	0.080357318	0.175965754	none
109408129	4.316401709	-1.242604892	0.870960251	-1.426706777	0.153664431	0.277984481	none
134286489	5.826799421	-5.492196633	1.501969042	-3.656664338	0.000255519	0.001914224	down
109409615	5.051918137	1.783246189	0.974621435	1.829680864	0.067297674	0.15437934	none
109413695	12.45820819	-0.087834556	0.681942775	-0.128800479	0.897515527	0.937829463	none
109413713	416.9137655	-2.235158365	0.431969063	-5.174348243	2.29E-07	5.08E-06	down
109409620	4.754342795	-2.846437641	0.98285648	-2.896086763	0.003778479	0.017185188	down
109429374	10.53951002	-0.332246335	0.627500028	-0.529476207	0.596475145	0.717481978	none
109429376	4.94391137	1.703913495	0.951552192	1.790667405	0.073346683	0.165097951	none
109429377	14547.94731	-4.107513947	0.547591101	-7.501060448	6.33E-14	7.69E-12	down
109425117	15.13950609	3.050090053	0.766990618	3.976697996	6.99E-05	0.000658432	up
109429382	66.59216325	-4.621111961	0.536374022	-8.615465647	6.97E-18	3.39E-15	down
109425132	5.508102832	-0.305040479	0.798436782	-0.382047128	0.702426408	0.800324635	none
109425134	9.10890451	1.501444082	0.725501585	2.069525572	0.038496794	0.10166834	up
109425135	10.2101943	0.97117169	0.70051632	1.386365546	0.165635312	0.29397013	none
109429414	6.482429035	0.788428953	0.770994964	1.022612326	0.306491179	0.451837512	none
109429416	30.97855163	0.440621905	0.660590512	0.66701216	0.504764366	0.641325241	none
109425141	6.562765732	1.561418279	0.823013036	1.897197506	0.057801876	0.137761138	none
109425142	10.29225054	-0.662650037	0.634205613	-1.044850477	0.296092081	0.441324248	none
109425150	3.677006981	0.17395795	0.952772201	0.182580841	0.855126918	0.909934234	none
109425152	3.74767966	2.102749119	1.116124271	1.883974011	0.059568491	0.140866733	none
109425155	30.7417817	-0.930334969	0.517106337	-1.799117324	0.072000124	0.16259387	none
109429437	70.918112	-1.195887617	0.444060431	-2.693074037	0.007079655	0.028248546	down
109429439	210.4114854	0.273197818	0.433350769	0.630431137	0.528412544	0.661181512	none
109429438	4.208345303	0.628128843	0.901218753	0.696977112	0.485817118	0.624218506	none
109429440	41.01530682	-1.268283299	0.525497538	-2.41349047	0.015800541	0.052617966	down
109425161	287.5901392	1.172080693	0.452763122	2.588728271	0.009633108	0.03608173	up
109425163	14.19138719	0.985916549	0.615070859	1.602931654	0.108949744	0.218258614	none
109400337	7.766537608	0.951760424	0.734457701	1.295868261	0.195020876	0.330150243	none
109400327	9.473276524	3.188213034	0.948340587	3.361886095	0.00077412	0.004788516	up
109400308	7.038695411	1.685650705	0.814251087	2.070185391	0.038434987	0.101615501	up
109400348	47.20735932	-1.480918899	0.646598269	-2.290323017	0.022002598	0.067365638	down
109400294	9.241001977	0.723393953	0.71664315	1.009420035	0.312773234	0.457905289	none
109400297	10.8149641	2.212890406	0.754440841	2.933152987	0.003355385	0.015566682	up
115254141	3.276653292	0.480990307	1.003619068	0.479255848	0.631756628	0.746022864	none
109425183	7.336587525	1.577865145	0.80394596	1.962650755	0.049686769	0.122627954	up
109400343	3.845716258	0.748176996	0.942191987	0.794081256	0.427148129	0.569765213	none
115264910	4.12028839	1.350719912	0.981474599	1.376214845	0.168755128	0.297817579	none
109400287	29.37213486	-1.89271811	0.588366257	-3.216904587	0.001295817	0.007216477	down
134287872	150.4396321	-0.517641237	0.597989591	-0.865635865	0.386689881	0.533055345	none
134287871	20.20202823	-0.255702459	0.536064016	-0.476999857	0.633362224	0.747066262	none
134287870	148.6298909	-1.533547116	0.450800176	-3.401833446	0.000669354	0.004276478	down
134287869	17.79783098	-1.164264483	0.565153671	-2.060084793	0.039390435	0.103324736	down
134287885	3.964143935	2.934564409	1.266714096	2.31667463	0.020521463	0.064122976	up
109414024	14.69451252	-2.064908335	0.766994461	-2.692207625	0.007098074	0.028287571	down
109414025	4.21617156	1.816291254	1.024711788	1.77248986	0.076313277	0.169499841	none
109414027	4.729635888	0.066944404	0.850282735	0.078731934	0.937245845	0.964398985	none
109404233	13.78814808	-1.670292123	0.620895142	-2.690135596	0.007142299	0.028440507	down
109622032	3.049623422	-0.677342706	0.988510884	-0.685215223	0.493208119	0.630880788	none
115264939	7.923020901	2.189334142	0.841907108	2.600446203	0.009310262	0.035117527	up
109621947	5.258437063	0.348027029	0.822132974	0.423322066	0.672060297	0.777064724	none
109621948	29.15065621	1.012408766	0.501789919	2.017594868	0.043633472	0.111466132	up
109415040	80.31154683	-0.931433253	0.444511142	-2.095410364	0.036134529	0.096736821	none
109622588	4.699100378	-0.653633856	0.835366947	-0.782451183	0.433949464	0.576912505	none
109621952	16.22755204	-0.743279472	0.588460208	-1.263092156	0.206556063	0.34275617	none
109415045	7.78815529	-0.530750289	0.732375751	-0.724696698	0.468638121	0.609268986	none
115264941	11.05529712	0.369993715	0.650542541	0.56874638	0.569528268	0.69679075	none
109621964	9.633515585	1.441701742	0.718548185	2.006409275	0.0448126	0.11365616	up
109621977	1.060304243	-2.081634309	1.717289498	-1.21216272	0.225450099	0.36537946	none
109621987	19.83046143	0.758724972	0.547082878	1.386855636	0.165485788	0.29397013	none
115264946	5.975848834	-0.272966425	0.760800851	-0.358788275	0.719753485	0.81306725	none
109420799	5.795240986	-2.292244298	0.866812791	-2.644451398	0.008182346	0.031749852	down
134286997	29.47232479	-2.500696952	0.636260677	-3.930302533	8.48E-05	0.000776432	down
134287895	175.2591773	-4.318645012	0.55620516	-7.764482106	8.20E-15	1.20E-12	down
134287900	4.019411172	-0.503726126	0.892100081	-0.564652034	0.572310465	0.699314773	none
134287001	8.567068771	-0.645277748	0.97260821	-0.663450854	0.507041845	0.642825933	none
109623132	5.725400132	-3.54872845	1.18757125	-2.988223611	0.002806042	0.013401743	down
109420446	7.302565206	-0.532566328	0.759605423	-0.701109171	0.483234887	0.621723677	none
109420437	16.95004135	2.080438153	0.657794072	3.162749926	0.001562865	0.008341	up
109401716	6.311451319	1.040502857	0.808247	1.287357524	0.197969702	0.333632129	none
134287014	22.52003269	-4.382285758	0.914687152	-4.79102144	1.66E-06	2.79E-05	down
109401715	2.674763635	3.265937186	1.452266417	2.248855408	0.024521697	0.07273757	up
115256267	5270.822042	0.449414841	0.588481809	0.763685189	0.445054869	0.58641105	none
109433097	6.369026014	1.29267015	0.815097054	1.585909486	0.112759844	0.223315014	none
109420252	168.2218869	-2.249731327	0.498367455	-4.514201926	6.36E-06	8.80E-05	down
109420234	48.49986359	-2.017841229	0.485043792	-4.160121746	3.18E-05	0.000342904	down
109433076	193.6195023	-2.294781258	0.429915617	-5.337748074	9.41E-08	2.38E-06	down
134287016	3.890724052	-0.890834673	0.90390862	-0.985536207	0.324360756	0.469609521	none
115257640	92.93662392	-2.159143473	0.450694413	-4.790703875	1.66E-06	2.79E-05	down
109420154	3.671520439	-0.758153961	0.924626236	-0.819957223	0.412240494	0.556290114	none
109420147	8.300041963	-3.616791665	0.959906484	-3.767858353	0.000164654	0.001340952	down
109420136	125.5263874	0.765332451	0.533434504	1.434726185	0.15136514	0.275219637	none
109433084	2436.432678	-2.019732265	0.472318428	-4.2762089	1.90E-05	0.000223797	down
109433083	35.62987021	-3.202071749	0.621950713	-5.148433278	2.63E-07	5.70E-06	down
109420079	43.77257825	-0.973727437	0.508431099	-1.915161048	0.055471968	0.133492626	none
109433111	1917.669328	-0.630702064	0.473182965	-1.332892584	0.182567057	0.315324849	none
109420061	7.031329411	0.260434608	0.750822927	0.34686555	0.728692329	0.818717291	none
109433079	6.663897458	0.079268344	0.750684236	0.10559479	0.915903859	0.951035633	none
109420022	9.343681773	-3.449381776	1.036604808	-3.327576479	0.000876049	0.005310913	down
109433074	8.349194276	1.193201923	0.746857256	1.597630487	0.110125237	0.2197984	none
109411294	1.805611894	0.602152627	1.284056225	0.468945686	0.63910846	0.750929877	none
109411293	2.438069748	2.143789346	1.361435608	1.574653501	0.115336446	0.226758	none
109411292	106.1967523	-2.161018007	0.526150315	-4.107225528	4.00E-05	0.000410747	down
109411290	12.61367167	0.193664953	0.618500731	0.313120007	0.754189489	0.837950022	none
109411287	9.468938902	1.223737702	0.696019119	1.758195527	0.078714246	0.17356402	none
109411286	15.6201652	-1.041940732	0.616854157	-1.689120063	0.091196424	0.192530183	none
109411282	9.343875744	3.631913034	1.02193949	3.553941374	0.000379504	0.002658883	up
109411275	10.19633191	-0.973333014	0.653836175	-1.488649683	0.136579641	0.256206549	none
109411274	1242.555801	-0.890640458	0.601727075	-1.480140241	0.138835824	0.259025241	none
134287919	18.02308496	-1.943728643	0.696426982	-2.791001345	0.005254525	0.022295455	down
134287921	10.16818896	-0.74531519	0.647359107	-1.151316452	0.249602071	0.392612511	none
134287922	3.898562933	2.165541444	1.105488804	1.95889948	0.05012456	0.123089349	none
134287924	112.400571	-0.186193251	0.541238832	-0.344013104	0.730836431	0.820250861	none
134287027	4.272777687	-4.157597826	1.508320687	-2.756441558	0.005843405	0.024220492	down
109433066	32.93186145	-0.50738353	0.642692537	-0.789465414	0.429840036	0.572413656	none
109433112	2.702273718	2.286832473	1.322684701	1.72893243	0.083821189	0.18153168	none
134287931	42.1561861	-3.452419665	0.629093615	-5.487926731	4.07E-08	1.15E-06	down
115261809	13388.33556	-3.082448154	0.663042495	-4.648945096	3.34E-06	5.15E-05	down
109404660	3.669326888	1.547132765	1.040387872	1.487073048	0.136995519	0.256774176	none
109401435	17.3159066	3.466861745	0.775289908	4.471697245	7.76E-06	0.000104226	up
109401433	5.5454109	4.36772022	1.354696036	3.224133018	0.001263547	0.007086388	up
109401376	2.042293157	-1.884121534	1.245632164	-1.512582597	0.130385717	0.247921532	none
109432900	1.782812449	-2.908655396	1.481229671	-1.963676162	0.049567659	0.122396118	down
115256862	4.857433626	-3.739870212	1.105764565	-3.382157769	0.000719188	0.004534957	down
109401371	55.46094305	-1.711947794	0.593140895	-2.886241379	0.00389873	0.017633141	down
109401397	9.712414005	-1.487019335	0.679989257	-2.18682769	0.028755105	0.08204655	down
109432898	16.45296207	0.787833404	0.585862442	1.344741271	0.178708802	0.309872395	none
115256848	3.822924679	2.11320745	1.105169262	1.912112037	0.055861825	0.134123553	none
115255616	29.2501525	0.509412676	1.803648951	0.282434493	0.77761037	0.855371407	none
109432899	9.580239335	-1.407658069	0.68672475	-2.04981409	0.040382576	0.104994698	down
109401390	10.91079948	-0.200295053	0.65894601	-0.303962767	0.761156258	0.842529226	none
109432880	4.713793809	0.284829651	0.858926988	0.331611016	0.740183	0.827936028	none
134287950	5.281253012	-2.054930066	0.882769905	-2.327820708	0.019921626	0.062854605	down
109401402	8.648747209	3.032128174	0.930833194	3.257434515	0.001124242	0.006478726	up
109401363	27.32984604	-1.037960496	0.504752931	-2.056373391	0.039746539	0.10384077	down
109432862	16.43656799	-0.960854671	0.599552931	-1.602618585	0.109018888	0.21830718	none
109401408	51.59430787	0.373945665	0.449013903	0.832815336	0.404948884	0.550100766	none
109412372	2.609182633	2.122597274	1.323044842	1.604327538	0.108641874	0.218111073	none
109412366	6.336612619	2.522959802	0.961633172	2.623619772	0.008700085	0.033359474	up
109401373	21.05321963	1.202233614	0.628511084	1.912828024	0.055770072	0.133969413	none
134284006	24.30739225	1.458378193	0.680738647	2.1423467	0.032165593	0.089016952	up
134287962	5.306389493	0.278676567	0.818626415	0.34041971	0.733540478	0.822526246	none
115257373	4.343731742	-0.576237584	0.87459281	-0.658863848	0.509983203	0.645041189	none
115257540	26.27991916	1.988853729	0.603303242	3.296607063	0.000978603	0.005807283	up
109401081	2.085304832	-1.051735616	1.214884484	-0.865708328	0.386650132	0.533055345	none
109408287	15.65800598	-0.220816937	0.57612324	-0.383280731	0.701511625	0.799612109	none
109400989	3.548688276	1.04877871	1.000556792	1.048195083	0.294548735	0.440103243	none
109400980	78.25356554	3.626483273	0.528124173	6.866724639	6.57E-12	4.70E-10	up
109408241	1.969291758	-1.740531062	1.279836891	-1.359963191	0.173841572	0.303707411	none
109400996	53.71125056	-0.43003603	0.513231867	-0.837898147	0.402087909	0.547605438	none
115257630	2.221072311	1.842883171	1.360336864	1.354725598	0.175504999	0.306173414	none
115263823	103.7060986	-4.67478488	0.554943164	-8.423898491	3.64E-17	1.26E-14	down
109408029	4.206119065	1.392008466	0.967638481	1.438562534	0.150274508	0.273748467	none
134287055	30.86838638	-1.718754558	0.53095988	-3.237070489	0.001207636	0.006859258	down
109412016	4.044670197	0.938927573	0.939578547	0.999307164	0.317645916	0.463782115	none
134287975	3.112990811	4.567420349	1.435765994	3.181173234	0.001466799	0.007959349	up
134287057	17.22413231	1.668124729	0.621068619	2.685894404	0.007233595	0.028756939	up
134287058	8.657944208	-0.644784869	0.687331911	-0.938098259	0.348193917	0.494860808	none
109407908	30203.03211	0.780186038	0.596757578	1.307375167	0.191085327	0.325527982	none
109412008	2.26149677	-2.072106782	1.217223347	-1.702322574	0.088694915	0.189394147	none
109407882	6.076783558	1.157263292	0.817412127	1.41576477	0.156844388	0.282227021	none
109407834	60.32860574	-0.240932438	0.517919085	-0.465193203	0.641793106	0.753355403	none
109420073	9.469117378	-0.768803943	0.720828414	-1.066556102	0.286172332	0.431298785	none
134287982	6.330853812	-1.739674262	0.80877572	-2.150997141	0.031476425	0.087778179	down
109420077	57.77008565	-2.467146269	0.559961856	-4.405918446	1.05E-05	0.000138045	down
109420078	2.717582635	2.314830002	1.328239905	1.742780045	0.081372043	0.177095288	none
109420080	34.83174919	0.538828937	0.510682246	1.055115858	0.29137234	0.436277245	none
109420081	14.8277085	-0.241712912	0.569054012	-0.424762688	0.67100968	0.776262207	none
109420082	32.08381681	-1.377311795	0.502487946	-2.740984746	0.006125535	0.025180939	down
109420083	3606.332947	0.924375355	0.572801886	1.613778476	0.106575485	0.215365756	none
109420084	26.55678281	-0.233448275	0.549946565	-0.42449265	0.671206565	0.776262207	none
109420085	3.452857854	1.951724163	1.126815148	1.732071286	0.083260871	0.180398553	none
134287061	26.71476578	-0.80506123	0.612840362	-1.313655691	0.188962098	0.322592842	none
109420074	7.686062186	-2.115313768	0.749989771	-2.820456826	0.004795533	0.020911103	down
109420089	4.207754635	0.660508248	0.91440896	0.722333525	0.470089446	0.609661367	none
109420090	4.185583301	-0.075907014	0.875274788	-0.086723638	0.930891187	0.961528682	none
115258453	15.07023641	-0.842704942	0.584959387	-1.440621282	0.149691705	0.27318877	none
115258081	4.215827964	-0.371392236	0.866944407	-0.428392216	0.668365591	0.774677092	none
109622874	68.72913081	-4.099565772	0.528186158	-7.761592594	8.39E-15	1.20E-12	down
134287987	9.189262468	-0.241771389	0.662058988	-0.365181039	0.714976271	0.809363126	none
109622880	6.688299788	-0.327471145	0.73798974	-0.443734008	0.657234905	0.76593387	none
109622885	5.153115236	2.167313256	0.98784333	2.193984806	0.028236502	0.080851515	up
134283940	14.80486295	2.35211192	0.695516451	3.381820683	0.000720071	0.004534957	up
134287989	6.738018648	0.287961588	0.782035056	0.368220818	0.712708588	0.807924728	none
109622877	20.20325526	-0.489749266	0.538798421	-0.908965667	0.363368249	0.509721993	none
115258013	9.237529367	1.961214432	0.760120844	2.580135051	0.009876168	0.036590699	up
109622893	3.205603131	-0.069576804	0.996940146	-0.069790352	0.944360526	0.969280321	none
109622894	25.21626726	2.326709042	0.604069869	3.851721734	0.00011729	0.000998713	up
109622895	4872.662251	-2.907105156	0.422794419	-6.875930774	6.16E-12	4.47E-10	down
109622900	8.154635306	0.225081732	0.690210438	0.326105952	0.744344194	0.831190048	none
109433266	25.39012791	-0.283823741	0.534531399	-0.530976742	0.595434896	0.716814345	none
109433262	8.519655335	-0.82555858	0.675510651	-1.222125186	0.22166029	0.361042657	none
109424528	5.233108336	1.095819362	0.857077235	1.278553808	0.201054225	0.337202388	none
109433258	13.58479488	1.679842683	0.673722587	2.493374448	0.012653533	0.044613108	up
109424450	1.390151478	-1.10179958	1.408443198	-0.78228187	0.434048939	0.576912505	none
109424428	7.694871531	-0.959992935	0.749799396	-1.280333032	0.200428035	0.336492095	none
109433241	3312.049888	-0.124573242	0.569325088	-0.218808629	0.826799125	0.891044105	none
109424394	1339.483849	0.969888539	0.645997367	1.501381568	0.133256899	0.251877569	none
109424329	5.732193252	1.967744593	0.914857591	2.150875298	0.031486044	0.087778179	up
109424312	3.722338309	1.135674252	0.983949893	1.154199274	0.24841848	0.391637695	none
109433257	12.44855001	-0.563856448	0.612309132	-0.920868919	0.357118868	0.503751097	none
115258731	26.9234791	1.160848246	0.516138757	2.2491011	0.024506065	0.07273757	up
109433264	7.165163731	1.059522374	0.763984137	1.386838186	0.16549111	0.29397013	none
115258796	28.22856776	0.87479433	0.564645969	1.549279333	0.121314586	0.235581925	none
109424261	6.117487774	-0.745020425	0.775830723	-0.960287345	0.336910618	0.482492842	none
115258816	287.4544568	-1.597747522	0.538276755	-2.968264016	0.00299487	0.014202695	down
109427860	3.782647584	1.589052775	1.030914423	1.541401245	0.123219161	0.238009087	none
134288798	0.581812596	0.437524894	2.049756501	0.213452132	0.830974322	0.893614547	none
134286458	5.355468476	-3.841821817	1.202138632	-3.195822607	0.001394328	0.007617105	down
109427864	25.10454668	2.079752268	0.57642851	3.607996884	0.00030857	0.002239206	up
109427823	2.92405668	1.644086974	1.159306646	1.41816402	0.156142884	0.281277029	none
115258959	22.24529525	3.092579579	0.706066692	4.380010578	1.19E-05	0.000151045	up
115269611	3.921349754	1.678638126	1.035125769	1.621675526	0.104872842	0.213060073	none
109427872	10.72322793	-5.016349126	1.046578283	-4.793094991	1.64E-06	2.77E-05	down
109427875	6.74477994	1.626266908	0.829813591	1.959797871	0.05001942	0.123089349	none
115267219	69.27575814	-0.743389707	0.712468595	-1.043399965	0.29676309	0.441569908	none
115269612	6.754098284	-0.293287623	0.734190741	-0.399470609	0.689546476	0.789260713	none
109428192	69.05554434	-2.982722641	0.583468506	-5.112054226	3.19E-07	6.80E-06	down
109427882	9.451522638	-0.737044429	0.679627636	-1.084482723	0.278150823	0.422087798	none
109428196	18.5880641	-1.109324556	0.557697627	-1.989114713	0.046688543	0.117142274	down
109428199	4.152721846	-0.25843439	0.889371236	-0.290581008	0.771371787	0.850818881	none
134283902	4.235817941	-0.191736548	0.885930387	-0.216423943	0.828657304	0.892541385	none
109427885	3.4200386	1.399111913	1.051348565	1.330778355	0.183261952	0.316188649	none
109428200	2.979256895	-0.652337448	1.008570539	-0.646794074	0.517765228	0.651157408	none
109427892	2.505856926	2.174900203	1.345081441	1.616928267	0.105893766	0.214523121	none
109428213	17.22501538	0.846119986	0.591094061	1.431447281	0.152302066	0.276509576	none
109427897	12.05591975	-0.015594787	0.644884426	-0.024182297	0.980707199	0.990163691	none
109427898	32.11514991	-0.991240284	0.482669098	-2.053664278	0.040008196	0.104286235	none
115263986	7.572624829	-0.129021121	0.727590078	-0.177326664	0.859251808	0.911162986	none
115263987	10.90852272	-1.018394191	0.638550021	-1.594854214	0.11074484	0.220582308	none
109427905	6.454726278	0.585283249	0.77359853	0.756572339	0.449306118	0.590093557	none
109428225	5.315750487	-1.76854008	0.839353915	-2.107025474	0.035115372	0.09485052	down
115254008	33.15567693	1.202193178	0.684166579	1.75716443	0.078889786	0.173793448	none
115255757	5.81277702	1.016544726	0.824048	1.233598923	0.217352394	0.355335354	none
109428232	6.015933255	-0.448299517	0.77269877	-0.580173716	0.561797476	0.690731367	none
109427913	11.17376389	-0.215442232	0.650906955	-0.330987755	0.740653735	0.82801988	none
109428235	3.651500884	1.005134834	0.992424094	1.01280777	0.311151989	0.45635625	none
115266377	559.8075485	-0.753215047	0.543732172	-1.385268494	0.165970384	0.29397013	none
134287090	11.63269223	-2.141025838	0.663714727	-3.225822407	0.001256113	0.007076732	down
109428240	285.506124	-0.894611674	0.469409153	-1.905824947	0.056672921	0.135468036	none
115266369	41.13390409	-0.25479327	0.714786322	-0.356460751	0.72149554	0.813871472	none
109428244	70.40017481	-1.281204596	0.770711847	-1.662365255	0.096439561	0.201067387	none
115266368	128.9305186	1.864989106	0.471015161	3.959509713	7.51E-05	0.000698192	up
109428250	13.57909626	-0.385159739	0.588489	-0.654489276	0.512796634	0.647170621	none
109428255	5.120131236	4.267926548	1.368253707	3.119250856	0.001813115	0.009418126	up
109428256	37.58411873	2.602574574	0.652944272	3.985906126	6.72E-05	0.000635919	up
109428257	3.614306722	2.714368564	1.274282818	2.1301147	0.033162145	0.090632012	up
109427940	338.1934079	-1.291978995	0.614949474	-2.100951459	0.035645227	0.095938962	down
109427949	22.72341283	2.168036963	0.744200105	2.913244633	0.003576943	0.016448864	up
109428268	66.78286917	-3.168170918	0.729719211	-4.341630139	1.41E-05	0.000173644	down
109428264	9.175538762	0.306252069	0.72846845	0.420405399	0.674189325	0.778785578	none
109427950	3.739848645	1.568843053	1.034111037	1.517093423	0.129243099	0.246326909	none
109427952	3.642325147	3.755546646	1.415257864	2.653612985	0.007963511	0.031174387	up
109427955	85.93219964	-2.133617714	0.519269284	-4.108884886	3.98E-05	0.000410405	down
109428276	2.445892447	-3.410236602	1.426223394	-2.391095684	0.016798174	0.055258947	down
109404738	17.99302438	0.839558839	0.627542943	1.337850816	0.180945073	0.312746159	none
115261865	590.0030265	-1.396152274	0.406600962	-3.433716108	0.000595367	0.003875389	down
109404733	2.901798262	3.407555374	1.450669335	2.348953887	0.018826238	0.060417934	up
109414429	142.7744898	-2.430152071	0.666248741	-3.647514691	0.000264789	0.001971524	down
109414431	1156.645214	-0.404383256	0.428851593	-0.942944512	0.345709286	0.492481262	none
109622250	195.7411743	0.856333472	0.604801079	1.415892765	0.156806904	0.282227021	none
115253487	26.6145797	1.335606941	0.60565673	2.205221001	0.02743859	0.079253676	up
115263117	9.589897469	-3.468419301	0.856303926	-4.05045358	5.11E-05	0.000501084	down
115256148	6.63488449	-1.055237763	0.779691073	-1.353404957	0.175926295	0.306688292	none
115266293	13.90265871	-2.156695957	0.64083746	-3.365433657	0.000764234	0.004737417	down
109414447	3.850018261	-1.914507083	0.99309827	-1.927812324	0.053878474	0.130651941	none
115266334	490.4606757	-1.355871473	0.550951138	-2.46096501	0.013856388	0.047510408	down
115266300	6.281142818	-0.726820164	0.790923587	-0.918951181	0.358121108	0.504545009	none
109414502	337.6210718	-0.195484179	0.458994434	-0.425896623	0.670183176	0.77581681	none
109622266	259.9994576	-1.814632104	0.608952602	-2.979923392	0.002883205	0.013729816	down
109414459	51.27858225	1.273202118	0.488357807	2.60710917	0.009131024	0.034580632	up
109622267	18.80942826	0.196163301	0.579102215	0.338736922	0.734807924	0.823567572	none
115266396	502.9641997	-2.579539679	0.504561418	-5.112439407	3.18E-07	6.80E-06	down
109414469	16.75924501	-0.553832646	0.553601125	-1.000418209	0.317108161	0.463136041	none
134288035	2.737328725	-0.772779316	1.045603605	-0.739074839	0.459861554	0.600711144	none
109621324	26.82293681	-1.052507302	0.500648037	-2.102289881	0.03552789	0.095805104	down
109414474	23.25501085	0.073817071	0.556424664	0.13266319	0.894459756	0.935843196	none
109414477	11.18194434	-0.020425996	0.672887007	-0.030355759	0.975783328	0.987564225	none
109414482	6.25045841	0.493366096	0.770026628	0.640713033	0.521709145	0.654931542	none
109414485	9.487471785	-0.363623039	0.69771358	-0.521163769	0.602252691	0.722824652	none
[truncated: 2,868 more rows]
