# Supplementary material for: Genomic and Transcriptomic Characterization of Umatilla Virus Isolated and Identified from Mosquitoes in Ningxia, China
Source: Microorganisms. 2025 Nov 28;13(12):2717. doi: 10.3390/microorganisms13122717 (PMC12735465; doi:10.3390/microorganisms13122717)
Supplement: Supplementary file 1 [file microorganisms-13-02717-s001.zip › Supplementary Materials/Table S6. Differential gene expression analysis at 72 hours post-infection (72hpi).csv]

gene	baseMean	log2FoldChange	lfcSE	stat	pvalue	padj	group
109417417	18.24353908	2.08546798	0.727626058	2.866126023	0.004155288	0.029087016	up
109417254	3.474908414	2.165133508	1.352931469	1.600327554	0.109525937	NA	none
134288904	21.77298401	2.521091948	0.817382792	3.084346738	0.002039997	0.017095631	up
109412858	117.8656148	-0.153871427	0.494530169	-0.311146694	0.755689105	0.86960715	none
109405229	45.98877337	3.485851403	0.634579076	5.49317104	3.95E-08	2.80E-06	up
109412868	3.195225569	-1.883457101	1.283634145	-1.46728498	0.142298548	NA	none
109412873	2.488860185	-2.461417466	1.4942425	-1.647267741	0.099503025	NA	none
109402174	139.4778537	-0.257149493	0.651783182	-0.394532262	0.693188113	0.827574856	none
109402166	171.9158043	-3.869513532	0.625071982	-6.190508678	6.00E-10	8.85E-08	down
115267166	9.075835593	1.602209559	0.873466216	1.834311998	0.066607694	0.19481788	none
109402168	24.09936197	-1.014855718	0.640616841	-1.584185199	0.11315158	0.272821573	none
115262914	3.483262781	0.543338006	1.161182944	0.46791766	0.639843474	NA	none
109405397	7.773631108	0.916528834	0.865062501	1.059494352	0.2893747	0.495180925	none
109431068	8.694710626	-0.133425671	0.804436022	-0.165862377	0.868265256	0.93724131	none
109431069	5.642492618	-1.885915444	1.016741185	-1.854862842	0.063615815	0.189989223	none
109405382	29.77924302	-1.276715049	0.598378156	-2.133625764	0.032873427	0.125878572	down
109405396	34.48516438	-0.519740948	0.582490074	-0.892274343	0.372245903	0.575762003	none
109405395	2.899659535	0.063050564	1.244656292	0.050657008	0.959598835	NA	none
109397824	3.132072073	1.015828862	1.240087613	0.819158945	0.412695735	NA	none
109405359	1.983971665	1.0924951	1.516099184	0.720596061	0.471158078	NA	none
115255639	1592.767977	-1.233807729	0.530521115	-2.325652445	0.020037099	0.091222887	down
109397815	10.04539295	0.243934748	0.794014752	0.307216896	0.758678286	0.871631037	none
109397818	91.10371015	1.170430725	0.894406477	1.308611638	NA	NA	none
109405345	152.4022815	-1.497623425	0.8268657	-1.811205164	0.070109099	0.2017274	none
109405348	4.676993145	-2.765875098	1.15638706	-2.39182467	0.016764849	0.080900674	down
115253654	551.6914446	-2.031103477	0.572759032	-3.546174503	0.000390867	0.004892056	down
109397826	5.656532289	-0.393726291	0.965254294	-0.407899031	0.683347804	0.821037287	none
109397816	4.827003897	-1.335704278	1.028353115	-1.298877067	0.193986121	0.381933763	none
109405350	8.253107832	0.708436873	0.837210465	0.846187313	0.397448258	0.596762073	none
109397808	1.840398556	3.996932923	1.861755107	2.146862875	0.0318042	NA	up
109397830	7.034044544	-0.645407322	0.892605229	-0.723060207	0.469642896	0.663267598	none
109413249	8.407951378	1.231445306	0.858313725	1.434726337	0.151365096	0.329009271	none
134284456	2.506346784	-0.037937757	1.304975074	-0.029071633	0.97680746	NA	none
109413211	3.380487103	-0.399993041	1.163603585	-0.343753703	0.731031521	NA	none
109424954	23.07018851	-2.076869523	0.634550326	-3.272978418	0.001064206	0.010412756	down
115256337	1.372294991	-1.52375596	1.822772586	-0.835955056	0.403180187	NA	none
Trnad-auc	2.745927732	4.574685047	1.696029479	2.697290998	0.006990615	NA	up
109431131	19.99075183	-0.594200547	0.657304255	-0.903996197	0.365997418	0.570080411	none
109431116	6.932823635	-0.569480382	0.872202016	-0.65292257	0.513806198	0.699962136	none
109431120	3.986597265	0.779331977	1.105743492	0.704803585	0.480932477	NA	none
109424971	4.317052426	1.331614495	1.109163726	1.200557198	0.229923013	NA	none
109431113	5.002285887	1.540106455	1.096195658	1.404955807	0.16003442	0.339379542	none
109424968	6.658967268	-0.575397682	0.911981946	-0.630931001	0.528085641	0.70878338	none
115261819	12.70884341	6.770243759	3.909624214	1.731686574	0.083329382	0.224450702	none
109431093	110.5638971	-0.813784025	0.563633863	-1.443816771	0.148790523	0.326676057	none
115256382	3.605609921	0.541500496	1.136954345	0.476272859	0.633879999	NA	none
109424964	256.1389236	2.512015108	0.517832005	4.851023273	1.23E-06	5.24E-05	up
109431106	2.415830764	-0.953253227	1.367931002	-0.696857682	0.485891863	NA	none
109424942	3.210602259	0.602783312	1.203562296	0.500832665	0.616488895	NA	none
109415565	5.101180287	1.301951196	1.038406028	1.253797802	0.209915508	0.399741466	none
109415631	4.328062897	0.143861259	1.051306631	0.136840437	0.89115692	NA	none
109414867	18.5316156	-1.094477683	0.814688011	-1.34343168	0.179132234	0.365066252	none
115254562	18.57197133	-1.041971179	0.700604267	-1.487246408	0.136949743	0.309952709	none
109431112	1.762239702	1.625407626	1.702475648	0.954731792	0.339713348	NA	none
109415715	1.318809766	1.233423815	1.87323083	0.658447318	0.510250739	NA	none
109431142	1.909618663	0.513712359	1.535838711	0.334483274	0.738014911	NA	none
109431186	1.065189878	-1.762490199	2.032045544	-0.867347784	0.385751483	NA	none
109415811	9.062732592	0.778638085	0.827509634	0.940941415	0.346734883	0.547785439	none
115256333	153.4300571	-1.83409866	0.571141461	-3.211286144	0.001321423	0.012284724	down
115253718	3.00296604	1.275581988	1.299377102	0.981687292	0.326253928	NA	none
109431166	8.768601502	-0.010167433	0.81335384	-0.012500627	0.990026202	0.996740427	none
109431185	6.969104311	-0.618381949	0.913816121	-0.676702823	0.498594525	0.689044794	none
109412261	6.750665694	0.268096844	0.9032878	0.296801134	0.766618339	0.875719766	none
134284825	1.327710328	-0.741156142	1.729841551	-0.428453197	0.668321202	NA	none
109408950	4.493224362	-0.499123331	1.042468293	-0.47878994	0.632088074	NA	none
109408951	3.444122077	-0.452139973	1.175982412	-0.384478516	0.700623816	NA	none
109408944	2.811756985	-0.032385321	1.250668739	-0.025894404	0.979341564	NA	none
109433624	6.796068445	-0.751870186	0.93910458	-0.800624554	0.423349031	0.621169126	none
109408933	2.925203562	0.875427852	1.259918664	0.694828862	0.487162558	NA	none
109433636	37.48483713	2.718908398	1.865167942	1.457728463	0.144915403	0.321409116	none
109408930	8.330832857	1.101127038	0.867984221	1.268602598	0.204582837	0.393394359	none
109422957	5.385548357	-1.251599404	1.03855271	-1.205138065	0.228150007	0.422871442	none
109408928	15.4198846	0.009222969	0.69674174	0.013237285	0.989438483	0.996740427	none
109433631	6.846678283	-0.945055415	0.890541045	-1.061214888	0.288592255	0.49429099	none
115260194	4.316284718	2.057144992	1.186394459	1.733946898	0.082927506	NA	none
109433635	60.91136154	0.008227986	0.666982946	0.012336126	0.990157445	0.996740427	none
115260190	6.098197851	0.172524541	1.049672496	0.164360352	0.869447474	0.93775364	none
109403482	20.99729056	-0.536177691	0.67893321	-0.789735547	0.429682227	0.627860746	none
109433658	3.866416838	1.950682285	1.252378004	1.557582678	0.119332208	NA	none
115268708	7.345058931	0.997424535	0.899703862	1.108614265	0.267596622	0.469892757	none
109424766	2.284243489	2.238988474	1.600910294	1.398572101	0.161941337	NA	none
109424772	36.79056139	-1.542686453	0.632456179	-2.439198957	0.014719862	0.074059303	down
109424773	4.484676511	0.026793981	1.057557992	0.025335708	0.979787192	NA	none
109417220	5.698172554	-0.216249438	0.950802924	-0.22743876	0.820082584	0.906636967	none
115256573	159.3983243	3.913047302	0.85939144	4.553277029	5.28E-06	0.000162675	up
109424775	192.828362	2.714232241	0.814594867	3.332002634	0.000862234	0.00890389	up
109405109	11.76202566	-1.339150378	0.826902048	-1.619478849	0.105344274	0.259658606	none
109405106	5.19745154	-0.088101173	0.978783779	-0.090010863	0.928278582	0.967047864	none
109428348	6.017348603	1.434990651	0.997463218	1.438640167	0.1502525	0.327918001	none
109415239	16.33350427	0.697458398	0.688571309	1.012906563	0.311104793	0.514922046	none
109415235	9.025967484	-0.320214426	0.84051863	-0.380972432	0.703223705	0.83500448	none
109415234	5.172520189	2.011264968	1.109049533	1.813503282	0.069754233	0.201032948	none
109415232	2.104548468	0.081479844	1.4104805	0.057767437	0.953933876	NA	none
109428359	26.21909787	-2.490651534	0.657822045	-3.786208676	0.000152963	0.002473953	down
109428360	3.992173454	1.921892425	1.206850141	1.592486391	0.111275459	NA	none
109428364	29.48813462	-1.499727509	0.616264121	-2.433579139	0.014950367	0.074730757	down
109415224	8.071122511	-1.429841531	0.863398944	-1.656061246	0.097709417	0.246852178	none
109428378	2.260041663	0.899933283	1.449813871	0.620723322	0.534781681	NA	none
109415206	2.620764231	3.415599015	1.67812214	2.035369735	0.041813684	NA	up
109428390	3.613296018	0.958603683	1.186905059	0.807649842	0.419292186	NA	none
109415202	8.666925672	1.87009835	0.894164537	2.091447684	0.036487951	0.134906393	up
109428400	7.0199781	2.215756064	1.016733342	2.179289272	0.029310186	0.117839589	up
109415195	6.241459115	0.504909832	0.956737513	0.52774123	0.597678952	0.758501917	none
109415197	185.312155	-0.326876494	0.669904492	-0.48794492	0.625588855	0.777094109	none
109415199	1.639892562	1.660408588	1.750934948	0.948298274	0.34297763	NA	none
109415200	304.8547569	-0.20363572	0.575703893	-0.353716073	0.723551676	0.850023229	none
109428405	11.0018467	-0.056223514	0.755959506	-0.074373711	0.940713026	0.974555583	none
109428409	21.76447695	2.941934106	0.7349356	4.002982171	6.25E-05	0.001330498	up
134291811	13.28683764	-1.267470243	1.002685717	-1.264075294	0.206203003	0.395312811	none
109428427	4.180369409	5.17256211	1.563687258	3.307926239	0.000939896	NA	up
115262976	15.98006267	-0.662786797	0.679730641	-0.975072708	0.329524195	0.529807106	none
109428434	7.941500091	0.56301597	0.853674082	0.659520984	0.509561276	0.696859475	none
109428437	2.411089063	-3.160317297	1.665910563	-1.897050998	0.057821208	NA	none
109428439	5.404480579	1.753447694	1.058755296	1.656140659	0.097693337	0.246852178	none
109428441	18.1386053	-3.270890822	0.800122457	-4.087987775	4.35E-05	0.00096933	down
109428440	4.082035361	-2.053240548	1.150222823	-1.785080688	0.07424823	NA	none
109428447	14.1365084	-0.567744129	0.732169134	-0.775427566	0.438087052	0.637381921	none
109428448	6.615259429	0.418686819	0.907522189	0.461351605	0.644546366	0.791622515	none
109428450	2.806180796	-1.448151423	1.286472278	-1.125676353	0.260302536	NA	none
109428472	2.546208067	-0.286359468	1.318198876	-0.217235406	0.828024893	NA	none
109428473	8.10162783	-0.821802433	0.865083764	-0.949968625	0.342128195	0.542929242	none
109422116	8.946507836	1.524516016	0.866923854	1.758535088	0.078656507	0.215635717	none
109428485	2.278610496	-3.058475778	1.632872717	-1.873064414	0.061059491	NA	none
115256839	2.119868353	0.621649778	1.439473461	0.431859145	0.66584379	NA	none
115253966	31.95446549	-0.548087404	0.701314437	-0.781514504	0.43449995	0.633072325	none
109430085	3.586908857	0.291423278	1.157128026	0.251850505	0.801156618	NA	none
109428515	6.723398458	-0.062904178	0.909759681	-0.06914373	0.944875212	0.976582434	none
109428566	13.93209015	-0.128679429	1.02209415	-0.125897824	0.899812805	0.951067253	none
109416816	84.24556927	-2.576742156	0.542054836	-4.753655873	2.00E-06	7.61E-05	down
109416823	19253.24056	0.141101385	0.604062064	0.233587563	0.815305184	0.904136181	none
134284754	19.02283986	-2.286756526	0.805054222	-2.84050001	0.004504287	0.030859159	down
109416895	1.49216089	3.680634716	1.958636325	1.879182301	0.060219605	NA	none
134284882	3.499138538	3.863214959	1.584276125	2.438473255	0.01474945	NA	up
134284889	11.87503649	-0.819575232	0.784110498	-1.045229255	0.295917025	0.500543507	none
109402625	8.308325942	0.758690726	0.855868702	0.886456911	0.375371364	0.578826891	none
134284890	26.44955868	-0.916383006	0.627768872	-1.459745849	0.144359936	0.320597244	none
109402650	2.925203562	0.875427852	1.259918664	0.694828862	0.487162558	NA	none
109402633	47.17844138	-2.080629095	0.590220232	-3.525174131	0.000423205	0.005204828	down
109406620	19.34670247	-1.686675469	0.74131067	-2.275261286	0.02289026	0.099010582	down
109402640	190.7082358	-2.210150215	0.580334534	-3.808407194	0.000139865	0.002325827	down
109402665	24.26962583	0.765161631	0.740686598	1.033043709	0.301583444	0.506980807	none
109402694	7.010964138	1.412435301	0.927861962	1.522247229	0.127947145	0.296008353	none
109397911	9.81354491	-3.881493081	1.035112933	-3.749825702	0.000176958	0.002786738	down
109402685	3.339994522	-4.485093477	1.611577203	-2.783045993	0.005385117	NA	down
109397865	4.706172625	1.428499763	1.094171011	1.305554386	0.191704141	0.380038477	none
109397902	78.59723324	-0.736999621	0.628722088	-1.172218434	0.241109369	0.436982691	none
109406970	8.15285676	0.725331422	0.894528059	0.810853739	0.417449669	0.615829541	none
109397852	85.72323208	0.443675802	0.585020599	0.758393469	0.448215466	0.644571329	none
109397900	14.25257761	0.190023427	0.761797797	0.249440767	0.803019854	0.899809023	none
109397867	9.443893798	-0.467465833	0.778796517	-0.600241299	0.548345434	0.722022129	none
109402691	9.324872034	0.841346264	0.815194776	1.032080049	0.302034619	0.507257763	none
109397913	3.897470574	0.720492357	1.139868514	0.632083743	0.527332157	NA	none
109397899	35.55259191	0.552997156	0.614040444	0.900587514	0.367807676	0.571354602	none
134284915	10.85678924	-0.083340594	0.833339714	-0.100007946	0.920338017	0.961701518	none
134284918	86.03859363	0.536396459	0.577264824	0.929203437	0.352783666	0.554128491	none
115254576	8.573752515	0.986753077	0.864192725	1.141820625	0.253528588	0.453419549	none
134284903	27.03561351	-0.417402239	0.706667585	-0.590662777	0.554746393	0.727662366	none
109397918	2.744722212	1.736217803	1.391584177	1.247655608	0.212157205	NA	none
109397896	33.47197247	-0.243482132	0.654666465	-0.371917831	0.709954028	0.840179475	none
109397889	150.2234678	-2.118710936	0.707551132	-2.994428022	0.002749599	0.021546638	down
109397884	2769.440503	-0.049623384	0.57829577	-0.085809695	0.931617699	0.968248207	none
109416125	14.78475353	-0.246500168	0.705090667	-0.349600667	0.72663841	0.851954071	none
109397885	2.437541674	0.968924428	1.389184872	0.69747695	0.485504359	NA	none
109397881	2.889859034	-1.168507885	1.269525723	-0.92042868	0.357348787	NA	none
109411591	11.7651321	0.679714261	0.771909469	0.88056215	0.378554853	0.581302871	none
134284927	17.83666575	0.074855926	0.741851757	0.100904156	0.919626544	0.961701518	none
134284925	1.606318371	-0.786682408	1.608574318	-0.489055681	0.624802277	NA	none
109398858	2.229905455	2.062462242	1.617910521	1.27476904	0.202391002	NA	none
109424608	55.73083117	0.430601118	0.531275972	0.810503656	0.417650764	0.615869695	none
109427492	2.79977115	-1.263608213	1.30418282	-0.968888866	0.332600641	NA	none
109427493	30.86893709	-0.245517758	0.690348636	-0.355643142	0.722107831	0.848608473	none
109427495	16.16545738	1.211807	0.727168965	1.666472386	0.095619364	0.242868763	none
109398788	7.281071247	1.100199452	0.901426325	1.220509565	0.222271766	0.415016655	none
109398797	3.069982192	0.997333991	1.244786188	0.801209075	0.423010618	NA	none
109427500	58.81241581	-0.379376744	0.589500649	-0.643556108	0.51986332	0.703479932	none
109427507	10.32710039	0.008466713	0.805581929	0.010510058	0.991614341	0.997528542	none
109427506	7.108469209	0.929121269	0.901557113	1.030573944	0.30274066	0.507481031	none
115264856	107.0499727	0.997293077	0.537644927	1.854928834	0.06360639	0.189989223	none
109427517	66.08480318	-0.103382113	0.602024932	-0.171723972	0.863654539	0.934636229	none
115256453	45.71671424	2.48035105	0.61137958	4.056973985	4.97E-05	0.001080258	up
109427518	7.525743653	3.006641372	1.087076624	2.765804458	0.005678257	0.0369713	up
109427482	144.496277	-1.504653035	0.6540327	-2.300577685	0.021415514	0.095174089	down
109427530	11.23022971	1.51068963	0.813001046	1.858164435	0.063145667	0.189223309	none
115253538	0.88132735	0.316920182	2.127926247	0.148933819	0.881605855	NA	none
115256405	2.277824167	0.313205083	1.395547076	0.224431757	0.822421362	NA	none
134284995	406.1802512	-2.388745721	0.637575111	-3.746610684	0.00017924	0.002786738	down
115259485	2.576947276	2.435141287	1.564956954	1.556043622	0.11969772	NA	none
134283933	2.425631264	0.464608448	1.343360585	0.345855352	0.729451424	NA	none
134283938	22.65498709	-0.029190261	0.634219352	-0.046025498	0.963289927	0.983267128	none
109401911	2.324011026	-0.917939551	1.635098089	-0.561397238	0.574526767	NA	none
109401934	7.400998131	0.183853684	0.860209934	0.21373118	0.830756695	0.91295778	none
109401876	7.186156261	0.745348555	0.89445871	0.833295653	0.404678007	0.605563794	none
109401891	2.197184073	2.168098191	1.61376353	1.343504269	0.179108745	NA	none
109401923	2225.249864	-0.360992121	0.539029186	-0.669707931	0.503043995	0.691417085	none
109401915	9.006130544	1.127142015	0.871035065	1.294025993	0.195656443	0.38363459	none
109401931	3.566526022	1.308042868	1.206521325	1.084144011	0.278300952	NA	none
134284970	3.602032305	-0.499805541	1.448859581	-0.34496479	0.730120841	NA	none
109406852	8.706555286	0.209741976	0.823554215	0.254679014	0.798971026	0.896406517	none
115256558	13.45698509	-1.577028786	0.744885391	-2.11714286	0.034247725	0.129558901	down
134284975	10.84678489	-0.576728064	0.776107752	-0.743103084	0.457419273	0.654782095	none
109406862	2.166619729	2.145975637	1.637009374	1.310912247	0.189887413	NA	none
109401907	4.441490854	1.736938051	1.146135483	1.515473587	0.129652514	NA	none
115256393	9.313573299	0.007338278	0.786901633	0.009325534	0.992559409	0.99770002	none
134284978	3.299828388	2.081654591	1.325495231	1.57047309	0.11630509	NA	none
109401893	4.208329228	0.607034176	1.068304106	0.568222263	0.569884056	NA	none
134284982	83.00082935	-2.184960313	0.640898671	-3.409213365	0.000651505	0.007279592	down
109401844	17.68942015	0.193936598	0.662388089	0.292783946	0.7696873	0.876636671	none
109401913	19.33789201	-1.003061687	0.667954248	-1.501692205	0.133176618	0.304765898	none
109401912	4.710049618	3.406712998	1.406986672	2.421283063	0.015465829	0.076830248	up
109401872	3.287536971	1.559925333	1.278257881	1.220352603	0.222331237	NA	none
109401917	8.031874936	0.791951555	0.844819765	0.937420723	0.348542185	0.549660027	none
109414697	14.35892798	-0.435511004	0.686404323	-0.634481732	0.525766485	0.707093253	none
109414695	70.09525018	1.936542859	0.580982464	3.333220841	0.000858468	0.008890914	up
109414694	3.458645957	0.440906966	1.153271977	0.382309616	0.702231723	NA	none
109401916	3.566126393	2.980013659	1.508278179	1.97577191	0.048180616	NA	up
109401895	4.093964091	-0.540698034	1.089282547	-0.496379966	0.619626357	NA	none
109414682	6.823526946	1.456000185	0.947153127	1.537238428	0.124234933	0.291224443	none
115255722	21.16822727	0.795278807	0.625839603	1.270739027	0.203821507	0.392569753	none
109401825	2835.735313	-1.453339387	0.621767036	-2.337433961	0.019416631	0.088969867	down
109410345	14.1899544	2.33316341	0.952566732	2.449343791	0.014311677	0.072624586	up
109404691	2.068417611	0.195961466	1.515949596	0.129266479	0.897146795	NA	none
109410309	3.491377015	1.681668389	1.244871665	1.350876911	0.176734866	NA	none
109404719	4.636430635	0.57363138	1.073885326	0.534164464	0.593227753	0.755831906	none
109404698	2.514876015	0.531633765	1.321962233	0.402155033	0.687569933	NA	none
109432080	12.23512604	-1.139594263	0.725377483	-1.57103617	0.116174247	0.277470792	none
109397190	19.99725297	0.911729607	0.706750792	1.290029835	0.1970403	0.384564302	none
109397203	2.865299015	0.837591028	1.272728209	0.658106752	0.510469537	NA	none
109422142	26.36072671	1.475266078	0.752444209	1.960631846	0.049921985	0.165791553	up
134285001	4.822572244	1.476753792	1.077322687	1.370762734	0.170448931	0.353058547	none
115257308	1.021928796	3.150008021	2.226514716	1.414770807	0.157135706	NA	none
109422126	1.887168553	2.906934915	1.814744974	1.601842108	0.109190529	NA	none
109422124	44.92237482	-1.235411789	0.568272503	-2.173977769	0.029706805	0.118894353	down
109422123	10.22241921	1.62298665	0.813868765	1.994162596	0.046134288	0.158242965	up
109422122	6.092544738	1.656721358	0.986213285	1.679881404	0.092980393	0.239517492	none
109422119	25.00155871	-1.996001679	0.670850967	-2.975328022	0.002926754	0.022438448	down
109421972	139.4444999	-0.313249843	0.56215602	-0.557229367	0.577370728	0.743862992	none
115254276	5.100041248	3.516979198	1.373524735	2.560550319	0.010450653	0.058130617	up
109422062	1.283125666	0.015253836	1.755224007	0.008690535	0.993066043	NA	none
134285013	8.71498781	-1.585286287	0.888838902	-1.783547372	0.074497244	0.208907091	none
109421968	13.68034977	1.657183844	0.762189881	2.174240155	0.029687104	0.118894353	up
109422034	14.81211139	0.944935675	0.747608872	1.263943903	0.206250162	0.395312811	none
115253973	6.828132265	1.416266662	0.92933835	1.523951596	0.127520803	0.295960836	none
109422035	30.45165764	-1.840910462	0.647488347	-2.84315613	0.004466918	0.03066245	down
109422032	8.863365637	-0.245272755	0.828077336	-0.296195469	0.767080809	0.875886598	none
109421967	10.21747261	-3.577756417	0.985314022	-3.631082412	0.000282235	0.003786653	down
115253444	4.151834156	0.569332052	1.0848078	0.524822971	0.599706262	NA	none
115254139	4.392875394	-0.812038068	1.091806311	-0.743756525	0.457023786	NA	none
115256515	6.225818279	0.389845567	0.910922706	0.427967779	0.668674579	0.811667361	none
115256527	72.68626399	-1.055245602	0.59598741	-1.770583714	0.076629952	0.212547604	none
109422009	9.583554901	-0.794061562	0.798915898	-0.993923845	0.320259944	0.523954145	none
115256872	2.887334128	0.350965112	1.247992501	0.281223735	0.778538801	NA	none
109422005	13.35126828	-1.491402182	0.730713569	-2.041021605	0.04124868	0.147578609	down
115256372	3.255954629	-0.382474719	1.172516973	-0.326199729	0.744273246	NA	none
109424617	1.891345736	1.141745198	1.587449864	0.719232288	0.471997808	NA	none
109421974	4.376871871	-0.140151747	1.034475698	-0.135480947	0.892231628	NA	none
109427461	21.62649652	-1.646508994	0.650008524	-2.533057541	0.011307239	0.061624243	down
109427460	9.12970638	1.911275059	0.910619904	2.098872482	0.035828143	0.133342036	up
109621246	13.7360235	-1.564469833	0.731888644	-2.137579052	0.032550923	0.125039756	down
115256595	3.982523804	2.386280571	1.302888834	1.831530449	0.067021407	NA	none
134285038	1.901089432	-0.228712228	1.479079912	-0.154631421	0.877111898	NA	none
109427434	2.409543671	0.930139435	1.377662535	0.675157676	0.499575593	NA	none
109427431	2.458305517	-0.408644251	1.342509229	-0.304388411	0.760831996	NA	none
109427421	2.382388803	0.888142115	1.382099245	0.642603719	0.520481269	NA	none
115256388	5.552387115	3.02053594	1.22324391	2.469283448	0.013538393	0.069597952	up
109410133	8.022587673	1.490419722	0.895581941	1.664191353	0.096074196	0.243589693	none
115257141	2.835115678	0.822042118	1.288739893	0.637865036	0.52356154	NA	none
109410141	13.19479334	3.033221283	0.86630905	3.501315476	0.000462967	0.005558748	up
109410138	1.551990012	1.555773619	1.846674076	0.842473309	0.399523074	NA	none
109410124	2.718335051	0.721171115	1.305314578	0.552488364	0.580613805	NA	none
109427410	1.126418006	2.057397142	2.08838966	0.985159609	0.324545677	NA	none
109410121	7.52831428	2.641621809	1.026362323	2.57377122	0.010059677	0.056468106	up
109427393	4.074499815	0.831773973	1.098347428	0.757295872	0.448872624	NA	none
109402076	83.21254268	-2.240443539	0.590556148	-3.793785821	0.000148368	0.002432955	down
134285268	25.84963975	1.726505796	0.662519649	2.605969193	0.00916147	0.052593075	up
109402081	26.26734212	1.723768416	0.684876373	2.516904485	0.011839092	0.063632874	up
115256529	13.77017245	1.17030605	3.389142557	0.345310364	0.729861056	0.853191864	none
109416551	3.773724428	-0.860219706	1.121369343	-0.767115412	0.443012899	NA	none
109405090	8.65192999	0.858008261	0.841836071	1.019210617	0.308102988	0.512817304	none
109405088	3.800168394	1.431283764	1.181136193	1.211785544	0.225594483	NA	none
109416544	8.285182547	-0.533611482	0.836767991	-0.637705419	0.523665458	0.705255913	none
109416543	23.23544334	0.855262087	0.629345551	1.358970578	0.174155912	0.358539939	none
115256442	7.860099421	-0.85667428	1.043450611	-0.821001273	0.411645543	0.610828871	none
109405086	87.29275631	-2.323843205	0.543925123	-4.27235865	1.93E-05	0.000522962	down
115256592	22.22566857	-0.598460221	0.720101219	-0.831077918	0.405929614	0.606411932	none
134288797	202.3587021	-2.899373796	0.576276532	-5.031219619	4.87E-07	2.36E-05	down
109404901	16.507957	-0.790840461	0.728462684	-1.085629337	0.277643015	0.480885848	none
109398409	4.611451124	1.399495545	1.094953709	1.278132156	0.201202832	0.390018065	none
109400382	1.927476593	1.019673342	1.528496242	0.667108831	0.50470262	NA	none
115258235	16.32987455	0.684637867	0.735059308	0.931404936	0.351644139	0.553218367	none
109398425	83.83459244	-1.330012906	0.502146528	-2.64865499	0.008081278	0.048107375	down
109400388	125.3324072	-1.200475767	0.616117538	-1.948452514	0.051360841	0.167822971	none
115256587	18.29227269	1.891699031	0.71034125	2.663084864	0.007742788	0.046482977	up
109400383	1163.298312	-0.515669937	0.506901479	-1.017298149	0.309011617	0.51289557	none
109409409	5.886091224	1.161398502	0.983406844	1.180994935	0.237604735	0.433365588	none
109409410	6.566642742	2.358956683	1.065791228	2.213338431	0.026874322	0.111008866	up
109409413	3.169813772	0.199044432	1.217625459	0.163469341	0.87014891	NA	none
109409415	11.61725928	-0.401997882	0.770275643	-0.521888347	0.601748072	0.7603966	none
134285405	4.933505119	-2.755481816	1.240711413	-2.220888585	0.026358509	0.109245494	down
109409418	21.41684115	-0.899435334	0.680192021	-1.322325616	0.186059746	0.374020217	none
109398378	135.8359426	-0.98869538	0.529678862	-1.866593989	0.061958308	0.187249425	none
109409421	3.444112401	-1.835927413	1.208586951	-1.519069365	0.128745037	NA	none
109398402	61.4287546	-2.133314334	0.540715277	-3.94535613	7.97E-05	0.001548397	down
134285076	9.679286644	-0.84063529	0.821677245	-1.023072374	0.306273628	0.511708689	none
134285078	37.741996	-1.341366131	0.619532958	-2.165124733	0.030378134	0.120491995	down
134285077	69.27706161	-1.851554689	0.579972873	-3.192484984	0.001410543	0.012810622	down
109409429	5.739272419	3.005539728	1.211817565	2.480191585	0.013131181	0.068021235	up
115256500	5.055546377	-0.176661386	1.146740774	-0.154055206	0.877566207	0.943923324	none
109409456	5.858657768	-0.306616654	0.948103109	-0.323400114	0.746392243	0.863668184	none
115256851	2.436641736	-1.632572779	1.388113721	-1.176108812	0.239551397	NA	none
109409462	4.205376186	1.206154994	1.107492857	1.089086026	0.276115952	NA	none
115256422	19.4788934	0.140956595	0.640250118	0.22015864	0.825747607	0.909779264	none
109412987	11690.30882	1.188153228	0.613284292	1.937361259	0.052701199	0.17074324	none
115271020	1.432256343	3.627928877	1.992655665	1.820650171	0.068660051	NA	none
109409472	8.725087148	1.014916068	0.854640355	1.187535859	0.235016321	0.429307792	none
109409480	19.27778306	-2.108090508	0.707895013	-2.977970558	0.002901639	0.022342617	down
115269537	103.1238533	-3.283843208	0.791361369	-4.149612725	3.33E-05	0.000797042	down
134285473	12.22604573	-2.438198624	0.879932597	-2.770892489	0.005590288	0.036532842	down
109397663	11.85262001	-2.749852094	0.876288367	-3.138067557	0.001700657	0.014984394	down
134285479	9.047415467	-3.069782161	1.002230991	-3.062948749	0.002191676	0.018053293	down
109433013	7.346462416	-2.046619863	0.914958883	-2.236843537	0.025296568	0.106287596	down
115269546	8.382373046	-1.738568037	0.887395079	-1.959181517	0.050091533	0.165791553	none
109433005	2.239602022	-0.264748101	1.397299175	-0.189471307	0.849723441	NA	none
109397693	0.174118833	0.808285566	4.059198419	0.199124429	0.842165412	NA	none
115269531	9.154046967	3.828914632	1.37323874	2.788236686	0.005299581	0.034895024	up
109397716	7.649506907	0.383605905	0.935553587	0.410030927	0.681783261	0.820828113	none
109432997	3.830364659	0.989814743	1.232136208	0.803332242	0.421782727	NA	none
134283977	3.098403836	0.275358636	1.268034031	0.21715398	0.828088348	NA	none
109433007	3.218288356	1.080520562	1.242398007	0.869705647	0.384461285	NA	none
109432999	4.345845401	-0.153521926	1.061179851	-0.144670977	0.884970655	NA	none
109432985	4.822421393	0.441165145	1.034460858	0.426468669	0.669766373	0.812435786	none
115269528	11.90773764	0.990416837	0.856701261	1.156081917	0.247647652	0.444754807	none
109414063	1.754125468	-0.482123214	1.522679285	-0.316628208	0.751525729	NA	none
115256111	7.688917554	2.377135512	0.978499513	2.42936811	0.015125167	0.075243457	up
109414078	6.552993755	1.678772139	1.080938881	1.553068511	0.120406768	0.283753009	none
109414080	7.761164827	-0.020786533	0.836626183	-0.024845664	0.980178068	0.992684765	none
109414084	1.606375176	3.800437937	1.938143696	1.960864896	0.049894785	NA	up
115253545	12.19865789	0.419384519	0.832721429	0.503631232	0.614520541	0.769127829	none
109428690	16.08257818	-0.199376356	0.732483687	-0.272192214	0.785474228	0.887448075	none
134285550	42.16200107	-1.841886812	0.73556669	-2.504037822	0.012278491	0.065300922	down
109402238	2.47784522	-2.011835511	1.445331702	-1.391954185	0.163936272	NA	none
109402213	8.108912069	0.087321867	0.844039755	0.103457054	0.917600232	0.961156189	none
115267212	4.443063511	-1.163162405	1.052111948	-1.105550039	0.268921325	NA	none
115267213	11.59987957	0.023867937	0.744138331	0.032074596	0.974412562	0.98864775	none
109402212	37.61060398	-1.447536487	0.637576191	-2.270374124	0.023184893	0.099661276	down
109402222	2.863975435	-0.493277195	1.251451948	-0.394163911	0.693460028	NA	none
109413004	76.8466985	-1.512796994	0.527495752	-2.867884697	0.004132261	0.029040612	down
109402231	2.139752121	-0.949183794	1.456314507	-0.651771159	0.51454881	NA	none
109402216	5.869775425	-0.759394877	0.953353969	-0.796550811	0.425711955	0.623187586	none
109412998	7.041758639	0.695043709	0.915380383	0.759294958	0.447676133	0.644571329	none
109412996	6.783937555	0.332004673	0.932337266	0.356099327	0.721766181	0.848488488	none
109412993	11.63275495	-1.742560902	0.799355002	-2.179958713	0.029260522	0.117839589	down
109397607	2.013293247	4.124008339	2.001305727	2.060658841	0.039335599	NA	up
134285143	70.04801792	0.118691373	0.624980492	0.189912124	0.849377992	0.925209162	none
109397594	1.798710131	-1.037693368	1.530839998	-0.677858803	0.497861223	NA	none
109397596	2.628322592	1.654921465	1.397556249	1.184153744	0.236352209	NA	none
134285153	12.64986193	-0.032368663	0.753755777	-0.042943171	0.965746835	0.984074491	none
134285145	31.71457724	0.024717831	0.58838437	0.042009666	0.966490993	0.984275761	none
134285146	6.162885264	0.378947162	0.920935588	0.411480636	0.680720137	0.820583159	none
134285147	0.787905416	2.772212569	2.603793328	1.064682261	0.28701974	NA	none
134285148	12.51359301	0.260628393	0.754199268	0.345569671	0.729666142	0.853191864	none
109403518	10.50408006	-0.508857131	0.839739288	-0.605970375	0.544534426	0.719411017	none
109422938	3.91178783	-0.056639093	1.112985465	-0.050889337	0.959413702	NA	none
109422943	21.68221971	-0.545172328	0.619725922	-0.879699088	0.379022344	0.581302871	none
109422944	7.175278005	-1.856226001	0.951728182	-1.950374105	0.051131546	0.167228011	none
109403521	3.998079538	0.555237662	1.103240925	0.503278704	0.614768337	NA	none
109422948	80.12873413	1.052952774	0.698954417	1.506468445	0.131946962	0.30327947	none
109403530	22.63299926	0.688413589	0.667669783	1.03106896	0.302508483	0.507331934	none
109403528	27.05778177	0.116109299	0.617794649	0.187941574	0.850922452	0.925950023	none
109422955	5.420558496	0.64295906	0.993899182	0.646905714	0.517692967	0.702132953	none
109403575	7.230826025	1.57266717	0.950841402	1.653974224	0.09813275	0.247568519	none
109422962	2.628322592	1.654921465	1.397556249	1.184153744	0.236352209	NA	none
109403570	14.47693919	3.184864106	0.857626749	3.713578323	0.000204349	0.003027927	up
109402796	6.119867045	-2.734114101	1.054337104	-2.593206755	0.009508559	0.05414681	down
109422967	4.154711772	-0.502332089	1.066592852	-0.470968925	0.637662926	NA	none
109403566	10.66994551	0.6044818	0.825915099	0.731893388	0.464233642	0.658669355	none
134285169	3.576548305	4.927566278	1.613611506	3.053750087	0.002260003	NA	up
109405320	7.080758468	0.057441342	0.869537004	0.066059687	0.947330306	0.976609755	none
109422990	4.492588885	2.125256374	1.175518673	1.807930765	0.070617277	NA	none
109422989	3.302225558	-0.677660132	1.180505754	-0.57404221	0.565939238	NA	none
115260562	31.81705299	-1.45649242	0.630160825	-2.311302705	0.020816141	0.093805051	down
109403563	118.1565388	-0.91148919	0.481245107	-1.894022768	0.058221988	0.179647969	none
115260570	1841.69129	-0.295825695	0.520982332	-0.567822893	0.570155234	0.737040087	none
109415637	3.648795578	-1.457020461	1.156354919	-1.26001147	0.207665224	NA	none
134285180	6.748331021	2.475157146	1.07509119	2.302276466	0.021319586	0.094866802	up
115267424	4.204948049	0.667451502	1.089291057	0.612739357	0.540048695	NA	none
109423007	1.809834211	3.972486988	1.920077499	2.068920129	0.038553582	NA	up
109415627	4.401987763	-0.068124402	1.050248235	-0.064865048	0.94828145	NA	none
109415626	4.438924512	1.740407699	1.167562498	1.490633437	0.136057761	NA	none
109415625	290.5279963	-0.030636973	0.526784775	-0.058158425	0.953622437	0.977635506	none
115254836	5.114992949	-1.04227745	1.031875741	-1.010080389	0.312456777	0.516194918	none
109432360	378.2873143	-0.207364022	0.503782144	-0.411614473	0.680622022	0.820583159	none
109432365	2.071031081	1.190064456	1.500102908	0.793321878	0.427590313	NA	none
109432375	5.173254208	0.267985775	1.02466295	0.261535537	0.793679548	0.89329932	none
109423070	20.14081091	0.878586228	0.70595126	1.244542333	0.213300029	0.403799414	none
109425026	79.76014132	-1.452372632	0.602266481	-2.411511644	0.015886545	0.077828687	down
109432374	20.92289085	1.332276675	0.722546765	1.843862209	0.065203224	0.192503957	none
109423081	8.809295211	-1.078189201	0.825475966	-1.30614245	0.191504119	0.380038477	none
134285717	3.520660413	-0.16985143	1.148750352	-0.147857565	0.882455178	NA	none
109400932	603.004687	-3.999049509	0.626275809	-6.385444638	1.71E-10	3.36E-08	down
109400931	2574.921215	-5.690248488	0.731313974	-7.780855678	7.20E-15	6.38E-12	down
115254047	39.31830335	-1.044722613	0.598281302	-1.746206358	0.080775101	0.219574371	none
115260636	3.686410542	2.260656291	1.304613844	1.73281642	0.083128303	NA	none
109422822	3.021931249	-0.644612494	1.212774135	-0.531518999	0.595059179	NA	none
115260613	4.521222365	-0.462021701	1.034907711	-0.446437587	0.655281187	NA	none
109422815	5.056328413	-5.088111486	1.615136957	-3.150266276	0.001631217	0.01448063	down
109400889	164.146795	-2.272743421	0.888142113	-2.55898621	0.010497791	0.058280837	down
109400921	146.7380927	-2.483630689	0.723195214	-3.434246577	0.000594203	0.006698228	down
109422809	6.490143085	-1.867105914	1.000549333	-1.866080815	0.06203006	0.187306455	none
109421810	22.59134347	-1.378209167	0.721970155	-1.908955871	0.056267785	0.176488747	none
109422801	6.551153685	0.514012633	0.912116155	0.563538569	0.573068204	0.739995472	none
109421817	7.575155148	1.670687104	0.937799113	1.78149785	0.074831156	0.209527236	none
109422780	21.45868518	-4.071252839	0.962183847	-4.231262925	2.32E-05	0.000614254	down
115260624	18.54683683	3.33491986	0.843623359	3.953090943	7.71E-05	0.00153516	up
109421838	12.93170022	-0.643081207	0.903791605	-0.711537044	0.476751504	0.670632973	none
109422772	4.421230362	2.572034428	1.281411245	2.007188901	0.044729553	NA	up
109422773	2.646520094	0.23198324	1.296719558	0.178900086	0.858016155	NA	none
109422771	2.342923896	2.273014605	1.611248716	1.410716163	0.158328323	NA	none
109422770	1628.794211	-0.395245552	0.576785258	-0.685255988	0.4931824	0.685073583	none
115260523	7.679445751	1.394367061	0.921872074	1.512538562	0.13039691	0.300302897	none
109413806	2.136511818	4.197256932	1.781889987	2.355508457	0.018497376	NA	up
109421862	3.504130558	2.187336179	1.352086869	1.617748259	0.105716861	NA	none
109413801	49.0224854	0.42044998	0.619959543	0.678189382	0.497651624	0.689044794	none
109413799	201.3023947	0.089344755	0.548539218	0.162877606	0.870614803	0.938726829	none
109421869	412.2884262	-1.579331598	0.641332636	-2.462577936	0.013794219	0.070503786	down
109413797	39.96213959	-2.432855085	0.704104168	-3.455248804	0.000549785	0.006221531	down
109413796	6.345366376	-2.833879591	1.054684722	-2.686944765	0.007210888	0.0441122	down
109421871	3.735037407	-3.607444483	1.720719853	-2.096474029	0.036040161	NA	down
109425319	26.98047239	-1.986300361	3.734734339	-0.531845154	0.594833246	0.756245282	none
109421873	9.367411736	-1.664633077	0.996832012	-1.669923374	0.094934525	0.242086456	none
115267247	75.01665365	-1.776284648	0.863934619	-2.056040595	0.039778603	0.143478425	down
109425173	4.85607101	1.891537536	1.104565773	1.712471619	0.086809791	0.229634263	none
109421883	15.13514471	-0.244470978	0.730307682	-0.334750659	0.737813184	0.858154002	none
134285771	3.196522154	4.755838373	1.675370348	2.83867885	0.004530072	NA	up
109425098	3.839633301	0.694328215	1.115832372	0.622251364	0.533776596	NA	none
109418604	92.32977849	-0.483812488	0.628611493	-0.769652629	0.441505977	0.640644887	none
109424980	60.32130325	-0.507195683	0.515609404	-0.983681988	0.325271899	0.52622994	none
109418760	451.7575418	0.348853582	0.620883658	0.561866266	0.574207139	0.740925933	none
109412953	3.486559889	-0.076893212	1.234213461	-0.062301388	0.950322823	NA	none
109412952	4.190056301	0.89464636	1.086379295	0.823511976	0.41021691	NA	none
109424777	7.478609862	2.579454687	1.056110843	2.442409056	0.014589605	0.073613078	up
109424643	17.11996856	0.45619178	0.695040722	0.656352593	0.511597286	0.69809781	none
109406901	3.45315487	1.228440986	1.204896545	1.019540633	0.307946373	NA	none
115267137	8.133440628	-1.684604091	0.882831015	-1.908184083	0.056367428	0.176488747	none
134285223	102.8986475	0.936204929	0.591805619	1.58194667	0.113661745	0.272942307	none
109427777	30.98985747	0.721543424	0.591762414	1.219312696	0.222725532	0.415425926	none
115260703	44.13413101	0.881126276	0.651243877	1.352989729	0.176058912	0.360864066	none
115260705	5.194174295	1.636360115	1.091848586	1.49870608	0.133949899	0.306097123	none
109427775	3.494729686	-0.203354337	1.193792625	-0.1703431	0.864740317	NA	none
109427769	11.11761186	-1.537779001	0.798735004	-1.925268071	0.05419583	0.173878288	none
115260719	42.74036446	-2.762210742	0.72478154	-3.811094223	0.000138353	0.002322495	down
109427762	4.103821397	1.985436393	1.207202338	1.644659169	0.100040118	NA	none
115260708	2.014875581	-0.990366981	1.540538502	-0.642870645	0.520308038	NA	none
109427760	27.51615209	-0.283612054	0.654831355	-0.433107015	0.664937026	0.809349466	none
109431360	3.529071585	0.261137762	1.165150133	0.224123703	0.82266105	NA	none
109431339	524.6803385	-1.451812863	0.562288366	-2.581972081	0.009823753	0.055553725	down
109431348	8.418508398	-1.15568545	0.824696131	-1.401347002	0.161110332	0.339876591	none
115260709	3.116177695	-0.051928866	1.232496887	-0.04213306	0.966392625	NA	none
109431357	9615.070514	-0.725318906	0.560764442	-1.29344668	0.195856614	0.38363459	none
109427745	2105.832029	-2.502863624	0.598492999	-4.181943028	2.89E-05	0.000724478	down
109427741	7.445939267	-1.059445045	0.89010023	-1.190253647	0.233946713	0.429029792	none
115260725	2.334765996	-0.393614182	1.370088711	-0.287291019	0.773889499	NA	none
109431389	55.04551567	-0.700826271	0.578646418	-1.211147688	0.225838808	0.419696748	none
109431398	24.68578205	-0.67832799	0.594761328	-1.140504531	0.254076166	0.453826415	none
109431384	5.686460124	0.70707845	0.971874639	0.727540798	0.466894732	0.661231964	none
109431403	36.57115267	-0.109952507	0.634552719	-0.173275606	0.862434797	0.934055747	none
134285926	9.824725379	-0.110159995	0.816240695	-0.134960185	0.892643354	0.947196753	none
109427701	7.46380311	0.680253275	0.892962107	0.761794112	0.446182895	0.643993047	none
109431380	6.533620168	0.311515402	0.908652977	0.342832093	0.731724781	0.854322475	none
109427698	4.650544699	1.809729931	1.125801247	1.607503933	0.107943867	0.264045013	none
109427697	214.8148248	-0.70386317	0.607041579	-1.159497461	0.246253471	0.443431517	none
109431390	72.63952043	-1.396676057	0.527624504	-2.647102337	0.008118478	0.048166917	down
115260728	2.758712825	1.597530263	1.821382104	0.877097815	0.380433511	NA	none
109431483	3.394851487	-0.688402222	1.195298241	-0.575925069	0.56466583	NA	none
109431499	208.4881937	-1.035296616	0.544414852	-1.901668574	0.057214497	0.178029846	none
109427684	15.85254999	0.335889474	0.811875818	0.41372026	0.679078988	0.820505554	none
134285241	7.072998157	5.928285975	1.481950493	4.000326598	6.33E-05	0.001333629	up
109431411	45.20708165	-1.129695964	0.591940829	-1.908460963	0.056331664	0.176488747	none
109431412	2.94506871	1.019196643	1.409280046	0.723203771	0.469554703	NA	none
109431456	11.71890103	2.756312059	1.018037898	2.707474902	0.00677972	0.042502243	up
109427663	3.555077738	0.926299349	1.173330235	0.789461757	0.429842173	NA	none
109427657	2.233239505	0.773152909	1.414413889	0.546624234	0.584636916	NA	none
109427655	23.9602253	-2.18422811	0.725044924	-3.012541756	0.002590698	0.020482705	down
115264203	37.10792783	0.323278363	0.642493346	0.503162196	0.614850241	0.769268653	none
109427652	3.214111173	2.020668418	1.370305807	1.474611293	0.140317077	NA	none
109427648	55.41385473	1.203027315	0.539037533	2.231806211	0.025627774	0.107084297	up
109427640	55.97669731	-1.173850631	0.655071737	-1.79194211	0.07314224	0.207212729	none
109431478	6.198248413	0.710103329	0.92976629	0.763743896	0.445019876	0.643371593	none
109415572	2.628322592	1.654921465	1.397556249	1.184153744	0.236352209	NA	none
109431517	0.760750547	2.703228335	2.438167813	1.108712994	0.267554015	NA	none
109431476	4.307299054	0.95385468	1.081683071	0.881824543	0.377871697	NA	none
109415577	8.524163205	0.678643501	0.923040468	0.735226162	0.462201768	0.657501481	none
109431497	4.20488251	3.248144008	1.517710218	2.140160862	0.032341769	NA	up
109431504	8.190907803	-0.803125292	0.837219988	-0.9592763	0.337419572	0.538594016	none
109431454	12.6310818	-0.083559085	0.750544922	-0.111331224	0.911353696	0.959576335	none
109415583	37.90326474	-1.447743133	0.578989094	-2.500467015	0.012402968	0.065765439	down
109431455	5.680305979	-0.31912476	0.989698199	-0.32244654	0.747114431	0.863668184	none
115260742	11.70964747	-0.842016306	0.950787846	-0.885598516	0.375833912	0.579035979	none
109431470	9.494511083	0.05551484	0.792682164	0.070034173	0.94416646	0.976134735	none
109415588	1.511201525	0.658785679	1.726460622	0.381581642	0.702771703	NA	none
109415589	6.166237935	-0.60352541	0.941602963	-0.6409553	0.521551725	0.70422407	none
109415590	1488.518671	-3.668552288	0.581414005	-6.309707463	2.80E-10	4.69E-08	down
109431491	4.765602118	1.860746319	1.110311604	1.675877576	0.093762175	0.239960711	none
109415593	6.232571691	1.713431567	0.994228629	1.723377819	0.084820223	0.226229843	none
109412192	186.12129	-0.467082649	0.60491389	-0.772147337	0.440027169	0.63876075	none
109431514	68.84018592	-2.334826344	0.760673831	-3.069418522	0.002144759	0.017720234	down
109431508	34.11681785	-1.11996521	0.567974331	-1.971858847	0.048625722	0.162944473	down
109431473	21.23737184	-0.342509977	0.653043196	-0.524482881	0.599942724	0.759704659	none
109431675	5.681139436	-1.067116477	0.977501227	-1.09167789	0.274974707	0.479075461	none
109412185	86.7071006	1.04327749	0.532706221	1.958448106	0.050177455	0.165791553	none
109431765	8.085737916	1.048398244	0.882149028	1.188459331	0.234652493	0.429110004	none
109431661	11.49727431	1.39581242	0.777746787	1.794687478	0.072703507	0.206508277	none
109431645	295.7769012	-1.510567698	0.519279481	-2.908968588	0.003626233	0.026373957	down
134285256	5.302783884	-0.244958205	0.966763446	-0.253379672	0.799974835	0.897248532	none
134285258	15.39400127	0.555763143	0.690881378	0.804426289	0.421150824	0.618740784	none
109431612	2.835115678	0.822042118	1.288739893	0.637865036	0.52356154	NA	none
109431598	20.13213373	1.007793784	0.66048863	1.525830633	0.12705205	0.295287638	none
109431484	13.93590919	1.558892605	0.730997	2.132556774	0.032961102	0.12594199	up
109412166	27.90970188	1.215220769	0.609005747	1.99541757	0.045997356	0.158023895	up
109431436	8.612519644	-1.537946605	0.850932835	-1.807365449	0.070705317	0.203277788	none
134285263	20.15889761	1.206121475	0.681694596	1.769298866	0.076844013	0.212675037	none
109431423	3.843024156	1.863114144	1.220171385	1.526928239	0.126778857	NA	none
109431413	6.839420322	-0.863701124	0.880724126	-0.980671585	0.326754721	0.527273449	none
109412161	11.84712829	0.516428732	0.748668176	0.689796559	0.490322133	0.682405106	none
109412158	772.8536179	-1.92701096	0.567297081	-3.39682862	0.000681716	0.007569404	down
115254060	1.286078708	-2.019886199	1.910630903	-1.057182837	0.290428151	NA	none
115260871	15.38051799	0.350127321	0.75256115	0.46524767	0.641754105	0.790174116	none
109412153	14.85255695	0.483498475	0.692737559	0.697953315	0.48520639	0.67848442	none
109412145	2.659226508	-0.059691332	1.34502663	-0.044379294	0.964602067	NA	none
109412144	3.829584023	2.329414551	1.32162824	1.762533882	0.077979137	NA	none
109412143	6.170646787	0.998641644	0.943563809	1.058372136	0.289885818	0.495309004	none
109431241	5.772411946	-2.684342457	1.076991289	-2.492445838	0.012686668	0.066572115	down
109412138	3.220666905	-0.303725368	1.211635457	-0.250673886	0.802066252	NA	none
109412134	1.154416008	2.113300507	2.214819184	0.954163899	0.340000686	NA	none
109412126	16.59106391	-0.423152336	0.745163585	-0.567865022	0.570126624	0.737040087	none
109412124	6.819425188	2.477173688	1.029710523	2.40569911	0.016141553	0.078819705	up
109430970	7.605565979	-1.422160414	0.927323281	-1.533618796	0.125123461	0.292419596	none
115253548	27.11642525	-0.706923129	0.977161025	-0.723445892	0.469405985	0.663267598	none
109430936	16.2271352	-0.448861798	0.712686432	-0.629816674	0.528814535	0.709079652	none
115269276	13.88762354	1.044648893	0.761054063	1.372634276	0.169866071	0.352057122	none
109412100	18.73432175	0.074171385	0.68207774	0.1087433	0.913406097	0.959689266	none
109412098	3.966572622	-0.399314948	1.115937271	-0.357829207	0.720471132	NA	none
109430882	35.32124162	0.726592892	0.594749235	1.221679406	0.221828887	0.414408185	none
109427357	58.1054458	-1.074784489	0.749248904	-1.434482564	0.151434601	0.329009271	none
109406923	17.45674002	2.720095955	0.75681012	3.594159068	0.000325441	0.004269303	up
109406932	402.0961946	-0.464256981	0.628328553	-0.738876149	0.459982206	0.657071038	none
109406929	635.995146	-1.322271736	0.621625027	-2.12712114	0.033410019	0.127108795	down
109406924	10.57372222	1.531968333	0.828069249	1.850048573	0.064306549	0.190956281	none
109405955	2.686532228	1.79474709	1.507864777	1.190257321	0.23394527	NA	none
109417115	9.929916548	-0.226667622	0.77532029	-0.292353528	0.770016336	0.876694909	none
109417114	24.53305791	-0.690139489	0.701723335	-0.983492289	0.325365209	0.52622994	none
109417113	22.21148726	-1.105595983	0.695955593	-1.588601334	0.112150427	0.27133662	none
109417110	64.65790485	-0.035300522	0.679742002	-0.051932236	0.958582688	0.981017013	none
115266711	274.3235972	-0.036932513	0.544884762	-0.067780411	0.945960438	0.976609755	none
134287693	9.667636035	1.601887622	0.896674038	1.786477087	0.074022044	0.208754281	none
115258266	47.05589372	0.750154584	0.576350541	1.301559608	0.193066975	0.381568388	none
109406376	11.97159908	-0.620082163	0.786649134	-0.788257606	0.43054604	0.628538622	none
134288179	24.06317891	-0.36075221	0.913295217	-0.395000656	0.692842404	0.827574856	none
109406377	264.6490433	-1.081249367	0.60475999	-1.787898314	0.073792415	0.208597553	none
109405308	159.675845	-3.127712894	0.571744398	-5.47047405	4.49E-08	3.12E-06	down
109405306	327.4015263	-1.122444664	0.684394127	-1.640055956	0.100993533	0.252270165	none
109406360	69994.69206	-0.496523584	0.688716297	-0.720940664	0.470946023	0.664638111	none
109405289	82.62609334	-0.423096294	0.605329487	-0.698952063	0.484581989	0.678146742	none
109407133	150.0744733	-1.22341353	0.524213514	-2.333807689	0.019605794	0.089720572	down
134287788	29.57739999	-0.809871236	0.626420721	-1.292855119	0.196061173	0.38363459	none
109427619	93.16213901	-0.885586679	0.648084841	-1.366467202	0.171792368	0.355305944	none
109397228	30.75619877	-1.198666945	0.676798456	-1.771084041	0.076546727	0.212483157	none
109397219	6.517781653	-2.359590498	1.008194515	-2.340411958	0.019262479	0.088377853	down
109408193	2.350425453	-1.901047524	1.417388244	-1.341232744	0.179844898	NA	none
109416331	2022.859563	-3.058675341	0.546452722	-5.597328401	2.18E-08	1.79E-06	down
109426551	182.6020787	-2.786050597	0.511946472	-5.442074024	5.27E-08	3.59E-06	down
109426544	651.2294596	-2.06254511	0.696471919	-2.961418907	0.003062251	0.023143392	down
109426538	12.62994601	-0.034761107	0.74385387	-0.046731096	0.962727546	0.983267128	none
109416324	32.90579212	-2.368416928	0.714867925	-3.313083223	0.000922735	0.009311476	down
109416319	7.512216008	-0.768338621	0.885943484	-0.867254667	0.385802489	0.58698987	none
109416314	3.771290317	1.415235987	1.296645106	1.091459784	0.275070618	NA	none
109424859	7202.953937	-2.080789876	0.560472775	-3.712561912	0.000205172	0.003027927	down
109424864	456.869562	1.248742136	0.572750667	2.180254356	0.029238612	0.117839589	up
115258024	1846.203079	-0.438760826	0.595699987	-0.736546644	0.461398092	0.657501481	none
115258025	230.6509433	-2.113440311	0.635766408	-3.324240295	0.000886598	0.009049939	down
109406996	5.851702707	0.166567656	1.055997336	0.157734921	0.874665682	0.941909084	none
134285351	309.042596	0.089838693	0.875380222	0.102628196	0.918258064	0.961156189	none
134285350	12.17362807	-0.732360365	0.824570426	-0.888172	0.374448238	0.577906605	none
109407160	85.98237631	-1.114979257	0.619659577	-1.799341604	0.071964661	0.205857106	none
109405190	9.372009944	2.469380627	0.995689952	2.480069848	0.013135665	0.068021235	up
109405553	19.68178441	-0.959968043	0.689830025	-1.391600841	0.164043304	0.343405073	none
109405556	7.049558646	1.685892585	0.966485694	1.744353378	0.081097489	0.220161675	none
109397439	11.17534418	0.203032162	0.749507485	0.270887438	0.786477607	0.888298369	none
109405543	10.37528286	-1.313166437	0.888985192	-1.477152206	0.139634842	0.314151051	none
109405673	4.905822556	2.761805239	1.281844543	2.154555522	0.031196633	0.122563272	up
109405528	13439.59846	-1.095491678	0.557974458	-1.963336604	0.049607075	0.165606276	down
109405526	9.732953292	0.777112566	0.847311783	0.917150667	0.359063694	0.561750709	none
109405537	48.99923888	-2.830134852	0.701069558	-4.036881675	5.42E-05	0.001162771	down
109405497	35.64659952	3.460156672	0.66930224	5.169796937	2.34E-07	1.28E-05	up
109405654	42.62098311	-0.231870614	0.583251434	-0.397548296	0.690963179	0.82682148	none
109405658	19.19710861	0.272415582	0.66098573	0.412135345	0.680240223	0.820583159	none
109405632	13.82287143	-0.202785779	0.731145159	-0.277353651	0.781508567	0.885793071	none
109405634	5.434931524	0.397372096	0.966240095	0.411256062	0.680884784	0.820583159	none
109405633	13.27668863	0.070105003	0.762517874	0.091938833	0.926746638	0.966304561	none
109405642	52.51594546	0.58735744	0.544248853	1.079207491	0.280495241	0.484168686	none
109405490	3.179962489	-0.110484463	1.199086679	-0.092140514	0.9265864	NA	none
109405638	4.953067607	1.848675257	1.105107391	1.672846704	0.094357478	0.241135777	none
109405502	21.68447056	-0.182343771	0.65908502	-0.276661987	0.782039663	0.885821891	none
134285370	9.774496258	1.744433006	0.869989882	2.005118728	0.044950356	0.155330888	up
134285373	15.40421478	0.2228281	0.723697189	0.307902398	0.758156601	0.871597105	none
134285374	24.57789381	-1.693257013	0.82986298	-2.04040553	0.041309952	0.147648686	down
109622734	2.542030884	0.57577931	1.330799884	0.432656567	0.665264287	NA	none
109419703	2.703547025	2.38610597	1.537902718	1.551532449	0.120774137	NA	none
109419673	5.522019238	0.480477077	0.965137151	0.497832952	0.618601788	0.771527783	none
109419664	194.6306431	-1.47078704	0.823885006	-1.785184861	0.074231337	0.208754281	none
115257106	7.378719953	-2.104641238	0.958033498	-2.196834706	0.028032253	0.113864956	down
109623012	6.733901187	1.432150953	0.953737228	1.501620059	0.13319526	0.304765898	none
115257105	11.89392569	0.361691207	0.809156476	0.446997852	0.654876611	0.800584972	none
109622746	200.8189609	-1.294565974	0.599204456	-2.160474544	0.030735952	0.121367606	down
109419559	30.59645736	0.326674881	0.661837021	0.493588105	0.621597103	0.774427344	none
109622748	7.702697469	2.398180245	0.991517392	2.418697104	0.015576204	0.076964694	up
109419547	11.78709477	-0.665442409	0.756196929	-0.879985601	0.37886711	0.581302871	none
109419524	120.4462418	-1.736714311	0.617156506	-2.814058173	0.004892037	0.033004946	down
109419516	11.6953924	-0.291915031	0.833339997	-0.350295236	0.72611714	0.851624805	none
109423116	3.771539094	-0.823757902	1.130928415	-0.728390844	0.466374367	NA	none
109419144	10.14131179	-1.216421851	0.821669179	-1.480427746	0.13875913	0.313047667	none
109423119	3.897352514	0.737953255	1.119482027	0.659191695	0.509772679	NA	none
109423123	3.546548507	0.50749856	1.145014559	0.443224547	0.657603325	NA	none
109419263	8.731910594	1.616103471	0.878902798	1.838773839	0.065948458	0.193911318	none
109419224	9.329236844	2.947956115	1.054796569	2.794810109	0.005193021	0.034509718	up
109423140	4.773838695	2.69689798	1.258185256	2.143482421	0.032074381	0.124458395	up
109419102	9.165926729	0.910372638	0.810435203	1.123313295	0.261304459	0.461616157	none
109397285	35.01103874	2.093393971	0.604188468	3.464802926	0.00053062	0.006062763	up
115257160	41.54499132	0.424511349	0.600938219	0.706414296	0.479930533	0.67349998	none
109397295	4.060578935	2.441953607	1.269332866	1.923808696	0.054378567	NA	none
109423204	145.3239287	-2.315129814	0.60541393	-3.82404451	0.00013128	0.00224635	down
115266664	14.94417762	-2.26055801	0.782536785	-2.888756227	0.003867688	0.027787729	down
115266637	4.1331616	1.995204472	1.213561515	1.644090099	0.100157593	NA	none
115263681	3.273384423	-0.736674981	1.174944436	-0.62698708	0.530667704	NA	none
109397253	177.4773989	-2.209264637	0.562278658	-3.929127674	8.53E-05	0.001606232	down
109397249	3.724176254	1.800593615	1.248783083	1.44187861	0.149336622	NA	none
109423234	5.781501544	-0.100108051	0.94263746	-0.106199949	0.915423711	0.959689266	none
115263687	2.599750097	0.643119335	1.32142353	0.486686759	0.62648033	NA	none
109397252	149.2923274	-1.723316504	0.623758518	-2.762794343	0.005730886	0.037245503	down
109397239	11.05668534	0.183119884	0.850291084	0.215361407	0.829485557	0.91295778	none
109423519	10.07796358	1.681813811	0.885999952	1.898209822	0.057668447	0.178863083	none
109430199	2.349639124	0.884593761	1.400327108	0.631705089	0.527579602	NA	none
109423516	15.64984636	2.081378668	0.869015259	2.395100256	0.016615821	0.080479073	up
109430200	4.988944922	1.067939571	1.071473717	0.996701602	0.318909372	0.522952313	none
109432159	10.74934284	0.628520416	0.77100966	0.815191363	0.414962781	0.613146734	none
109432128	6.111170376	1.373748986	0.969642713	1.416757913	0.156553719	0.335053336	none
115263693	5.08193649	0.683146711	1.038946835	0.657537699	0.510835239	0.697812819	none
109432145	35.23523163	-1.546463491	0.610654135	-2.53247035	0.011326195	0.061624243	down
109432154	10.43924295	1.256136705	0.802712539	1.564864934	0.117614582	0.279403655	none
109432168	11.55582677	0.493794297	0.754218535	0.65470984	0.512654588	0.699102662	none
109423501	17.53386255	-1.996460741	0.791190389	-2.523363238	0.011623826	0.062857394	down
109423494	4.708131682	-0.091011634	1.055961806	-0.086188376	0.931316671	0.968219444	none
109432122	32.46562921	-1.208077524	0.600004386	-2.01344782	0.044067539	0.15302669	down
109432121	12.21107031	0.68662541	0.742099366	0.925247268	0.354837301	0.556570775	none
134285427	18.05391244	0.042054582	0.709029379	0.059312891	0.952702894	0.977588913	none
109423465	181.1015513	-2.122978204	0.582666257	-3.643557831	0.000268895	0.003691577	down
109432158	2.531491183	3.338301557	1.850356328	1.804139833	0.071209389	NA	none
109423478	51.98964677	-2.918793762	0.891378129	-3.274473165	0.001058592	0.010412756	down
115263729	27.74765838	1.05315879	0.622783462	1.691051312	0.090827003	0.23603026	none
109432157	20.72636228	0.654661	0.663687226	0.98639988	0.323936924	0.525731626	none
115263730	358.9107508	-1.345261584	0.635612181	-2.116481754	0.034303855	0.129558901	down
115263719	7.706670353	2.285688716	1.060958335	2.154362372	0.031211765	0.122563272	up
109424301	18.56193889	-3.181379474	0.836953586	-3.801142054	0.000144031	0.00238391	down
109431943	6.315391727	0.143241711	0.954642399	0.150047506	0.880727135	0.944335519	none
109431950	10.12295864	-0.932536371	0.825739356	-1.129335019	0.258756534	0.458915706	none
109431949	11.45236388	-0.937623263	0.81086645	-1.156322675	0.247549197	0.444754807	none
109430298	18.48989628	-0.593248445	0.71951944	-0.824506486	0.409651832	0.608380205	none
109431948	71.70254695	-1.044118983	0.507527285	-2.0572667	0.039660579	0.143198542	down
109430265	8.663574009	-1.729580809	0.902646413	-1.916122177	0.055349546	0.175827886	none
109430284	202.0513302	-2.064972526	0.664566371	-3.107247999	0.001888379	0.016078458	down
109415540	10.93895388	-0.588911225	0.833055804	-0.706928902	0.479610662	0.673408626	none
109430272	16.99247029	-2.001416474	0.844561776	-2.369769187	0.017799193	0.083613715	down
109415541	9.856961875	1.750647666	0.946690857	1.84922845	0.064424832	0.190956281	none
109430282	374.266609	-1.724700544	0.656425407	-2.627412843	0.008603688	0.05003984	down
109430279	15.79752242	0.887574658	0.822037052	1.079725854	0.280264278	0.484005885	none
109415536	7.062083472	0.278314112	0.989341305	0.281312537	0.778470696	0.883197695	none
109415535	30.60565854	-0.369532929	0.727507654	-0.507943699	0.611492827	0.768597443	none
109430248	7.220831307	-0.986524127	0.875760337	-1.126477286	0.25996355	0.460165364	none
109430275	11.44507223	-1.476860717	0.796956978	-1.853124772	0.063864477	0.190532708	none
109430277	9.510470534	1.768617373	1.045417261	1.6917813	0.09068768	0.235844723	none
109430291	17.01125024	0.72745669	0.672032382	1.082472675	0.279042551	0.482837672	none
109430292	7.177331124	1.513017991	0.918845822	1.646650564	0.099629891	0.250453566	none
109430294	24.4341015	-0.891305053	0.62651104	-1.422648599	0.154838048	0.333353746	none
109412409	4.851818401	1.896266649	1.119947821	1.693174105	0.090422332	0.235496985	none
109430321	10.36257557	3.512298339	1.198567675	2.930413036	0.003385117	0.024927413	up
109430345	27.5782347	-0.578010655	0.611669265	-0.944972534	0.344672899	0.545501075	none
109430356	11.15493074	3.695525606	1.283914853	2.878326081	0.003997917	0.028264712	up
109430324	12.30924606	1.471989499	0.829301307	1.774975497	0.075901933	0.211355855	none
109430323	44.58523276	-1.609348764	0.676561408	-2.378717948	0.017372963	0.08261244	down
134286626	10.64405282	-1.831176879	0.830800943	-2.204110257	0.027516591	0.112544763	down
109412457	11.19393513	-2.558860839	0.821119937	-3.116305822	0.001831322	0.015722563	down
134285459	3.980517514	-1.252247121	1.123607706	-1.114487836	0.26506996	NA	none
109412435	9.688533307	1.365255557	0.838622491	1.627973935	0.103530413	0.256436869	none
109412434	118.5826179	-1.551963085	0.549608703	-2.823760024	0.004746391	0.032206353	down
109412455	11.68846798	-1.214336598	0.770361462	-1.576320544	0.114951949	0.275293986	none
134286645	20.79176738	-2.622221968	0.701136774	-3.739957828	0.000184051	0.002822117	down
109430338	10.5029523	-2.251999102	0.836840739	-2.691072503	0.007122271	0.043797023	down
115263758	52.99585448	-1.071874315	0.57416597	-1.866837068	0.061924344	0.187249425	none
109400059	25.67874042	-2.350456933	0.666187726	-3.528220113	0.000418364	0.005163225	down
109400116	32.82856519	-2.143690077	0.591867328	-3.621909801	0.000292436	0.003894017	down
109400125	8.087593356	2.47661991	0.982307665	2.52122629	0.011694662	0.063144043	up
115254340	32.56266649	0.189969498	0.656109245	0.289539432	0.772168609	0.878580538	none
109621592	4.904027174	0.597834158	1.026316983	0.5825044	0.560226979	0.730874386	none
109400105	1.989472428	2.010352762	1.731252704	1.161212778	0.245555379	NA	none
109400102	34.65309664	-1.218657048	0.617502485	-1.97352574	0.048435695	0.16275514	down
109621633	8.253144773	0.70636769	0.854520992	0.826624152	0.408450123	0.608011125	none
134283994	6.18908339	-1.682745407	0.967448404	-1.739364498	0.081970669	0.221359999	none
109400080	4.10202152	-1.223676322	1.124563129	-1.088134841	0.276535585	NA	none
109621587	31.51645151	-0.452627315	0.629637554	-0.718869629	0.472221251	0.665672153	none
109400092	38.58304753	-2.535610481	0.680771859	-3.724611187	0.000195616	0.002973706	down
109621583	3.551224758	-0.145654614	1.146757194	-0.127014345	0.898929045	NA	none
109400082	474.0275107	-0.533765404	0.597036279	-0.894025075	0.371308475	0.575762003	none
109621546	4.867924614	0.692735584	1.015711915	0.682019747	0.495226464	0.686801933	none
109621585	21.62580586	-1.10995511	0.683264786	-1.624487508	0.104271804	0.257888295	none
115254326	2.628322592	1.654921465	1.397556249	1.184153744	0.236352209	NA	none
109400079	3.647952444	-1.456937959	1.168014628	-1.247362768	0.212264512	NA	none
109400111	17.01877906	-0.020089731	0.692556141	-0.02900809	0.976858138	0.990561559	none
109621625	544.885877	-0.766397609	0.62540214	-1.225447693	0.220406587	0.41305827	none
115253921	5.097224615	0.861815614	1.030047049	0.836675971	0.40277473	0.603318769	none
109400128	313.2901547	-0.151897782	0.535225701	-0.283801361	0.776562611	0.882163172	none
109621635	5.262932277	0.643751081	0.986582978	0.652505765	0.514074955	0.700059012	none
109621632	1616.527322	-0.352206271	0.559345737	-0.629675436	0.528906957	0.709079652	none
109400064	5.369032328	0.062619997	0.972339047	0.064401401	0.948650615	0.976609755	none
115254318	73.74661611	-0.732283198	0.552584498	-1.325196781	0.185105893	0.372949416	none
109400097	31.9690546	-2.158354383	0.677021045	-3.188016676	0.001432523	0.012943866	down
109621577	24.98935359	-0.949308322	0.639017237	-1.485575455	0.137391451	0.310572514	none
109621611	3.421635025	0.516891599	1.353148057	0.381991901	0.702467372	NA	none
134286756	549.3390777	-3.202516154	0.634435128	-5.047822879	4.47E-07	2.20E-05	down
109621606	14.9040598	-2.053102121	0.770619954	-2.664221331	0.007716677	0.046472857	down
109400072	2.877977132	0.461688158	1.384570861	0.33345217	0.738792988	NA	none
109621269	8.645250806	1.061051946	0.889713058	1.192577693	0.233034807	0.429029792	none
109400054	3.385616535	1.285696002	1.28897445	0.997456545	0.318542956	NA	none
109400055	21.76475098	-0.028638691	0.641534578	-0.044640915	0.96439353	0.983553666	none
109621569	222.0574976	0.511995714	0.636394022	0.804526279	0.421093099	0.618740784	none
109430404	8.227219738	0.412349543	0.825547108	0.499486389	0.617436773	0.770599384	none
109408866	19.56288273	-1.091134537	0.682892788	-1.597812359	0.110084743	0.267883551	none
109430401	7.984105562	-0.307943312	0.901663302	-0.341528053	0.73270609	0.855105427	none
134285485	8.733561087	3.235859469	1.073124717	3.015361977	0.002566727	0.020338586	up
109413270	31.9255466	1.310796281	0.683319919	1.918276118	0.055076009	0.175688125	none
134291181	2.072289212	0.162578409	1.536719704	0.105795747	0.915744411	NA	none
109415405	12.90713174	1.494292991	0.771418652	1.937071377	0.052736619	0.17074324	none
109405114	23.43192872	0.541075037	0.634039272	0.853377796	0.39344983	0.593647643	none
109415407	7.011415806	0.093682158	0.911224532	0.102809082	0.918114497	0.961156189	none
109410081	76.53581699	-1.168957509	0.588052067	-1.987846953	0.046828619	0.15948747	down
109430224	70.86662581	-0.27489361	0.538447287	-0.510530216	0.609680051	0.767408224	none
109410077	3.659255674	2.241458304	1.321624313	1.695987492	0.089888249	NA	none
109410076	8.416639835	1.091618915	0.842777002	1.295264242	0.19522909	0.383103289	none
109410075	5.325421997	1.029821909	1.027789234	1.001977716	0.316354356	0.52020758	none
109410072	3951.291303	-0.162808457	0.540366001	-0.301292931	0.763191131	0.87369202	none
109430213	9.561372189	-1.909299755	0.826757897	-2.309381938	0.020922396	0.093925384	down
109430214	4.408863519	1.361028586	1.121588216	1.213483315	0.22494509	NA	none
109410069	2.33220933	1.446258884	1.463650833	0.988117419	0.323095146	NA	none
115264785	10.9606478	-0.826038847	0.875708455	-0.943280658	0.345537367	0.54613715	none
109430448	0.698660665	2.62085409	2.735783457	0.957990328	0.338067636	NA	none
109432139	6.295621358	1.974729855	1.099750488	1.795616257	0.072555569	0.206508277	none
109432132	4.145396213	0.592681848	1.086014338	0.545740353	0.585244429	NA	none
109432116	4.736972818	-0.063114641	1.024207623	-0.061622898	0.950863142	0.977565164	none
109432118	10.49558075	-0.127557894	0.804865031	-0.158483583	0.874075756	0.94159864	none
109430360	29.03073659	-0.140967619	0.629044758	-0.224097915	0.822681115	0.907768383	none
109432134	4.844018694	-1.129939866	1.027298114	-1.099914281	0.271369472	0.474427774	none
109430195	38.45608442	0.7388198	0.697676477	1.058971923	0.289612567	0.495309004	none
109432169	7.303346703	0.535517692	0.87684103	0.610735211	0.541374891	0.716981945	none
109430140	14.49136031	-1.107007251	0.769851171	-1.437949688	0.15044833	0.327918001	none
109430124	4.550119063	-1.383587559	1.170729179	-1.181816926	0.23727835	NA	none
109430725	4.862037151	0.867049124	1.078497247	0.803941898	0.421430531	0.618866891	none
109430032	8.140650631	-4.863318543	1.400579867	-3.472360739	0.000515903	0.005925721	down
115253993	10.36482347	0.13630392	0.773945003	0.17611577	0.860202992	0.932896203	none
109429924	8.214290299	-1.016119296	0.879108552	-1.155851906	0.247741737	0.444754807	none
109430726	3.274227556	-0.737120547	1.169584188	-0.630241546	0.528536561	NA	none
109430733	18.60232088	-1.157008019	0.683902125	-1.691774271	0.090689021	0.235844723	none
109430732	22.44744237	-2.878808752	0.822855254	-3.498560336	0.000467777	0.005597524	down
109429778	69.4457238	-2.212705992	0.720782956	-3.069864477	0.002141559	0.017720234	down
109429762	79.20373432	1.099280348	0.680319754	1.615828941	0.106131302	0.261053523	none
109430715	22.65497755	-1.4193551	0.67440047	-2.104617603	0.035324608	0.132122241	down
109429722	9.624525699	0.609769134	0.801709438	0.760586198	0.446904266	0.643993047	none
109430713	58.2219103	0.263795256	0.628501047	0.419721267	0.674689087	0.817062105	none
109430742	10.0204562	0.69015698	0.849805391	0.812135328	0.416713984	0.615000388	none
109429542	7.246112221	0.874832388	0.91625664	0.954789684	0.339684065	0.540746498	none
109399928	13.05518483	-0.211305649	0.718400637	-0.294133437	0.768655941	0.876433634	none
109399943	3.782285419	-0.434214739	1.12488144	-0.386009337	0.699489753	NA	none
115267078	14.11474591	-0.169982492	0.693343523	-0.245163453	0.806329873	0.900234303	none
115267077	33.64416097	-1.866460516	0.627244035	-2.975652875	0.002923656	0.022438448	down
109399934	4.241060286	1.638717582	1.137940145	1.440073618	0.149846572	NA	none
109399954	17.16534888	-0.223246066	0.680245656	-0.328184478	0.742772183	0.861742244	none
109399952	2.921275156	-1.223567766	1.312496341	-0.932244706	0.351210076	NA	none
109399951	18.08013966	-1.622459229	0.74232999	-2.185630717	0.028842633	0.11675498	down
109399955	4.145339408	-0.86748995	1.082125148	-0.801653996	0.422753134	NA	none
109399939	2.130092495	1.239293668	1.529879312	0.810059759	0.417905831	NA	none
109399958	48.26460391	-2.522779877	0.635966029	-3.96684691	7.28E-05	0.001465699	down
109425384	32.47451294	-0.844264329	0.594375282	-1.420423014	0.155484567	0.334178602	none
115267097	5.449894204	-0.14149166	0.99271361	-0.142530191	0.886661234	0.945380521	none
109425278	9.317416197	2.615530273	0.994821924	2.629144181	0.008560006	0.049879248	up
109399856	2.694571037	2.511490393	1.539370417	1.631504909	0.102783825	NA	none
109399865	12.84163806	-1.211621853	0.726530573	-1.667681853	0.0953789	0.242695447	none
109399873	2.819871219	1.256077655	1.314637941	0.955455199	0.339347551	NA	none
109425367	4.023124498	1.19159688	1.129427219	1.055045301	0.291404607	NA	none
134285525	6.013649622	-3.286085849	1.277966386	-2.571339814	0.010130587	0.056776169	down
115267089	12.4869425	-0.711936642	0.906441039	-0.785419692	0.432207539	0.630250762	none
115267045	17.03400175	1.627517938	0.705339774	2.30742402	0.021031193	0.094175079	up
115267037	32.43888611	1.083240941	0.604032887	1.793347622	0.072917357	0.206784051	none
109425348	25.7676106	-0.387576441	0.610488854	-0.634862437	0.525518138	0.707093253	none
109428605	4.77016304	-1.480284565	1.153312703	-1.283506686	0.199314619	0.387471119	none
109425340	64.10166049	-1.861719808	0.556800247	-3.343604493	0.000826975	0.008640552	down
109425339	7.683715157	-1.610449654	0.918784073	-1.752805368	0.079635422	0.217310218	none
109425322	6.19492404	1.957726111	1.006794899	1.944513339	0.051833578	0.168679527	none
109419806	5.306956572	-1.569412177	1.051282696	-1.492854571	0.135475259	0.308268804	none
109419814	14.92886066	-0.943410249	0.73879292	-1.276961682	0.201615776	0.390018065	none
109425310	6.610526373	-0.134010954	0.892657844	-0.150125779	0.880665382	0.944335519	none
109425308	4.863747431	1.209035249	1.04312507	1.159051089	0.246435361	0.443493774	none
109425240	11.64580604	-0.344593634	0.839900448	-0.41027914	0.681601192	0.820828113	none
109412286	2.787907869	-0.966233809	1.273412017	-0.758775475	0.447986879	NA	none
109425251	2.748131687	1.72685564	1.386838209	1.245174548	0.213067596	NA	none
109412297	6.806393058	0.620726496	0.904559889	0.686219346	0.4925748	0.684927414	none
109425246	2.344148037	2.276694989	1.589817461	1.432048046	0.152130072	NA	none
109399056	4.752924001	2.231829178	1.157919622	1.927447412	0.053923896	0.173371306	none
109425244	21.00051774	0.332578705	0.669547034	0.496721945	0.619385145	0.772047131	none
109399052	7.928520271	-0.425261313	0.864325933	-0.492014987	0.622708749	0.774994514	none
109623010	16.08932648	0.886164683	0.735108412	1.205488426	0.228014803	0.422842112	none
134285544	10.68704557	0.250428595	0.81237461	0.308267383	0.757878883	0.871560715	none
109411869	14.1504921	1.745286704	0.770954562	2.263799697	0.023586437	0.101019541	up
109412718	4.761607231	-1.917995619	1.084748322	-1.76814804	0.077036158	0.212675037	none
134285541	3.721034176	-1.7545659	1.207790922	-1.452706647	0.146305221	NA	none
109412716	16.25338083	0.406951476	0.748663965	0.543570273	0.586737221	0.750532046	none
109412721	4.891670008	0.719958793	1.031247635	0.698143461	0.485087481	0.67848442	none
109411863	10.39997153	1.847166521	0.838573226	2.202749222	0.027612429	0.112806486	up
109412731	29.12814932	0.535128492	0.599273292	0.892962359	0.37187733	0.575762003	none
109411856	44.25201043	0.326923487	0.547856004	0.596732507	0.550685986	0.72402738	none
109412740	146.4706164	-1.978257961	0.538155009	-3.676000276	0.000236919	0.00338049	down
109411886	1.99110189	-1.250886576	1.478184204	-0.846231865	0.397423409	NA	none
109412743	120.7742809	-1.838221355	0.751445049	-2.446248541	0.014435145	0.07314633	down
115259545	12.33362163	-0.950488059	0.739347726	-1.285576497	0.198590904	0.386913631	none
115256944	81.2402312	1.002947752	0.751951321	1.333793457	0.182271556	0.36912856	none
109400400	1.536745553	2.571869692	1.901394957	1.352622549	0.176176245	NA	none
109399857	3.738653005	2.296113815	1.326053688	1.731539105	0.083355657	NA	none
134287274	8.828083936	-6.934268564	1.461963512	-4.74312013	2.10E-06	7.69E-05	down
109622450	7.193760509	-0.728336878	0.947748999	-0.768491319	0.442195346	0.640857576	none
109400504	6.354000572	-0.000263623	0.916852769	-0.00028753	0.999770584	0.999980031	none
134285572	117.9646151	-3.272718625	0.591657256	-5.531443402	3.18E-08	2.34E-06	down
134287320	58.30822345	-3.013742065	0.771587827	-3.905896332	9.39E-05	0.001711617	down
109400507	9.616138165	1.215648739	0.891746797	1.363221874	0.172812596	0.356760757	none
134285580	3.773394533	1.413905008	1.192248286	1.185914901	0.235655908	NA	none
109417800	13.21677918	1.293226968	0.816624784	1.583624443	0.113279208	0.272821573	none
109400499	5.242508005	0.478276392	1.034241686	0.462441611	0.643764665	0.791622515	none
109400498	5.634072502	-0.523331669	0.983309442	-0.532214628	0.594577353	0.756245282	none
115259554	8.730203972	-1.763510077	0.856616869	-2.058691746	0.039523777	0.142996139	down
109400529	1.809852832	0.87304475	1.557740221	0.560455933	0.575168489	NA	none
115259650	7.228517405	-0.764468187	0.880749504	-0.867974587	0.385408245	0.58689424	none
115259649	16.87148643	-0.781433409	0.666689605	-1.172109783	0.241152982	0.436982691	none
109417729	18.19037715	-0.038921015	0.66027605	-0.05894658	0.952994657	0.977588913	none
109408290	2.979531921	-0.358420292	1.212073307	-0.295708427	0.767452761	NA	none
109400482	4.398635092	1.377588122	1.160186753	1.187384806	0.235075871	NA	none
109623050	2.521219912	1.146463946	1.408260092	0.814099578	0.415587908	NA	none
109621642	9.062845199	0.06173597	0.813490731	0.075890195	0.939506458	0.973590367	none
109411406	7.69783094	-0.831963793	0.888651242	-0.936209566	0.349165299	0.550397636	none
109623054	4.366228237	-0.951821724	1.06557171	-0.893249806	0.371723411	NA	none
109417290	6.037518601	-0.924112995	0.921805199	-1.002503562	0.316100447	0.520031483	none
109417287	37.14402244	-4.415705186	0.783740016	-5.634145377	1.76E-08	1.56E-06	down
109417286	4.305095098	2.079041462	1.213092573	1.713835785	0.086558889	NA	none
109425514	16.88770736	2.040450591	0.740321009	2.756170047	0.005848258	0.03780024	up
109425515	3.806530912	0.741550908	1.128086933	0.657352626	0.510954205	NA	none
115259484	2.602778565	0.619782111	1.32473905	0.467852224	0.639890271	NA	none
115259608	4.256304745	1.30832163	1.112949247	1.175544737	0.23977685	NA	none
109416957	16.02495707	-1.175501374	0.753405237	-1.560251132	0.118700547	0.281041	none
109402364	2.443904191	0.00485239	1.325865275	0.003659791	0.997079916	NA	none
109416956	5.888934851	0.706675593	0.980307368	0.72087145	0.47098861	0.664638111	none
134285599	12.04612582	-1.148458262	0.79228027	-1.449560598	0.147181091	0.324611518	none
109416915	21.36486286	0.610439896	0.637470467	0.95759714	0.338265942	0.539701787	none
134285605	29.42929277	-3.114603291	0.651530379	-4.780442157	1.75E-06	6.95E-05	down
109415615	15.56782615	-0.075765525	0.697206412	-0.10867015	0.913464119	0.959689266	none
109425522	30.63498622	0.006173815	0.703557992	0.008775133	0.992998547	0.99770002	none
115254040	23.0814662	-3.533370051	0.729672096	-4.842408078	1.28E-06	5.38E-05	down
109415611	74.61285916	-2.584757766	0.655730785	-3.941797193	8.09E-05	0.001548397	down
109415608	15.80224836	2.87498156	0.817454262	3.516993785	0.000436464	0.005312562	up
109398975	15.22848548	-1.546115742	0.742238963	-2.08304309	0.037247296	0.137427003	down
109399006	1.384661834	1.106109424	1.859397461	0.594875193	0.5519269	NA	none
109429328	45.27285899	-1.070900851	0.560288089	-1.91133967	0.055960944	0.176488747	none
109425506	4.867368742	-0.532222931	1.015981052	-0.523851237	0.600382013	0.759754588	none
109400928	4.323942519	2.54757317	1.25591582	2.02845854	0.042513471	NA	up
109400918	3.179905684	-2.432572689	1.314120435	-1.851103312	0.064154692	NA	none
134285628	2.121191933	3.095229906	1.756472023	1.762185714	0.078037925	NA	none
109429307	59.42850314	1.820956584	0.582744699	3.124793049	0.001779302	0.015446783	up
109400865	18.6222233	2.828055583	0.7544568	3.748465894	0.00017792	0.002786738	up
109429359	11.79916172	-0.378980372	0.729902973	-0.519220207	0.603607189	0.762201137	none
115259581	9.534049165	3.862786898	1.126451982	3.429162503	0.000605447	0.00678637	up
109400818	10.58015055	1.205619604	0.808959403	1.490333878	0.136136469	0.308901584	none
109398210	25.80540449	-0.287794135	0.609916661	-0.471858129	0.637028056	0.786734092	none
115263769	4.431959293	-1.459246399	1.099656072	-1.327002538	0.184507843	NA	none
109398222	9.060311409	1.680871095	0.90830917	1.850549515	0.064234388	0.190956281	none
115259414	34.80043545	1.161289392	0.647383832	1.793818961	0.07284207	0.206736066	none
115259822	3.212712167	-0.112437949	1.182313798	-0.095099921	0.924235461	NA	none
109398214	1.786088818	3.937082769	1.867258467	2.108483018	0.03498923	NA	up
109398221	7.3662849	0.509463887	0.881819706	0.577741554	0.56343862	0.733443437	none
109429297	1.360441386	2.380846605	1.964395977	1.211999328	0.225512638	NA	none
109429298	6.468110924	-1.218472134	0.919243815	-1.325515727	0.185000157	0.372949416	none
109429300	6.518041319	1.123154986	0.949165256	1.183308153	0.236687043	0.431914222	none
134283972	1.894726914	1.015668615	1.541027779	0.659085208	0.509841054	NA	none
109416831	58.925935	-1.617605727	0.594545122	-2.7207451	0.006513497	0.041124429	down
109412595	3.357490797	0.040644371	1.170662189	0.034719129	0.972303708	NA	none
109397298	14.46698767	0.95733396	0.716425826	1.336263889	0.181463035	0.368004491	none
109412594	7.563837852	1.23204952	0.893955197	1.378200522	0.168141386	0.349505158	none
109412581	20.52733959	0.824946125	0.675035597	1.22207796	0.221678147	0.414345117	none
109412580	10.56637993	-0.766711833	0.786551273	-0.974776673	0.32967105	0.529807106	none
109397016	2.920480183	0.978303697	1.316743556	0.742972078	0.457498585	NA	none
109412577	9.003082514	-0.40379567	0.808045104	-0.499719221	0.617272797	0.770599384	none
109396991	10.06964169	0.1290531	0.863813906	0.149399193	0.881238649	0.944335519	none
134285649	12.3118976	0.845358325	0.77501504	1.090763767	0.275376844	0.47930456	none
109397026	8.501863465	0.174175647	0.858042156	0.202991945	0.839141328	0.919059549	none
109397080	45.18647099	-1.023771584	0.658592379	-1.554484408	0.120068913	0.283333837	none
109400757	3.374977395	1.618250095	1.254723349	1.289726613	0.197145596	NA	none
109400736	311.2271671	-0.935731095	0.537382404	-1.741276021	0.081635207	0.221064147	none
109400723	6.575138179	-1.400648758	0.917086004	-1.527281795	0.126690954	0.294856158	none
109414950	9.915890537	0.108322928	0.843440556	0.128429831	0.897808825	0.950116181	none
109397201	6.221946678	0.399661599	0.927588169	0.430861035	0.666569417	0.810779146	none
109622702	3.435443507	3.839751882	1.763900299	2.176853127	0.029491528	NA	up
109622701	11.82274585	3.156032172	1.239340705	2.546541206	0.010879637	0.059652744	up
109398456	16.53190025	-0.057828201	0.684678732	-0.084460343	0.932690432	0.969078765	none
134285657	9.949607833	1.120713899	0.799659169	1.401489462	0.161067757	0.339876591	none
109398472	5.338839315	-0.704982071	0.97110778	-0.725956568	0.467865397	0.661812793	none
109621513	119.0601906	-2.513825044	0.544486585	-4.616872323	3.90E-06	0.000125441	down
109398460	7.581765711	-1.510208856	0.868320748	-1.739229266	0.081994444	0.221359999	none
109398471	4.243881097	-0.973206103	1.089739464	-0.893063099	0.371823383	NA	none
134285667	20.85165673	0.237453079	0.642599697	0.369519439	0.711740586	0.841169555	none
134285664	5.817751492	0.592767746	0.956694918	0.619599556	0.535521459	0.713894245	none
134285668	1.843351598	1.875907862	1.729520274	1.084640573	0.278080878	NA	none
134287549	8.117080215	1.187555003	0.889977364	1.334365403	0.182084133	0.368959953	none
109403741	66.49988927	-0.973506835	0.528002036	-1.843755835	0.065218732	0.192503957	none
109417122	12.06828003	-0.881655871	0.780675004	-1.12935071	0.258749917	0.458915706	none
109417128	319.1644341	-2.588850096	0.544868399	-4.751330966	2.02E-06	7.61E-05	down
109417123	15.89756369	0.971927428	0.73907095	1.315066473	0.188487563	0.377267595	none
109424334	2.704314733	1.169266724	1.331603945	0.878088961	0.379895443	NA	none
109623070	184.9183907	-1.377478316	0.608330139	-2.264359808	0.023551994	0.100994143	down
109414930	6.28767324	-0.594220981	0.938712995	-0.633016678	0.526722752	0.707490325	none
109408326	2.706424641	0.278518493	1.276717983	0.21815193	0.827310737	NA	none
109623083	3.510021273	0.063129946	1.143799046	0.055193214	0.955984535	NA	none
109416865	164.4446935	-1.144376092	0.496395265	-2.3053727	0.021145709	0.094449056	down
109416868	3.797215352	2.328069088	1.28535995	1.811219564	0.070106871	NA	none
109623096	36.16680132	2.494605433	0.647780191	3.851006047	0.000117634	0.002052503	up
109623098	15.97462064	-0.532131581	0.734928151	-0.724059325	0.469029315	0.663194344	none
109421114	20.42203308	-0.043006589	0.629507987	-0.068317782	0.94553267	0.976609755	none
109421097	51.84223356	-0.793238762	0.625876014	-1.267405596	0.2050103	0.394002432	none
109413900	101.7785659	-3.548585908	0.562973211	-6.303294438	2.91E-10	4.69E-08	down
109413902	80.81710221	-1.345859788	0.579267286	-2.323383038	0.020158584	0.09165816	down
134291967	53.5979371	-3.11200406	0.660018363	-4.715026485	2.42E-06	8.61E-05	down
134285710	1591.52967	-1.142159577	0.599604662	-1.904854397	0.056799001	0.177096884	none
134285711	20.91189726	-4.096313867	0.835887104	-4.900558756	9.56E-07	4.28E-05	down
109403613	4.20530076	0.620933187	1.078480185	0.57574835	0.56478529	NA	none
109409079	4.337787972	0.430486853	1.055346523	0.407910429	0.683339436	NA	none
109409078	11.24059	-0.014499064	0.767928304	-0.018880753	0.984936234	0.995560007	none
115257405	5.228487687	0.688752126	1.009399808	0.682338277	0.495025075	0.686791545	none
115257821	5.467234446	0.733708489	0.975204174	0.752363975	0.451832205	0.648456106	none
109409086	5.941185361	-0.810071749	1.067400339	-0.758920266	0.447900255	0.644571329	none
134287608	8.566542111	-2.149563356	2.398229951	-0.896312447	0.370085913	0.574427829	none
109408847	16.70875463	-0.375517997	0.678466594	-0.553480451	0.579934463	0.745329415	none
109414772	12.91779834	-0.956050175	0.725621863	-1.317559771	0.18765106	0.376364697	none
109414745	14.34961253	1.143722127	0.743660885	1.537961925	0.124057925	0.291002099	none
109430017	5.384780349	0.649625806	0.974826553	0.666401428	0.50515455	0.693196776	none
109414744	3.475704419	1.326136935	1.255221575	1.056496288	0.290741536	NA	none
115267359	3.725400395	1.804107108	1.224487568	1.473356819	0.140654847	NA	none
115253904	1.936005824	1.930552811	1.66518827	1.159360083	0.24630944	NA	none
109430033	3.989607112	1.926461259	1.205295011	1.598331728	0.10996917	NA	none
115253499	6.654620613	-0.307480791	0.913928577	-0.336438535	0.736540195	0.857602028	none
109430001	15.47268	2.897406261	0.853546204	3.394551165	0.000687412	0.007585088	up
109416369	14.53278461	3.704427219	0.932448926	3.972793701	7.10E-05	0.001446003	up
109416373	7.754665899	1.823616039	0.918676116	1.98504784	0.047139149	0.160083285	up
109416397	14.37804374	0.012781003	0.70709608	0.018075341	0.98557875	0.995560007	none
109417326	7.704401654	-2.167981149	1.026233148	-2.112561999	0.034638274	0.130104737	down
115253603	1.326015417	-0.546045537	1.826113469	-0.299020596	0.764924331	NA	none
134283925	2.250241162	-0.619621938	1.459675202	-0.424493022	0.671206293	NA	none
115269313	3.414914104	2.22829871	1.355339377	1.64408911	0.100157797	NA	none
109408281	2.443904191	0.00485239	1.325865275	0.003659791	0.997079916	NA	none
109415271	7.421008708	2.56083477	1.051396026	2.43565194	0.01486498	0.074472079	up
109415311	301.431379	-0.405954455	0.68495035	-0.5926772	0.553397203	0.726244125	none
109405430	2.004792313	3.006754457	1.773948644	1.694950114	0.090084885	NA	none
109405419	2.95793462	2.662902067	1.509621609	1.763953332	0.077739837	NA	none
109408271	2.589106463	-0.656149942	1.367337261	-0.47987425	0.631316812	NA	none
109405429	32.62336174	5.662485006	1.201228991	4.713909711	2.43E-06	8.61E-05	up
109408289	104.5912533	-1.275347567	0.661539669	-1.927847453	0.053874103	0.173371306	none
115269183	12.95742502	0.293098851	0.710259897	0.412664226	0.679852638	0.820505554	none
109405422	5.150681543	0.113981132	0.983327994	0.115913645	0.907720982	0.956889201	none
109405451	7.58631647	1.622179848	0.907600676	1.78732772	0.073884536	0.20869141	none
109405452	39.54138269	-0.314167348	0.675405205	-0.465153874	0.641821268	0.790174116	none
109405479	2.959898172	1.390334706	1.344614314	1.034002607	0.301134945	NA	none
109405443	21.45419372	-0.678371549	0.674788024	-1.005310593	0.314747316	0.518527903	none
109405470	4.643150013	-0.95496664	1.113721966	-0.857455154	0.391193389	0.592906503	none
109405471	29.73884441	-0.512127563	0.592946143	-0.863699967	0.387752732	0.58934331	none
109402430	9.309745363	0.229457526	0.806721875	0.284432012	0.77607933	0.882163172	none
109423544	9.885967363	-1.239904312	0.789734328	-1.570027118	0.116408803	0.277732002	none
109423538	75.73429513	0.162003059	0.715166199	0.22652505	0.820793078	0.906636967	none
109402443	31.50106166	1.380870183	0.867781255	1.591265282	0.111549887	0.27043785	none
109423532	56.10318073	-2.183425689	0.599931817	-3.639456399	0.000273214	0.003701106	down
115260811	25.94592088	-0.63914666	0.618918036	-1.032683851	0.301751873	0.507023309	none
115260809	10.11892786	0.940808844	0.800372486	1.17546375	0.239809232	0.435864783	none
115260814	6.476485124	1.308468575	0.938591781	1.394076319	0.163294559	0.342850817	none
109402406	5.87872933	-0.139764918	0.940095722	-0.148670944	0.88181329	0.944335519	none
115268757	7.168043861	2.567944293	1.028631067	2.496467758	0.012543707	0.066017549	up
109402435	34.97159831	-1.007662335	0.567140216	-1.77674287	0.075610555	0.210788093	none
134285745	128.0587136	-1.094562099	0.488780636	-2.239372875	0.025131665	0.105845846	down
109402465	8.940938011	2.234600951	1.160146646	1.926136629	0.054087316	0.173687464	none
115264094	5.772544176	-0.710914669	0.944848167	-0.752411545	0.451803606	0.648456106	none
109400247	5.042218311	2.336144257	1.155575001	2.02162928	0.043214665	0.151550835	up
109423610	1.819521103	-2.029645693	1.64264832	-1.235593564	0.216609678	NA	none
109400253	3.622253386	2.241350861	1.329723664	1.685576426	0.091877413	NA	none
115265081	2.511904352	4.446245764	1.730917072	2.568722579	0.010207414	NA	up
109423617	1.840398556	3.996932923	1.861755107	2.146862875	0.0318042	NA	up
109400264	6.657338748	5.850051828	1.483465743	3.943503148	8.03E-05	0.001548397	up
109423629	3.430488459	-0.781072439	1.184680518	-0.659310613	0.509696329	NA	none
109400267	4.62816555	-1.125109754	1.06972421	-1.051775536	0.292902546	0.497821889	none
115264125	11.45323666	1.590518917	0.802517472	1.981911887	0.047489103	0.160655591	up
115264141	6.599811808	-0.338783276	0.894618372	-0.378690274	0.704917877	0.836175191	none
109423622	17.06451295	-0.328788587	0.657128491	-0.500341397	0.61683471	0.770599384	none
109423623	4.684720679	-1.016833469	1.069862201	-0.950434054	0.341891747	0.542797207	none
115264135	40.03219806	2.745488656	0.733741808	3.741763965	0.000182733	0.00281409	up
115264136	17.90539688	0.670983469	0.651501768	1.02990276	0.303055655	0.507611914	none
115264134	1.456816362	-0.987520855	1.739778953	-0.56761283	0.570297894	NA	none
109411053	4.272753993	-0.913596764	1.062416752	-0.859923154	0.389831404	NA	none
109414894	24.16611377	-0.076182876	0.719538491	-0.105877416	0.915679612	0.959689266	none
134285768	6.307702077	2.369196525	1.066864834	2.220709175	0.026370666	0.109245494	up
109415927	59.42542689	1.098201659	0.545567716	2.012952062	0.044119673	0.15305767	up
109415925	3.469341901	2.258579444	1.371621342	1.646649389	0.099630133	NA	none
109415920	4.977061778	-0.004488755	1.013807218	-0.004427621	0.996467281	0.999854705	none
109415919	3.604664367	4.935752845	1.619924783	3.046902485	0.002312127	NA	up
109411499	12.73335389	0.96997784	0.759046767	1.277889429	0.201288416	0.390018065	none
109411497	61.98531058	1.739065357	0.612556891	2.839026682	0.004525137	0.030942155	up
115264342	2.029399461	0.532995775	1.482390313	0.359551577	0.719182501	NA	none
109402949	63.54323678	2.165050364	0.626400643	3.456334839	0.000547575	0.006216376	up
109416080	6.861952192	2.934756465	1.277121673	2.297945863	0.021564871	0.095597962	up
109416077	5.833326789	2.295913506	1.260779692	1.821026719	0.068602795	0.198522142	none
109416100	2.590468527	1.761662152	1.70110208	1.035600493	0.300388562	NA	none
109402946	6.828890297	0.41383884	0.881419652	0.46951397	0.638702301	0.787703187	none
115264192	2.992794207	1.460703346	1.35061245	1.081511832	0.2794695	NA	none
109402928	2.951590723	1.864749884	1.358463959	1.372689994	0.169848741	NA	none
109416065	3.614595585	1.729988314	1.253273389	1.380375846	0.167470953	NA	none
109415699	17.88854603	0.17365823	0.668893697	0.259620073	0.795156851	0.893756062	none
115264212	2.482060887	-2.014192702	1.445092904	-1.393815371	0.163373365	NA	none
109414593	31.95937528	2.936810287	0.660496198	4.446369707	8.73E-06	0.00025778	up
109424850	2.709453109	0.250680072	1.286554114	0.194846116	0.845513419	NA	none
109424846	3.064961875	1.94708039	1.389237325	1.401546269	0.161050782	NA	none
109414601	9.050920619	-1.007391491	0.802023948	-1.25606161	0.209093634	0.39860584	none
109414609	65.65717054	-1.116699844	0.551859256	-2.023522901	0.043019265	0.151059637	down
109414612	66.72375458	-0.380477063	0.58639574	-0.648840088	0.516441743	0.701663465	none
109424830	15.08180015	0.146809731	0.688929982	0.213098188	0.831250378	0.91295778	none
109414622	4.089734598	-0.434002477	1.067919238	-0.406400093	0.684448652	NA	none
134285785	10.91738346	0.142740213	0.846437225	0.168636502	0.866082568	0.936691406	none
109424818	6.684836741	0.361353626	0.908694143	0.397662546	0.690878949	0.82682148	none
115264218	2.531138472	3.365507198	1.752772037	1.920105482	0.054844577	NA	none
109424794	82.48410703	4.992746512	2.656924713	1.879144895	0.060224711	0.18436986	none
109424806	2.908716341	3.586670704	1.808064853	1.983706888	0.047288525	NA	up
109424792	29.13749439	-2.63011771	0.720192099	-3.651966905	0.000260239	0.003606234	down
115253692	181.6223789	-2.327141578	0.597430852	-3.89524841	9.81E-05	0.001772774	down
109404186	1.669232765	1.685043054	1.765035902	0.954679195	0.339739954	NA	none
109413322	3.631069878	0.638693598	1.15263181	0.554117622	0.579498351	NA	none
109413324	5.437875622	1.507039152	1.040584395	1.448262302	0.147543706	0.32499988	none
134287821	4.106321258	-0.722858622	1.072239056	-0.674158079	0.500210818	NA	none
134285788	2.18109648	3.133975096	1.739042571	1.802126727	0.07152547	NA	none
134287865	19.21212151	-2.998969628	0.809026046	-3.706888848	0.000209821	0.003049609	down
109413335	36.26134215	0.600515249	0.604612511	0.993223325	0.320601134	0.524270182	none
109404021	4.366285042	0.44259023	1.069627149	0.413779915	0.679035295	NA	none
109404012	12.47525194	-1.103588119	0.766363179	-1.440032805	0.149858118	0.32765275	none
109432047	3.08140766	-1.302189191	1.249968096	-1.041777943	0.297514643	NA	none
109432062	16.07984088	-0.310549147	0.718893199	-0.431982314	0.665754268	0.810065825	none
109404038	22.2397478	-0.21687279	0.656584674	-0.330304374	0.741169988	0.860657686	none
134287890	5.095496015	-0.178859928	1.215508616	-0.147148219	0.883015031	0.944335519	none
109404016	4.157325243	-0.043702474	1.058260232	-0.041296529	0.9670595	NA	none
109404017	12.77221031	0.743192925	0.730281977	1.017679401	0.30883034	0.51289557	none
109432065	4.430828899	-0.037680281	1.047889291	-0.035958265	0.971315637	NA	none
134285824	6.185325698	-0.829280397	0.907708055	-0.913598147	0.36092804	0.564109441	none
109412786	2.346686082	2.160596195	1.582755095	1.365085604	0.172226146	NA	none
109412787	48.33762406	-1.230417018	0.65186676	-1.887528394	0.059089291	0.181521482	none
109412791	4.761547278	2.216547271	1.18873751	1.864622974	0.06223427	0.18776302	none
109417027	5.162795114	1.677390589	1.068831951	1.569367932	0.116562232	0.277732002	none
109417026	7.249672443	-0.956780867	0.860151513	-1.112339922	0.265992025	0.468029684	none
109404030	2.641787038	-1.198687822	1.371654831	-0.873899027	0.382173245	NA	none
109403860	6.677692345	-0.202614662	0.88864718	-0.228003494	0.819643524	0.906636967	none
115268552	4.272863108	0.949518625	1.129939521	0.840326944	0.400725098	NA	none
109403857	156.1129362	-2.748620466	0.585571324	-4.693912341	2.68E-06	9.40E-05	down
109403851	12.51059528	0.55052095	0.738496083	0.745462247	0.455992326	0.653367645	none
134285831	45.00810637	1.130919	0.622031399	1.818105969	0.069047938	0.199321757	none
134285834	6.969935037	0.540907293	0.89258373	0.606001739	0.544513598	0.719411017	none
109412833	0.77683814	1.383753866	2.337769139	0.591912111	0.553909444	NA	none
115254408	2.411188773	2.296072929	1.928481326	1.190611959	0.233805955	NA	none
115254407	100.573639	-0.073901395	0.722883958	-0.10223134	0.918573053	0.961177475	none
109412838	2.916227574	0.989990267	1.344505489	0.736322964	0.461534174	NA	none
109412847	5.994832011	0.23687065	0.956253111	0.247707063	0.804361067	0.899843212	none
109417418	3.914857734	1.04769666	1.143976174	0.915837833	0.359751957	NA	none
109417255	5.531004902	1.205422734	1.027215006	1.173486297	0.240600849	0.436582073	none
109405203	5.958673889	0.977571008	0.989641006	0.98780366	0.323248815	0.525545777	none
109405220	22.35935278	0.739070069	0.6511269	1.135063024	0.256348913	0.456298893	none
109405207	9.311368102	-0.641728661	0.839637576	-0.76429245	0.444692983	0.643161514	none
109411721	10.12326159	0.935284627	0.802885752	1.164903754	0.244057954	0.440597998	none
109420649	14.32227352	-1.006495317	0.73272227	-1.373638224	0.169554024	0.351778244	none
109411723	11.28031508	1.412997453	0.838926104	1.684293105	0.092125037	0.238276582	none
109421195	5.42339887	1.249526902	1.049614553	1.19046263	0.233864609	0.429029792	none
109421495	5.631779055	1.489793197	1.034108857	1.440654131	0.14968242	0.327470741	none
109420443	1319.601846	-0.253469617	0.553588808	-0.457866224	0.647048554	0.794125426	none
109411839	11.86870282	0.592733245	0.833791318	0.710889203	0.477152897	0.670724207	none
109420460	8751.508994	-0.357206457	0.727847174	-0.490771236	0.623588256	0.77581651	none
109420459	821.7477464	-1.183661339	0.674779212	-1.754146123	0.079405472	0.217187488	none
109420458	71.59871753	-1.355773765	0.686707678	-1.974309895	0.048346516	0.16275514	down
109411753	742.9423735	-0.089169496	0.577081341	-0.154518071	0.877201263	0.943817398	none
109411751	3.041778046	4.702276024	1.743274217	2.697381731	0.006988711	NA	up
134287342	7.974291235	-0.698760451	0.999301377	-0.699248963	0.484396456	0.678146742	none
109420450	15.67939187	-0.001386755	1.041221315	-0.001331854	0.998937334	0.999980031	none
109411747	4.382523486	1.285755134	1.108327967	1.160085437	0.246014023	NA	none
109420444	12.78351853	-0.547795107	0.81285064	-0.673918528	0.500363112	0.69041143	none
109420448	332.1104639	-2.414677592	0.543762155	-4.44068711	8.97E-06	0.000262495	down
109420449	22.23253019	-0.997517908	0.827350931	-1.205676902	0.227942095	0.422842112	none
109411740	21.83518022	-2.380040673	0.788335111	-3.019072269	0.0025355	0.020226897	down
109411739	9.309906101	1.966368355	0.929550181	2.115397744	0.034396062	0.129558901	up
109411733	93.82558965	-1.049719879	0.758894057	-1.383223216	0.166596433	0.347517413	none
109411734	21.98370349	-0.529049677	0.827700327	-0.63918022	0.522705698	0.704950112	none
109411696	8.29585548	2.756257031	1.014344118	2.717280045	0.006582089	0.041409874	up
109404604	9.273399739	-1.562201022	0.849631839	-1.838679943	0.065962275	0.193911318	none
134287351	23.06474494	-1.577403591	0.664199515	-2.374894222	0.01755398	0.083012279	down
134288815	1.82214425	1.679859764	1.688731331	0.994746608	0.31985952	NA	none
109411701	9.510251657	-0.267943813	0.790530076	-0.338941959	0.734653455	0.856249601	none
134283907	1250.078304	-0.031454296	0.529786083	-0.059371693	0.952656059	0.977588913	none
109411710	1.511201525	0.658785679	1.726460622	0.381581642	0.702771703	NA	none
109411704	21.69575703	-1.951953355	0.641800336	-3.041371661	0.002355029	0.019131913	down
109404625	4.793486511	-0.832829848	1.00795601	-0.826256146	0.408658805	0.608011125	none
109411702	1109.286852	0.008886658	0.542115126	0.016392565	0.986921211	0.996202602	none
134287354	13.81941897	-0.669337267	0.70053232	-0.955469503	0.339340321	0.540578583	none
109411700	3.191901195	0.317007852	1.205211912	0.263030799	0.792526841	NA	none
109411698	18.39952133	-1.818310728	0.727098927	-2.500774874	0.012392192	0.065765439	down
134288820	13.93564231	-1.817963471	0.76203034	-2.385683846	0.017047399	0.081597146	down
134288821	8.673947785	3.27312384	1.061226111	3.084285061	0.00204042	0.017095631	up
109411690	2.997399527	1.376362421	1.302782903	1.056478726	0.290749555	NA	none
109411682	0.671505796	2.549356471	2.552815698	0.998644937	0.317966723	NA	none
109404615	6.433683923	-3.481063241	1.112699428	-3.128484795	0.001757101	0.015367041	down
134283997	24.00096688	-1.369655184	0.720857449	-1.900036112	0.057428381	0.178274605	none
109411683	11.51353521	-1.135617389	0.838645342	-1.354109219	0.175701535	0.360564796	none
109404613	374.843651	-0.997198996	0.543157053	-1.83593123	0.066367828	0.19437127	none
109404611	29.12125524	-0.0722608	0.659053422	-0.109643312	0.91269226	0.959689266	none
109404622	10.50049764	-1.387397182	0.777250905	-1.785005553	0.074260416	0.208754281	none
109404638	10.08023961	0.176325453	0.776197123	0.227165817	0.820294807	0.906636967	none
109416575	21.1098864	1.278719357	0.882235156	1.449408752	0.147223466	0.324611518	none
109429784	3.446810973	0.755886135	1.18623096	0.637216664	0.523983725	NA	none
109429786	7.329626679	0.516486983	0.907005813	0.569441756	0.569056386	0.736425912	none
109398278	5.768612622	3.012369535	1.206493233	2.496797704	0.012532043	0.066017549	up
109429796	8.430179706	0.480528212	0.827998915	0.580348842	0.561679396	0.73196042	none
109429799	13.78167728	-0.488300269	0.707130602	-0.6905376	0.489856173	0.68232696	none
109429800	25.99936028	0.41347018	0.670683928	0.616490365	0.537570929	0.714927938	none
109429811	16.28301821	-0.241343002	0.661215636	-0.364998933	0.715112203	0.844027798	none
109398306	286.7252384	-1.930017567	0.614063394	-3.143026578	0.001672107	0.014806504	down
109429814	13.80089261	0.479759922	0.708529682	0.677120429	0.498329548	0.689044794	none
109429868	129.0015916	-0.139873749	0.603681372	-0.231701284	0.816770034	0.904627723	none
109398299	4.573078128	0.06957547	1.061448747	0.065547649	0.947737969	NA	none
134288831	372.1828022	-2.558548848	0.642156986	-3.984304308	6.77E-05	0.001410093	down
109429836	5.833405467	1.52383286	1.012502949	1.505015724	0.132320034	0.303722005	none
109398292	2.877533627	-0.864120495	1.274232799	-0.678149626	0.497676828	NA	none
109398326	20.67149917	0.571209832	0.648473966	0.880852374	0.378397728	0.581302871	none
109398308	8.637966477	1.86655869	0.882483969	2.115119091	0.034419798	0.129558901	up
109398279	4.100147565	2.439105587	1.307435849	1.865564257	0.062102354	NA	none
109398281	52.69033853	-0.816022044	0.629276366	-1.29676258	0.19471289	0.382552937	none
134288835	4.941981711	2.765473603	1.245027439	2.221214983	0.026336404	0.109245494	up
109429943	17.03477868	1.384004113	0.730236417	1.895282242	0.05805502	0.179559048	none
109429944	69.91443922	-1.242352664	0.545729646	-2.276498395	0.022816197	0.099010582	down
109398321	5.672981537	-2.4458078	1.042156066	-2.346872873	0.018931713	0.08708588	down
109429946	3.665495847	1.778299008	1.233856064	1.441253206	0.149513162	NA	none
109429950	2.603353058	1.607359783	1.417943558	1.133585166	0.256968598	NA	none
109429949	1.999216124	0.510349657	1.467513786	0.347764813	0.728016818	NA	none
109429955	1.735424405	-0.987772867	1.631546323	-0.605421282	0.544899114	NA	none
109429872	6.728451536	3.270155167	1.162451585	2.813153863	0.004905817	0.033034989	up
109415452	2.791374149	1.239735908	1.320001535	0.939192777	0.347631777	NA	none
109429879	12.65693201	-1.367817369	0.817294987	-1.673590798	0.094211048	0.240935403	none
109429880	42.67536716	0.946082466	0.590345554	1.602590991	0.109024984	0.266138176	none
109415445	5.865689767	3.121973023	1.222844051	2.553042655	0.010678642	0.058963702	up
109429883	6.775979565	1.349881206	0.925562981	1.458443384	0.14471837	0.321173224	none
109429888	12.09287266	-0.792266445	0.820586862	-0.965487607	0.33430064	0.5355463	none
109429927	375.1219392	-3.040772643	0.584554739	-5.201861245	1.97E-07	1.13E-05	down
109429534	19.51710275	0.453172205	0.674424221	0.671939398	0.501622278	0.690719622	none
109429540	46.17444089	-0.787372042	0.624490084	-1.26082393	0.20737229	0.396401059	none
109429541	4.145471638	1.180841777	1.109397809	1.064398872	0.287148044	NA	none
109429543	4.386112006	-1.860866099	1.108728348	-1.67837875	0.093273183	NA	none
109429544	20.13469133	1.817425574	0.702582673	2.586778246	0.009687792	0.055078906	up
109429545	10.48578109	-4.815758326	1.167550693	-4.124667438	3.71E-05	0.000853923	down
109429546	8.387972351	-1.146179247	0.846324095	-1.354302984	0.175639734	0.360564796	none
109429914	2.613002707	1.108195323	1.362517202	0.813344097	0.416020801	NA	none
109429555	2.125369116	1.376338619	1.536216359	0.895927589	0.370291438	NA	none
109429556	0.58444638	2.340640849	2.673054184	0.875642874	0.38122421	NA	none
109429977	2.125369116	1.376338619	1.536216359	0.895927589	0.370291438	NA	none
109429984	9.773351811	-1.524102965	0.81503496	-1.869984774	0.061485932	0.186753038	none
109429983	2.568399424	4.479577525	1.755344682	2.55196462	0.01071174	NA	up
115268325	212.3729381	-0.023970101	0.973365409	-0.024626004	0.980353277	0.992684765	none
109426506	136.2472271	-1.555710408	0.554034269	-2.807967838	0.004985521	0.033444534	down
109426524	4.824663532	1.881268608	1.117076441	1.684100156	0.092162314	0.238276582	none
109429581	38.02200182	-1.895382145	0.589047884	-3.217704702	0.001292208	0.012044737	down
109429582	4.00696148	0.874935965	1.129018637	0.774952632	0.43836765	NA	none
109429583	1.457659496	-0.988414821	1.739573647	-0.568193719	0.569903436	NA	none
109408552	9.024977994	-0.33642137	0.849107259	-0.396205976	0.691953083	0.827394777	none
109429586	302.1357667	-1.118194479	0.503291529	-2.221762964	0.026299329	0.109245494	down
109429585	841.7565581	-2.514694593	0.633226938	-3.971237546	7.15E-05	0.001447165	down
115264896	6.014283193	1.442577099	1.003430948	1.437644614	0.150534915	0.327918001	none
109429593	22.20233177	1.865402122	0.714447093	2.610973074	0.0090285	0.051998289	up
109408545	13.36354803	2.098048311	0.867575034	2.418290325	0.01559363	0.076964694	up
115254140	7.226596531	1.695926313	0.931148953	1.821326552	0.068557233	0.198522142	none
109408543	2674.105956	-1.659596302	0.61524811	-2.697442342	0.006987438	0.043344145	down
115262101	3.036464805	1.934088954	1.350922577	1.431680088	0.152235398	NA	none
109409306	34.42145624	-2.778509171	0.664788913	-4.179535962	2.92E-05	0.000724478	down
109429628	3.650270009	0.891469754	1.15356294	0.772796804	0.439642645	NA	none
109429640	7.332517328	2.595171366	1.105355802	2.347815392	0.018883878	0.086978799	up
109622656	6.282926028	3.163039933	1.183711836	2.67213678	0.007536992	0.045743464	up
115262110	31.38587883	0.718365225	0.737531493	0.97401295	0.330050109	0.530000893	none
115262051	10.62312217	0.118617535	0.876408778	0.135344987	0.892339118	0.947157673	none
109406526	4.015094335	0.792079559	1.122462329	0.705662488	0.480398054	NA	none
109406525	5.620485502	-0.014988697	0.9557381	-0.01568285	0.987487409	0.996206324	none
115262055	19.62814512	-0.266769982	0.651754481	-0.409310546	0.682311777	0.820906357	none
109429667	1.573644118	0.581669921	1.641652899	0.354319674	0.723099325	NA	none
134286001	2.224282137	-0.768205189	1.398476085	-0.549315928	0.582788658	NA	none
134288859	6.744950142	0.990840723	1.003133011	0.987746103	0.323277009	0.525545777	none
109407023	8.423733089	2.833941008	1.013616031	2.795872323	0.005175984	0.034509718	up
109407013	7.292557012	-1.043911079	0.909679282	-1.147559475	0.251150468	0.449962042	none
109429702	7.400193181	1.625524861	0.944001782	1.721951052	0.085078386	0.226577175	none
109429704	35.81252664	0.56258933	0.616639712	0.9123469	0.361586133	0.564163792	none
109429708	4.507729622	1.06586467	1.082692659	0.98445728	0.324890726	NA	none
109429707	3.591919498	-1.589632578	1.15996346	-1.37041608	0.170557055	NA	none
109402598	19.66628667	0.090079006	0.684733517	0.131553376	0.895337566	0.948350974	none
109402583	5.179310843	1.951502052	1.093830466	1.784099193	0.074407548	0.20888232	none
109402578	2.934871832	-0.767285476	1.226297329	-0.625692854	0.531516421	NA	none
109416792	6.542910683	-1.379056434	0.938294861	-1.469747403	0.141630179	0.316691773	none
109416793	210.1881485	-1.438382388	0.560522577	-2.566145319	0.010283574	0.057361287	down
109402527	6.209346697	3.825168913	1.46283459	2.614901876	0.008925309	0.051487696	up
109402466	4.893855342	0.710010462	1.028257677	0.690498576	0.489880705	0.68232696	none
109416800	2.094880197	3.065457797	1.754758458	1.746940032	0.080647741	NA	none
134287494	15.06149616	-0.57415444	0.704713336	-0.814734745	0.415224161	0.613146734	none
109402269	60.01864045	-1.06832777	0.618766803	-1.726543448	0.08424969	0.225216907	none
134288865	76.84942892	-3.131477496	0.690069029	-4.537919201	5.68E-06	0.000173473	down
109402528	0.890209291	1.671585463	2.405122785	0.695010447	0.487048754	NA	none
115262128	5.17235427	-0.923694235	0.979058841	-0.943451196	0.345450167	0.54613715	none
109402498	5.878329701	0.49901287	0.9543647	0.522874401	0.60106166	0.760071546	none
109402506	2.338571848	0.365424848	1.357234422	0.269242249	0.787743271	NA	none
109402517	29.84001822	-1.099600182	0.594425522	-1.849853584	0.064334655	0.190956281	none
109621231	11.47648643	-1.228200991	0.747161499	-1.643822645	0.100212842	0.251154189	none
109402503	2.203461489	-2.368543387	1.550807055	-1.527297274	0.126687107	NA	none
109402504	4.53568944	-1.166820703	1.034347689	-1.128073969	0.259288682	NA	none
109621378	43.38692766	1.637688217	0.584761758	2.800607587	0.00510065	0.03415218	up
109402479	83.81476792	-0.717773077	0.587249485	-1.222262591	0.221608341	0.414345117	none
109402499	6.17386847	0.254796068	0.942819555	0.270249028	0.786968677	0.888569669	none
109621734	4.969004349	0.509155031	1.008971892	0.504627567	0.613820444	0.768949613	none
109402491	7.910200215	-0.529806231	0.908405422	-0.583226628	0.559740748	0.730874386	none
109621384	5.646797237	0.008270685	0.969465789	0.008531178	0.993193187	0.99770002	none
109621356	7.797216078	2.604226279	1.038894291	2.506728838	0.012185415	0.064977414	up
109402501	3.831500446	0.78117419	1.137380743	0.686818547	0.492197081	NA	none
115268601	7.318778579	1.985767693	1.308512488	1.517576417	0.129121216	0.297964465	none
109621387	5.363662387	1.674213563	1.400278279	1.195629175	0.231841301	0.427912556	none
109421243	5.150756969	0.541735839	0.986282537	0.549270436	0.582819873	0.748191401	none
109421247	0.989197738	-0.831335009	2.039633237	-0.40759044	0.683574384	NA	none
109621814	35.28325322	-3.74907795	0.709668841	-5.282855514	1.27E-07	7.77E-06	down
109421260	3.197449087	1.517107938	1.286608653	1.179152599	0.238337417	NA	none
115264481	9.799680449	-2.104040069	0.850594382	-2.473611528	0.013375505	0.068960754	down
109622949	11.40729473	0.761208055	0.867698566	0.87727246	0.380338667	0.582370926	none
115253454	15.65001764	0.515552364	0.731368501	0.70491464	0.480863359	0.674541789	none
109421271	93.13985783	1.279922954	0.642566047	1.991893222	0.046382775	0.158426026	up
109421199	35.38273063	1.543368921	0.665821329	2.317992611	0.020449723	0.092743812	up
115264484	8.922616386	0.528574773	0.890177542	0.593785788	0.552655396	0.726077675	none
115253638	5.952861851	1.601162527	1.017095739	1.574249568	0.115429764	0.276251503	none
109621831	16.81797108	0.124397523	0.75265208	0.165278921	0.868724449	0.937259214	none
109621820	1.877297121	1.763395734	1.693250487	1.041426385	0.297677702	NA	none
134288513	1761.681995	-3.022798022	0.475514696	-6.356897168	2.06E-10	3.84E-08	down
109621817	4.594502077	0.738433512	1.084930657	0.680627381	0.496107297	0.687485151	none
115253671	10.39566021	-0.823543129	0.807288825	-1.020134435	0.307664707	0.512730068	none
115265548	14.31859004	-2.841508978	0.854366475	-3.325866663	0.000881441	0.009023305	down
115264473	8.484272216	0.869707742	0.877882682	0.990687891	0.321838006	0.525322681	none
109621822	9.14517186	-1.208461323	0.879913444	-1.373386589	0.169632197	0.351778244	none
134287553	7.765751825	-0.543206913	0.868680952	-0.625323845	0.531758533	0.711778769	none
115253677	6.082767353	1.071205214	0.996427762	1.075045532	0.282354344	0.486429516	none
109421290	2.404810616	-0.624903679	1.345958744	-0.464281451	0.642446112	NA	none
109421291	3.171137352	1.490700017	1.277141703	1.167215834	0.243123218	NA	none
109421298	4.703530857	0.875854983	1.034880405	0.846334493	0.397366171	0.596762073	none
109409126	19.76465222	-0.016740909	0.665186622	-0.025167237	0.97992157	0.992684765	none
109421299	4.10640636	0.835917566	1.110346058	0.752844179	0.451543555	NA	none
109421304	45.01579449	-0.587074912	0.592972623	-0.990053991	0.32214773	0.525471212	none
109621858	9.243289368	0.818141974	0.833004331	0.982158128	0.326021952	0.526570796	none
109621857	3.911316028	-1.122630819	1.11156003	-1.009959686	0.312514605	NA	none
109621809	2.263422841	0.79271443	1.412936554	0.561040358	0.574770025	NA	none
109421303	17.97580389	0.853806072	0.657156289	1.299243552	0.193860359	0.381933763	none
109621874	8.456691672	-1.817560803	0.94097429	-1.931573289	0.053412195	0.172337929	none
109421315	9.430542751	1.001439048	0.831748777	1.204016255	0.228583296	0.423231591	none
109621801	39.99298277	-0.810191089	0.571406481	-1.417889219	0.156223111	0.334758878	none
109621800	10.64711532	-0.303863802	0.770293729	-0.394477835	0.693228288	0.827574856	none
109421343	23.54632866	1.319233692	0.690003521	1.911923131	0.055886054	0.176488747	none
109421345	3.044094098	0.197602894	1.252126199	0.15781388	0.874603461	NA	none
109421413	4.549247632	-1.427168651	1.069962855	-1.333848782	0.18225342	NA	none
109421429	12.51268115	1.484566032	0.776173624	1.91267261	0.055789978	0.176488747	none
109421431	7.014387469	-0.771457533	0.897729706	-0.859342771	0.390151433	0.59208071	none
109421433	57.48230652	-1.835838277	0.680279289	-2.698653782	0.006962056	0.043344145	down
109432528	2.698738544	-0.248206699	1.26334752	-0.196467476	0.844244287	NA	none
109432536	2.851203271	0.433569567	1.262209345	0.343500521	0.731221949	NA	none
109421441	6.015625394	1.437122906	0.988199562	1.454284095	0.145867558	0.322914307	none
109421442	6.925802524	1.249734783	0.932292326	1.340496697	0.180083917	0.365953663	none
109432548	6.555764397	1.350498657	0.956233417	1.41231067	0.157858506	0.337234517	none
109432531	6.760560241	0.546570335	0.903790842	0.604753124	0.545343044	0.71992834	none
109432562	39.61225755	1.581113491	0.632772108	2.498709206	0.012464655	0.065895234	up
109421440	45.44495984	-0.595461788	0.58580099	-1.016491604	0.309395344	0.513182598	none
109421451	4.85979176	0.761611424	1.037050994	0.734401132	0.462704297	0.657501481	none
109421499	2.950823015	3.558222497	1.641337341	2.167880063	0.030167813	NA	up
115265507	3.211793608	-0.789547998	1.2439973	-0.634686263	0.525633054	NA	none
109621336	17.84989448	-1.510490111	0.659321713	-2.290975834	0.021964811	0.096678688	down
109621331	3.555020933	-0.798772742	1.138295485	-0.701727058	0.482849395	NA	none
109432552	2.822037932	3.542331576	1.666992839	2.12498308	0.033588025	NA	up
134287581	5.614141605	-0.284606954	0.94384704	-0.301539277	0.763003304	0.87369202	none
109421511	6.618526998	-1.558441772	0.925638106	-1.683640466	0.092251173	0.238332353	none
109421519	6.820960604	1.458674652	0.951721594	1.532669493	0.125357309	0.292693204	none
109421520	7.08332481	0.051909142	0.881410712	0.058893251	0.953037134	0.977588913	none
109421521	56.45826649	-2.179476552	0.648607226	-3.360240935	0.000778745	0.008234288	down
115265577	17.97120172	-0.415273799	0.687782534	-0.603786486	0.545985605	0.720094894	none
109421532	5.601520292	0.999434255	0.977483469	1.022456427	0.306564925	0.511953308	none
109421533	9.547866322	2.043175387	0.863236472	2.366877967	0.017938847	0.083825059	up
109421534	16.96080337	1.624281042	0.70311766	2.310112709	0.020881915	0.093862618	up
109409140	9.538198051	3.036023273	0.970908904	3.126990864	0.001766054	0.0154073	up
109421536	37.53541162	0.837181229	0.572909211	1.461280799	0.143938397	0.320043818	none
109421537	2.306683924	-1.382551798	1.395595314	-0.990653798	0.321854659	NA	none
109421549	4.184480112	-0.010051898	1.056699693	-0.00951254	0.992410205	NA	none
115270161	1.479869473	2.495291165	1.951077651	1.278929705	0.200921811	NA	none
115265574	2.448256239	1.628820513	1.492247952	1.09152136	0.275043538	NA	none
115265587	6.981646435	-0.813255304	0.952880907	-0.853470039	0.393398696	0.593647643	none
109421628	6.412148609	-0.340272394	0.975944689	-0.348659507	0.727344948	0.852218262	none
109421631	18.74791437	0.969131543	0.690075026	1.404385765	0.160204008	0.339379542	none
109421638	12.99029664	-0.547986175	0.746905928	-0.733674957	0.463146865	0.657501481	none
109421618	24.03638977	0.958072782	0.617415723	1.551746654	0.120722855	0.284308744	none
109407320	3.911904691	1.800952021	1.232293502	1.461463537	0.143888275	NA	none
109407322	2.077318173	-1.031643521	1.456099073	-0.708498164	0.478635952	NA	none
109421641	11.43887694	1.019770177	0.789222179	1.292120527	0.196315408	0.38363459	none
109421642	2.175520291	0.695884705	1.427891819	0.487351139	0.626009513	NA	none
109421652	13.23284956	1.437619107	0.735498513	1.954618647	0.050628099	0.166425824	none
109407335	9.196986186	-1.417777816	0.87353079	-1.62304275	0.104580267	0.258314717	none
109421657	144.2608909	-2.009156342	0.591747524	-3.395293195	0.000685551	0.007585088	down
109421659	41.70534492	-0.128039127	0.54455898	-0.235124443	0.814112148	0.904032268	none
109421664	36.35750652	-1.329790665	0.6018132	-2.209640242	0.02713014	0.111479068	down
109426124	5.112784112	-1.945206643	1.103743258	-1.762372391	0.0780064	0.214684281	none
109418088	16.81211468	0.503896629	0.685481849	0.735098428	0.462279552	0.657501481	none
109418092	2.703471599	1.170079941	1.331690469	0.878642574	0.379595104	NA	none
109399566	550.4608399	-0.111440844	0.525911187	-0.2119005	0.83218466	0.913700579	none
109419319	2.812915587	3.558495704	1.839023025	1.934992469	0.05299122	NA	none
109404816	6.009813357	2.200764291	1.104036273	1.993380421	0.046219806	0.158242965	up
109404803	13.14986806	0.052847781	0.724370859	0.072956802	0.941840493	0.975153179	none
109404797	5.53607774	2.505377848	1.13551846	2.206373508	0.027357858	0.112049157	up
109423915	14.25480492	-0.662618005	0.694988673	-0.953422741	0.340375924	0.541361259	none
109404805	5.580464723	-0.623252493	0.982805166	-0.634156712	0.525978554	0.707093253	none
115253702	10.14910927	0.398583261	0.822868675	0.484382591	0.628114371	0.778439854	none
109404801	54.89937362	-1.599218391	0.556484887	-2.873785842	0.004055839	0.028560201	down
109404807	2.645752386	1.112670603	1.339634271	0.830577888	0.406212131	NA	none
109423921	49.85220102	-2.736918905	0.659442277	-4.15035402	3.32E-05	0.000797042	down
109404799	48.52779204	-1.357412145	0.607435033	-2.234662263	0.02543953	0.106635284	down
109423919	1.536745553	2.571869692	1.901394957	1.352622549	0.176176245	NA	none
109423928	4.16081982	1.587538982	1.19091907	1.333036829	0.182519718	NA	none
109404809	1286.252886	-0.129561108	0.531649616	-0.24369642	0.807465946	0.900234303	none
109404811	6.579232505	1.857944166	1.013973084	1.832340714	0.066900675	0.19519126	none
109404804	25.61148743	1.175672477	0.659009792	1.783998495	0.07442391	0.20888232	none
115265635	3.024544719	-0.01138807	1.215671721	-0.009367718	0.992525752	NA	none
109430997	16.37697048	-1.819957209	0.73614077	-2.472295088	0.013424865	0.06911464	down
109423949	7.271274926	-2.378540625	0.96484411	-2.465207176	0.013693405	0.070292812	down
109416261	11.65741538	1.086504095	0.875029761	1.241676734	0.214355858	0.405317098	none
109423957	6.424242661	1.285108404	0.957370348	1.342331529	0.179488525	0.365066252	none
109423962	160.3154792	-1.231070135	0.495368845	-2.485158576	0.012949374	0.067451002	down
109416254	6.312374134	-0.227426201	0.930255937	-0.244477022	0.806861396	0.900234303	none
109423965	4.031181927	0.510794214	1.091511926	0.46796943	0.639806451	NA	none
109621239	2.147023222	0.673369771	1.429337312	0.471106271	0.637564847	NA	none
109427583	20.16043454	1.98538733	0.736506988	2.695680235	0.007024506	0.043452344	up
109427582	0.905529176	2.979446284	2.301744765	1.294429482	0.195517113	NA	none
109427581	3.113799146	1.451170546	1.280364646	1.133404105	0.257044591	NA	none
109432777	1.558780666	1.375052429	1.782319752	0.771495927	0.440413036	NA	none
109427575	22.89210412	-0.037795918	0.615937001	-0.061363285	0.951069892	0.977565164	none
109427574	3.24071017	-0.067384365	1.170037824	-0.057591612	0.954073931	NA	none
109427558	4.550924223	-2.979074957	1.221583682	-2.438699044	0.014740239	NA	down
109432680	4.886169244	0.410000834	1.012825979	0.404808765	0.685618086	0.82237022	none
109427572	4.84680806	1.547049401	1.098363286	1.40850429	0.158981797	0.338003317	none
109432671	101.5729615	3.690238354	0.573300807	6.436827414	1.22E-10	2.54E-08	up
109432653	17.06985432	0.536045542	0.672571232	0.797009323	0.425445617	0.623187586	none
109432628	4.468532113	-1.10704376	1.073114558	-1.031617503	0.302251338	NA	none
109430178	93.79587834	-2.189619626	0.619987078	-3.531718165	0.000412869	0.005113225	down
109430176	6.213780134	-0.435499179	0.92494853	-0.470836122	0.637757767	0.787086415	none
109430174	2.358168355	1.572487309	1.505002995	1.044839987	0.29609693	NA	none
109430170	2.18109648	3.133975096	1.739042571	1.802126727	0.07152547	NA	none
109430163	1.312447248	3.511773308	2.229784257	1.574938605	0.115270617	NA	none
115261023	7.16426081	-1.373783562	0.912982765	-1.504720149	0.13239604	0.303722005	none
109430157	5.137688899	2.90752639	1.242176175	2.340671515	0.019249095	0.088377853	up
109430154	17.63544879	0.311226898	0.654764321	0.475326599	0.634554203	0.784773389	none
109414707	13.34756151	-3.877827739	0.919636712	-4.216695233	2.48E-05	0.000640943	down
109430148	4.929995875	1.590627857	1.070735412	1.485547072	0.137398964	0.310572514	none
109430138	3.797158547	0.358068829	1.111840632	0.322050497	0.747414439	NA	none
109430137	10.58779494	0.255487086	0.78000214	0.327546648	0.743254467	0.862019425	none
109433573	15.41760453	0.392284954	0.708193211	0.553923629	0.579631113	0.745209947	none
115266817	1.748606084	0.838361863	1.662066364	0.504409379	0.613973729	NA	none
115253745	74.76549284	-3.34484213	0.659259597	-5.073634336	3.90E-07	1.98E-05	down
109427951	685.0275789	-2.004156176	0.511937479	-3.914845575	9.05E-05	0.001677318	down
109427916	3.629679517	-1.086322773	1.173866605	-0.925422675	0.354746089	NA	none
109428260	15.57149164	-0.607850154	0.674377972	-0.901349361	0.367402597	0.571225545	none
109427901	13.50502372	0.164561975	0.845414859	0.194652334	0.84566513	0.92274022	none
134287652	3.917716729	0.834955395	1.141387938	0.731526388	0.464457693	NA	none
134287653	37.98722788	0.069048847	0.555824692	0.124227743	0.901134956	0.951362151	none
109418746	17.4495288	-2.803065798	0.80007504	-3.503503618	0.00045918	0.005532031	down
115262471	56.09056859	2.303837703	0.700211581	3.290202226	0.001001154	0.009877681	up
109427874	6.561787343	1.757363314	0.976766198	1.799164751	0.071992624	0.205857106	none
109427854	65.08350986	-1.556870623	0.603870744	-2.578152092	0.009933027	0.055845684	down
109427514	755.9442869	-1.499147253	0.566973745	-2.644121118	0.008190334	0.048350274	down
109427781	9.515501203	0.404432818	0.860479631	0.470008591	0.63834888	0.78754153	none
115262468	6.781537133	3.286547211	1.15891953	2.835871797	0.004570079	0.031189246	up
109427739	4.784966956	-0.27586224	1.036717499	-0.266092007	0.790168351	0.890676287	none
109427703	4.786812719	0.58663312	1.043451389	0.562204551	0.573976661	0.740898445	none
109427694	9.44629615	-1.435179486	0.814971922	-1.761017093	0.07823551	0.214980742	none
115255155	10.26155821	-3.747380681	1.023685853	-3.660674482	0.000251552	0.003521731	down
115254943	9.055738776	0.11617495	0.805015795	0.144313876	0.885252621	0.945380521	none
109427525	107.1849123	-0.596347366	0.511328059	-1.166271545	0.243504674	0.439823333	none
109432534	22.19595588	-0.363172364	0.633422698	-0.573349148	0.566408314	0.735063623	none
134287665	2.775286556	1.756157102	1.377826532	1.274585052	0.202456151	NA	none
109431831	10.32081993	2.224142266	0.91457995	2.431872977	0.015020974	0.07493562	up
109431824	12.18128037	2.106636125	0.819462973	2.570752058	0.010147795	0.056782765	up
109431819	24.27710608	0.43153453	0.66731868	0.64666934	0.517845971	0.702132953	none
109431811	19.73536713	-0.429432206	0.644947574	-0.665840486	0.505513064	0.693196776	none
115255534	15.51191559	3.140704493	1.126064919	2.789097183	0.00528552	0.034895024	up
109402115	2.808803943	0.785082468	1.27820818	0.61420548	0.539079553	NA	none
109402103	5.232240196	-0.121493005	0.969935269	-0.125258879	0.900318605	0.951067253	none
109402101	4.248190511	0.433643631	1.075740272	0.403111831	0.686865958	NA	none
109402109	17.18617619	-0.010085812	0.754161087	-0.013373551	0.989329768	0.996740427	none
109419782	3.015672454	0.934416136	1.266589367	0.737741971	0.460671262	NA	none
109398260	2.577234537	-0.26523489	1.339951089	-0.19794371	0.843089105	NA	none
109420506	3.896971506	0.733066962	1.115977477	0.656883294	0.511255961	NA	none
109419769	5.646423976	-0.246047359	1.009395255	-0.243757197	0.807418872	0.900234303	none
109419962	23.00742328	0.259693225	0.619283662	0.419344543	0.674964347	0.817062105	none
109420048	8.17802618	-3.648233539	1.132417047	-3.221634244	0.001274617	0.011943637	down
109419762	4.244841093	0.554924591	1.106576092	0.501478927	0.616034105	NA	none
115255033	9.235677693	-1.177235105	0.905554439	-1.300015829	0.193595544	0.381801457	none
115253700	7.136716093	2.907289072	1.1198341	2.596178373	0.009426711	0.053767169	up
115253784	6.029414043	-0.808258857	0.935998548	-0.86352576	0.387848463	0.58934331	none
109419757	4.179360356	-0.373450944	1.086628234	-0.343678668	0.731087956	NA	none
109419754	20.68674097	4.56908021	1.167481137	3.913622298	9.09E-05	0.001677318	up
109419737	2.709377683	-0.546909498	1.299329062	-0.420916851	0.6738158	NA	none
115255020	1.972885768	2.995411354	1.806135183	1.65846465	0.097223717	NA	none
109419734	100.045042	-1.166969789	0.591459245	-1.973034997	0.048491575	0.16275514	down
109419733	6.437184925	0.061522034	0.948600389	0.064855585	0.948288984	0.976609755	none
109407612	5.3843282	-0.010137898	1.056128887	-0.009599111	0.992341135	0.99770002	none
109407535	3.110389671	1.459801869	1.293353793	1.128694931	0.259026549	NA	none
115255069	2.123589103	-1.537435266	1.528302826	-1.005975543	0.314427335	NA	none
109417052	8.556654279	-5.074671821	1.394093068	-3.640124133	0.000272507	0.003701106	down
115255076	53.19926211	0.090678389	0.842059495	0.107686439	0.914244427	0.959689266	none
109420622	17.62014198	-2.824294162	0.865961036	-3.261456398	0.001108415	0.010785728	down
109417092	5.82021192	-0.551021863	3.187271503	-0.172881997	0.862744183	0.934055747	none
109417135	5.036095927	0.836289695	1.024692366	0.816137333	0.414421594	0.612894065	none
109417125	7.162020855	1.798132579	1.135834761	1.583093457	0.113400165	0.272821573	none
134289023	3.978352043	0.300597783	1.323368013	0.227146025	0.820310197	NA	none
109417170	15.05668697	0.789427562	0.792449024	0.996187185	0.319159205	0.523119807	none
109417181	29.16604907	2.178388894	0.803756683	2.710259136	0.006723066	0.042221808	up
109420642	29.84191657	0.07964029	0.686481591	0.116012273	0.907642815	0.956889201	none
109429462	11.30308939	0.500148131	0.766877914	0.652187424	0.514280272	0.700069455	none
115255109	6.380600571	2.36552935	1.051843853	2.248935851	0.024516578	0.10424696	up
109420659	5.345871314	2.904150419	1.212703564	2.394773551	0.016630633	0.080479073	up
109420665	6.629707883	0.559007307	0.909928696	0.614341881	0.538989433	0.715554936	none
109420670	15.98192932	-0.247769044	0.722906547	-0.342740075	0.731794011	0.854322475	none
109420672	25.65092833	-1.490777875	0.815442806	-1.828182019	0.067522239	0.196680731	none
109420676	47.48885098	-1.661401245	0.64284859	-2.584436323	0.009753831	0.055276913	down
109420683	28.77713765	-0.158191043	0.598461126	-0.264329689	0.791525885	0.891725408	none
109420686	11.06180266	0.016420445	0.767245776	0.021401806	0.982925133	0.994322173	none
109414139	6.013515486	1.958381506	1.042734798	1.878120409	0.060364695	0.184479508	none
109420687	2.647363227	0.231337521	1.296668587	0.178409135	0.858401676	NA	none
109420692	121.975705	-1.316942034	0.644524307	-2.04327753	0.041024973	0.147075357	down
109414182	5.137852875	-2.488799093	1.08630538	-2.291067631	0.021959502	0.096678688	down
109420697	11.34080258	-0.218509825	0.746418988	-0.292744194	0.769717687	0.876636671	none
115255129	55.05527063	-4.77816541	0.7734962	-6.177361195	6.52E-10	9.23E-08	down
109419873	4.300964833	1.661538412	1.134133513	1.465028935	0.142913024	NA	none
109419877	10.37686705	4.608521909	1.288727657	3.576024683	0.000348859	0.0044933	up
109420708	5.774414984	1.067303745	0.971325777	1.098811305	0.27185038	0.474799825	none
109419878	7.247822501	1.101085306	0.891318356	1.235344586	0.216702287	0.408059276	none
109420707	5.681798942	4.607572319	1.524126422	3.023090638	0.002502073	0.020050548	up
109419906	2.668630633	0.55605584	1.325496311	0.419507648	0.674845166	NA	none
115255145	41.61087958	-0.634712666	0.661139892	-0.960027785	0.337041231	0.53823266	none
115253616	68.3732943	-0.919256806	0.588751153	-1.561367313	0.11843711	0.280792665	none
115255144	10.62459976	-0.5292548	0.781612894	-0.677131614	0.498322452	0.689044794	none
109420720	7.432735504	-0.922381464	0.864132434	-1.067407527	0.285787851	0.491150203	none
109420724	23.75937072	-0.67993846	0.671620553	-1.012384831	0.311354088	0.514976668	none
109419886	35.18165945	-0.813007583	0.603753998	-1.346587492	0.178113125	0.363844726	none
109420722	39.55803484	-0.792192336	0.673979181	-1.175395855	0.239836381	0.435864783	none
109419928	11.93958057	2.436513149	0.845599966	2.881401665	0.003959108	0.028180923	up
134287710	7.508351101	1.548476819	0.912475333	1.697006772	0.08969538	0.234812296	none
134287714	212.3592243	-0.594153951	0.5827588	-1.019553803	0.307940124	0.51279921	none
109419965	4.516277474	0.508780576	1.03997913	0.489221909	0.6246846	NA	none
109419967	41.60466374	-0.720197869	0.570292256	-1.262857528	0.206640386	0.395436942	none
134287715	7.607964152	0.033169514	0.897097231	0.036974268	0.970505523	0.986462437	none
109419950	76.42690135	2.383304753	0.642137907	3.711515434	0.000206022	0.003027927	up
109417504	8.639365467	-1.19291171	0.863395573	-1.381651409	0.167078761	0.347704448	none
109419949	22.59168665	-0.987642368	0.648486149	-1.522996859	0.127759491	0.295960836	none
109420568	5.665342567	-2.296741642	1.094338015	-2.098749755	0.035838966	0.133342036	down
109419931	5.14705484	0.687659769	1.046495	0.657107553	0.511111763	0.697902029	none
115254896	61.45392804	-0.89710099	0.72463691	-1.238000684	0.215715807	0.406869192	none
115255185	2.401857574	0.316166544	1.351417824	0.233951735	0.815022449	NA	none
109424512	11.15929927	1.73281897	0.851742251	2.034440547	0.041907197	0.148771529	up
115255225	11.61906688	1.981586332	0.819210025	2.418899026	0.015567561	0.076964694	up
109407176	7.504719633	0.362014393	0.862918825	0.419523114	0.674833866	0.817062105	none
115254898	10.40564749	0.282910607	0.854292989	0.331163443	0.740521032	0.860539861	none
115255233	2.920451886	0.902257064	1.337107826	0.674782577	0.499813912	NA	none
109417769	26.33101079	-1.17389485	0.620715361	-1.891196712	0.05859809	0.180482118	none
109420003	846.6171239	-0.98636386	0.674955179	-1.46137683	0.143912056	0.320043818	none
109417765	9.477411184	-0.702438496	0.779540658	-0.901092828	0.367538966	0.571225545	none
109420015	4.392747629	1.632194901	1.130859594	1.443322328	0.148929693	NA	none
115253940	14.88734437	-0.18688982	0.70295009	-0.265864992	0.790343187	0.890676287	none
109417751	92.16540991	1.645749318	0.560168441	2.937954366	0.003303857	0.024533039	up
134289060	13.54294395	-1.518720155	1.017641808	-1.492391667	0.135596498	0.308268804	none
115253942	12.10733494	-0.745123127	0.728319601	-1.023071638	0.306273976	0.511708689	none
109417743	93.20256932	-1.642285773	0.583065548	-2.816640046	0.004852888	0.0328033	down
109417740	20.46191514	1.992318818	0.687216977	2.899111758	0.003742215	0.026995774	up
109420032	2.57554827	-0.263610495	1.300686476	-0.202670282	0.839392752	NA	none
109417738	1.721451215	0.782135728	1.639509272	0.477054775	0.633323117	NA	none
109428206	197.5389623	-4.115919199	0.678665978	-6.064720099	1.32E-09	1.56E-07	down
109417725	2.794327191	0.36690412	1.264057946	0.290258941	0.771618148	NA	none
109417025	7.250247878	1.994370085	0.991191585	2.012093438	0.044210088	0.153221265	up
109417715	15.41085039	-0.865860331	0.684340933	-1.265247027	0.205782789	0.394922443	none
109418015	16.20033917	-0.902574361	0.696220498	-1.296391537	0.194840626	0.382552937	none
115255343	6.062869443	-2.708102099	1.125900414	-2.405276759	0.016160222	0.078819705	down
115253661	4.881663183	-5.075345801	1.550326152	-3.273727786	0.001061388	0.010412756	down
109417693	5.240200416	-1.940834938	1.056398786	-1.837218069	0.066177709	0.194201695	none
115255347	6.233467435	0.630100895	0.979327246	0.643401781	0.519963428	0.703479932	none
115253935	3.004991878	-0.219019989	1.234831266	-0.177368354	0.859219063	NA	none
134287731	203.7828983	-3.969758613	0.825158251	-4.810905799	1.50E-06	6.12E-05	down
115255337	87.2261014	-2.457553324	0.573459418	-4.285487776	1.82E-05	0.000496803	down
109417710	1.274992811	0.296229851	1.955014064	0.151523131	0.879563066	NA	none
115255336	2.434928203	0.155521266	1.436791305	0.10824207	0.913803674	NA	none
134289068	4.818085215	-2.608448729	1.376507714	-1.894975743	0.058095615	0.179559048	none
134289070	6.025977573	0.97793293	1.000122482	0.977813165	0.328166739	0.529069908	none
109622164	26.74942631	-0.085986212	0.611356585	-0.140648214	0.888147857	0.946395821	none
109622780	2517.345217	-0.355751605	0.544155273	-0.653768552	0.51326093	0.699488348	none
109622159	2.721344898	2.535972508	1.654270069	1.532985789	0.125279356	NA	none
109417669	19.56729004	-0.676070293	0.703103685	-0.961551344	0.336275023	0.537251299	none
109621243	3.476132555	2.169238274	1.31091532	1.654750876	0.097975042	NA	none
109417667	15.49725418	0.446895503	0.763153574	0.585590526	0.558150716	0.730004258	none
109622152	8.447233704	-1.385592718	0.921605307	-1.503455663	0.132721582	0.304074931	none
109417654	2.367912051	0.386502081	1.356175024	0.284994248	0.775648549	NA	none
134287736	9.816834721	0.009935055	0.905904831	0.010966997	0.991249778	0.997445089	none
109417653	6.226166495	-0.316773434	0.959752974	-0.330057257	0.741356699	0.860657686	none
115255409	2.1797729	0.675719356	1.442291277	0.468504086	0.63942415	NA	none
115255416	30.6173934	-0.412256726	0.596421021	-0.691217632	0.489428785	0.68232696	none
109417634	3.056923067	1.404037128	1.288012399	1.090080444	0.27567771	NA	none
109417547	13.1495054	-0.730147636	0.740997241	-0.985358103	0.324448202	0.525947612	none
115266748	12.85444293	-1.84E-05	0.737198407	-2.50E-05	0.999980031	0.999980031	none
115266747	52.80128408	0.858087448	0.524750399	1.635229719	0.1020009	0.254128265	none
109417536	2.253679145	2.21788234	1.624984345	1.364863819	0.172295856	NA	none
109417534	6.140382633	-0.259628887	1.043040128	-0.248915531	0.803426122	0.899843212	none
115253744	0.716933592	1.249861842	2.56295257	0.487664835	0.625787264	NA	none
109410216	27.68065702	1.18404983	0.67914174	1.743450239	0.081254999	0.220371522	none
115253441	3.601719999	-0.493705483	1.134028223	-0.435355552	0.663304368	NA	none
109417528	6.632180479	-0.342216135	0.88980022	-0.384598843	0.700534652	0.83241723	none
109417527	2.661764553	-0.152119039	1.296914716	-0.117293016	0.906627859	NA	none
109410207	1.510358392	0.660016438	1.726727366	0.382235465	0.702286718	NA	none
109410208	58.71135598	-2.396356379	0.66500792	-3.60350051	0.00031396	0.004134003	down
115258892	40.9860022	-2.269288932	0.63837439	-3.554793189	0.000378277	0.004785198	down
115254024	3.745227359	-0.879170871	1.116943438	-0.787122106	0.43121039	NA	none
115254020	25.03830271	-1.195727539	0.64534872	-1.852839406	0.06390538	0.190532708	none
115258629	2.960491286	0.795446059	1.26595115	0.628338668	0.529782106	NA	none
109416523	45.27152375	-2.866574443	0.777319511	-3.687768547	0.000226229	0.003244146	down
115267250	11.0719978	-2.98408141	0.888026097	-3.360353284	0.000778429	0.008234288	down
109421076	7.211761377	1.964520694	0.97467019	2.015574822	0.043844455	0.152401432	up
109421058	6.142648785	0.985038016	0.961978947	1.023970452	0.305849232	0.511481576	none
115268659	9907.775407	-0.572324182	0.612464907	-0.934460366	0.350066471	0.551381903	none
115268660	1.630935195	-0.514570507	1.653185568	-0.31125998	0.755602989	NA	none
109429097	52.24745742	0.345830616	0.539956916	0.640478168	0.521861778	0.70422407	none
115258641	659.5275017	-1.711814781	0.517972125	-3.304839582	0.000950308	0.009481662	down
115258741	1.318809766	1.233423815	1.87323083	0.658447318	0.510250739	NA	none
115254013	66.09266863	-0.294611329	0.542579005	-0.542983282	0.587141313	0.750777809	none
109421022	1.711650714	-1.301060669	1.576563711	-0.82525093	0.409229144	NA	none
109428884	1.966485067	-1.557965966	1.498687262	-1.039553752	0.298547273	NA	none
109421021	3.046208501	0.884787931	1.250489003	0.707553549	0.479222548	NA	none
109428782	3.022006674	0.070204287	1.210122502	0.058014199	0.953737319	NA	none
109421007	3.081835796	-0.591899877	1.196481908	-0.494700232	0.620811738	NA	none
109428745	11.38021933	-1.023243952	0.77763192	-1.31584613	0.188225693	0.37709016	none
109428736	13.23214833	3.005368075	0.856720177	3.507992638	0.000451502	0.005476776	up
109428719	10.12852081	2.340069753	0.893564619	2.618803054	0.008823887	0.05106897	up
109420995	5.610817231	0.839584366	0.984516744	0.852788306	0.39377671	0.593647643	none
109428655	5.71496687	1.528327653	1.003254272	1.523370192	0.127666115	0.295960836	none
109428627	14.49207275	-1.607089169	0.702758165	-2.286831017	0.022205688	0.09738512	down
109420976	1101.101617	-0.438809473	0.513518461	-0.854515478	0.392819437	0.593647643	none
109420973	26.51028932	-1.216825383	0.717739582	-1.695357778	0.09000757	0.235018791	none
109428387	12.32209725	-0.210347581	1.075580269	-0.195566605	0.844949401	0.922283753	none
109420951	4.104979057	-0.691052471	1.070460927	-0.645565338	0.518560891	NA	none
109412649	284.4020364	-2.813627084	0.629951404	-4.466419261	7.95E-06	0.000236747	down
115257979	61.43868706	-2.086819157	0.599794388	-3.479224211	0.000502868	0.005897872	down
109420936	6.815523045	-2.749058626	1.017974085	-2.700519264	0.006923133	0.043248212	down
109412698	12.0181991	-0.570307397	0.736563067	-0.774281827	0.438764148	0.637657773	none
109412653	1.766035878	0.187010892	1.545570337	0.120997982	0.903692634	NA	none
115267681	13.24546267	0.513240375	0.799724271	0.641771663	0.521021451	0.703835996	none
115262424	12.86203265	0.093242642	0.857213627	0.108774102	0.913381666	0.959689266	none
109420926	8.795830893	-3.379085752	1.083686215	-3.118140386	0.001819961	0.015684432	down
109420922	23.94035318	0.587426693	0.656140462	0.895275825	0.37063966	0.575035338	none
109420918	24.75236906	0.596590955	0.654091807	0.912090548	0.361721053	0.564163792	none
115265907	12.25111443	0.202696084	0.870422977	0.232870788	0.815861743	0.9041872	none
109414343	2.459704523	2.361821164	1.621380088	1.456673349	0.14520657	NA	none
109424226	5.696218888	2.185190736	1.107683765	1.972756851	0.048523271	0.16275514	up
109424218	6.689669235	1.600315463	0.954649874	1.676337584	0.093672087	0.239960711	none
109414335	58.60731517	-0.352128401	0.585293858	-0.601626681	0.547422665	0.72107515	none
109414334	2.898740975	-0.668540952	1.280709593	-0.522008233	0.601664598	NA	none
109424214	1676.481084	-0.471477365	0.549050433	-0.858714129	0.390498253	0.592353239	none
115253756	112.189072	-0.285125713	0.578513803	-0.492858964	0.622112245	0.774630281	none
115258685	118.5555224	-0.949702028	0.51181752	-1.855548101	0.063517997	0.189989223	none
109407257	4.444138314	1.726121848	1.176799135	1.466793946	0.142432117	NA	none
115254012	117.7138265	-0.76236018	0.557961259	-1.366331743	0.171834862	0.355305944	none
109407255	4.420242069	0.536045117	1.089253723	0.492121446	0.622633493	NA	none
109407254	4.929939071	0.246965967	1.008613598	0.244856869	0.806567259	0.900234303	none
109414321	155.5223757	1.001870252	0.547544013	1.829752911	0.067286895	0.196156528	none
115258726	2.970631358	0.507868812	1.240535876	0.409394699	0.682250029	NA	none
109407248	11.50754721	0.725468419	1.130388841	0.641786607	0.521011746	0.703835996	none
109407247	3.197524513	2.684634715	1.478197332	1.816154485	0.069346678	NA	none
109414312	3.721934115	0.023993398	1.14451563	0.020963801	0.983274532	NA	none
109407243	9.282082753	2.025106033	0.89067594	2.27367322	0.022985641	0.099010582	up
109414302	31.42055735	1.596574689	0.726309159	2.19820261	0.027934671	0.113598856	up
109407298	19.97229181	-0.659619562	0.693187234	-0.951574884	0.341312624	0.542325001	none
109414301	4.201123577	1.212981232	1.123728394	1.079425632	0.28039803	NA	none
109407297	49.35329609	-1.032648764	0.622275768	-1.659471278	0.097020864	0.245462785	none
109407230	3.53546261	1.301461938	1.222201407	1.06485063	0.28694353	NA	none
109414293	5.545892367	1.276112874	1.027933517	1.241435222	0.214445014	0.405317098	none
109407226	7.053188602	0.322149251	0.869112353	0.370664679	0.710887301	0.841002947	none
109405894	2.241768736	1.477332532	1.51056894	0.977997424	0.328075598	NA	none
115258749	7.852206178	-4.290701571	1.17642079	-3.647250718	0.000265061	0.003653101	down
109407203	3.404260794	-0.274371855	1.161445819	-0.236233022	0.813251857	NA	none
109405868	180.6488932	-1.280547455	0.624292071	-2.051199293	0.040247543	0.144874793	down
109407202	3.767512762	0.960609286	1.158109818	0.829463036	0.406842445	NA	none
109407201	7.826645563	0.470368151	0.847396236	0.555074629	0.578843616	0.745118464	none
109407200	4.232102918	0.691526278	1.083202301	0.638409167	0.523207365	NA	none
109405873	8.079284905	-0.121221594	0.8208879	-0.147671313	0.882602172	0.944335519	none
115258558	0.350423	1.597615491	3.504648911	0.455856073	0.648493479	NA	none
109398697	7.888683135	0.256632215	0.873050983	0.293948715	0.768797092	0.876433634	none
134284002	8.381368292	0.241073472	1.016075983	0.237259296	0.812455638	0.902671854	none
109407063	2.434607253	0.315859013	1.365508084	0.231312444	0.81707208	NA	none
109398712	2.534472522	1.699279047	1.480279906	1.147944413	0.250991512	NA	none
109406928	341.8538901	-1.149208091	0.5070456	-2.266478774	0.023422085	0.10055882	down
115257348	48.15943063	-1.624352402	0.578069117	-2.809962261	0.004954731	0.033301057	down
109398694	6.078731761	-0.344307348	0.949155483	-0.362751261	0.716790704	0.845240101	none
109398692	1.588964003	1.402199988	1.750946771	0.800823881	0.423233612	NA	none
109406841	18.24735296	-0.68430892	0.717472753	-0.953776874	0.340196598	0.541319115	none
115258462	13.40384504	1.650514691	0.808135744	2.042373081	0.041114538	0.147247415	up
115258883	0.671505796	2.549356471	2.552815698	0.998644937	0.317966723	NA	none
115269739	1.103902446	-0.195374231	2.182120939	-0.089534098	0.928657456	NA	none
109398721	7.036611618	1.088270873	0.906634504	1.200341337	0.230006802	0.425200465	none
109404843	54.95954929	1.39156799	0.726088948	1.91652551	0.055298239	0.175822589	none
109398642	202.4356333	-3.743052966	0.652179782	-5.739296235	9.51E-09	9.35E-07	down
109404806	1.789809568	0.38764438	1.598501978	0.242504786	0.808389049	NA	none
109404731	5.737785059	1.116375168	1.001269043	1.114960236	0.264867462	0.46628258	none
109404784	19.00319903	0.11195958	0.64224982	0.174324035	0.861610811	0.93385113	none
109398624	6.684577777	1.37075537	0.943138478	1.45339778	0.146113342	0.323256377	none
109404751	50.03076382	-0.816578934	0.703095268	-1.161405817	0.245476904	0.442483051	none
109398641	7.049139184	-0.786776778	0.894430284	-0.879640137	0.379054288	0.581302871	none
109404656	2.574780562	0.577463473	1.312880409	0.439844687	0.6600496	NA	none
109398637	7.231272782	1.283214254	0.914335985	1.403438425	0.160486142	0.339571036	none
109404581	69.80623608	1.572727849	0.807993136	1.946461894	0.051599281	0.168168258	none
109398643	17.75960635	-0.89184068	0.727493467	-1.225908851	0.220232978	0.413040701	none
109404412	6.468181855	-1.631766332	0.952796435	-1.712607511	0.086784771	0.229634263	none
109398644	16.30534098	-0.489616649	0.706272099	-0.69324082	0.488158435	0.681487396	none
109404395	68.16833505	-1.561790535	0.558095766	-2.798427491	0.00513521	0.034318704	down
109398231	59.20642492	-2.67728903	0.579034587	-4.62371176	3.77E-06	0.000124776	down
109622837	10.18487837	-0.527240591	0.794004018	-0.66402761	0.50667264	0.693980855	none
109622835	26.44671977	0.711566503	0.59523005	1.195447882	0.231912087	0.427912556	none
109418258	2.216167903	-3.025733015	1.662302665	-1.820205838	0.068727664	NA	none
109622797	1.328553462	-0.742159419	1.729613544	-0.429089736	0.667857922	NA	none
115254017	5.293553426	2.049055009	1.082553529	1.892797865	0.058384756	0.179981553	none
109622810	14.67985217	-1.147758114	0.78108943	-1.469432399	0.141715545	0.316691773	none
115258529	13.85541913	-1.946405334	0.820022333	-2.373600396	0.017615603	0.083177599	down
109397534	8.867067766	-0.312204425	0.811612217	-0.384671914	0.700480506	0.83241723	none
109397524	3.538434273	-0.465003404	1.134504523	-0.409873557	0.681898704	NA	none
115258564	10.64482135	0.08858979	0.832974096	0.106353595	0.91530181	0.959689266	none
109397522	48.46117019	1.804514065	0.646571902	2.790894655	0.005256258	0.034864541	up
109397523	7.559608358	1.330586979	0.902310221	1.474644694	0.140308092	0.314737975	none
115258581	3.27507069	-0.737531908	1.174924862	-0.627726871	0.530182879	NA	none
109397554	7.002359481	0.804836586	0.90281702	0.891472545	0.372675714	0.576175199	none
109419613	495.1409199	-1.222529115	0.587988514	-2.079171762	0.037601566	0.138589747	down
109622804	2.276656831	4.298462895	1.94793333	2.206678652	0.027336518	NA	up
109622825	6.943242205	3.331709881	1.236050763	2.695447454	0.007029416	0.043452344	up
109622824	23.93638595	1.982568719	0.71105809	2.788195151	0.00530026	0.034895024	up
109397530	6.765176435	0.140371956	0.901469167	0.155714651	0.876257948	0.943088925	none
109400610	37.95660681	-2.520405709	0.596497773	-4.225339683	2.39E-05	0.000625965	down
109397548	15.23249502	0.957183158	0.72035741	1.328761452	0.183926684	0.371510801	none
109397520	8.521082127	1.447716347	0.900117835	1.60836314	0.107755669	0.263766815	none
109409242	15.58759164	-1.263631615	0.707692028	-1.785567119	0.074169375	0.208754281	none
109419602	26.22355663	-1.136922509	0.668413714	-1.700926364	0.088956815	0.233916139	none
109409246	7.630919753	0.871088549	0.860707703	1.012060826	0.311508971	0.514976668	none
109409247	2.593034869	1.747803931	1.4563624	1.200116077	0.230094262	NA	none
109419599	5.160534354	1.144737875	1.067127963	1.07272784	0.283393245	0.487507953	none
109409249	2.353124025	2.135133338	1.601938196	1.332843767	0.18258308	NA	none
109409251	2.790531016	1.240541488	1.320084894	0.93974372	0.347349034	NA	none
109419595	1.398598082	-1.117414782	1.892967568	-0.590297901	0.554990946	NA	none
134286285	37.5643527	-1.396861766	0.622632104	-2.243478543	0.024865972	0.104976487	down
109419582	4.182365708	-0.48507139	1.101498247	-0.440374182	0.659666121	NA	none
134287812	15.35014588	1.501635975	0.711233437	2.111312399	0.034745469	0.130369122	up
109409255	3.650251388	2.2604885	1.299667144	1.73928264	0.081985059	NA	none
109409261	4.407431721	-1.122128763	1.093185193	-1.026476365	0.304667099	NA	none
134286172	38.45363896	-0.686613842	0.675584457	-1.016325694	0.309474317	0.513182598	none
109419589	16.65020969	-0.766470554	0.732705079	-1.04608331	0.29552257	0.500115119	none
109409264	7.794747662	0.434243117	0.868950317	0.499732964	0.617263118	0.770599384	none
109419587	13.29515922	-1.321314873	0.721011419	-1.832585225	0.066864277	0.19519126	none
109409267	107.6929254	-2.081441246	0.649882773	-3.202794923	0.001361009	0.012488841	down
109419584	8.248671684	1.976628063	0.911213267	2.169226607	0.030065484	0.11965387	up
134287816	4.255329381	-0.667441902	1.110719735	-0.600909375	0.547900349	NA	none
109409270	22.9336406	1.182280803	0.643025574	1.838621745	0.065970841	0.193911318	none
109419580	10.73040582	-0.449246735	0.761077981	-0.590276878	0.555005038	0.727662366	none
109419579	3.464222146	1.658899516	1.244148895	1.333360921	0.18241339	NA	none
109419572	31.83429522	-1.098071219	0.671937114	-1.634187481	0.10221949	0.254256626	none
134287822	6.666211103	0.563787805	0.913163794	0.617400524	0.536970577	0.714927938	none
115254061	44.25802696	1.612785357	0.675731271	2.386725945	0.016999158	0.081476343	up
109409278	23.51674073	-3.008839218	0.770313794	-3.905991613	9.38E-05	0.001711617	down
115260918	2.209037678	-0.304299569	1.380806333	-0.220378167	0.825576648	NA	none
109409294	789.2435112	-2.248689019	0.49207103	-4.569846385	4.88E-06	0.000151648	down
109419533	10.1868529	0.686657074	0.77811835	0.8824584	0.377528966	0.580889487	none
109409290	3.69338024	-1.778640587	1.17143152	-1.518347899	0.128926718	NA	none
134287825	74.79694902	-0.099414405	0.744229964	-0.133580223	0.893734524	0.947503048	none
115258671	4.183106652	-3.797015285	1.607690611	-2.361782334	0.018187317	NA	down
109419521	31.93912474	-1.448762951	0.722902606	-2.004091476	0.045060262	0.155407448	down
109409303	38.32839168	-0.93099333	0.629338715	-1.47931997	0.139054818	0.313515064	none
109409309	8.13667542	0.117853641	0.854632517	0.137899786	0.89031962	0.946519348	none
115258678	3.601442414	2.983246272	1.486480481	2.006919237	0.044758263	NA	up
109419113	21.22319751	-0.859915657	0.662035279	-1.29889703	0.193979269	0.381933763	none
109419112	5.233154261	-0.520544478	0.973378758	-0.534781013	0.592801294	0.755831906	none
115258703	83.09918278	0.348617181	0.570965801	0.61057454	0.541481282	0.716981945	none
109409318	871.6565582	-0.070506696	0.525878082	-0.134074225	0.893343881	0.947372463	none
109419105	30.29779392	-0.943411944	0.60421326	-1.561389011	0.118431993	0.280792665	none
115258948	6.440338899	1.043862479	0.980866086	1.064225274	0.28722666	0.492801272	none
109419088	9.306273691	-1.021876641	0.819070772	-1.247604817	0.212175814	0.40210098	none
109409324	8.214429253	0.272173659	0.836794869	0.325257323	0.744986328	0.862791036	none
115258583	5.062120701	0.532321158	1.010026994	0.527036565	0.598168196	0.758850914	none
109409325	5.219133943	-0.314984359	0.974061878	-0.323372022	0.746413515	0.863668184	none
109419095	6.624791289	1.34836933	0.947123507	1.423646779	0.154548747	0.333211513	none
115258944	13.53509936	0.150472599	0.7002314	0.21488982	0.829853222	0.91295778	none
134287833	11.0164561	-0.189278627	0.866626953	-0.218408424	0.827110903	0.910953612	none
109419050	194.2436064	-1.575930829	0.551478957	-2.857644535	0.004267982	0.029699789	down
109419093	6.364649388	0.50203872	0.920763809	0.545241586	0.585587373	0.750144837	none
115258647	1.669604097	-0.841484324	1.579520797	-0.532746593	0.594209008	NA	none
109409336	3.82383297	-0.597070125	1.108020022	-0.538862217	0.58998193	NA	none
109419076	112.8477561	-1.736289548	0.60922415	-2.850001186	0.004371907	0.030244713	down
134286295	2.348871416	2.146459439	1.57923584	1.359175992	0.174090827	NA	none
134287835	4.14829245	-1.492775132	1.102845034	-1.353567443	0.17587442	NA	none
134287836	4.393619059	1.689477933	1.146219509	1.473956707	0.140493248	NA	none
109419070	4.993696598	1.054238083	1.033620988	1.019946475	0.307753847	0.512730068	none
109408104	5.947002581	-1.349407674	0.956793542	-1.410343628	0.158438242	0.337765543	none
109419069	2.315213155	-0.668965917	1.36865066	-0.488777697	0.62499909	NA	none
134283963	14.39165934	-0.706864076	0.693767554	-1.018877393	0.308261178	0.512817304	none
109422013	308.887309	-0.203766728	0.73736761	-0.276343475	0.782284267	0.885821891	none
109408124	134.7349127	-0.493774454	0.535240112	-0.922528867	0.35625278	0.557845865	none
109408129	4.470293805	-0.599255119	1.029424559	-0.582126309	0.560481605	NA	none
134286489	8.649749441	-0.46620374	1.141320534	-0.408477483	0.682923158	0.821037287	none
109409615	3.559735368	1.390314877	1.275202921	1.09026952	0.275594438	NA	none
109413695	7.966139415	-1.308973421	0.88726024	-1.475298184	0.140132394	0.314737975	none
109413713	373.212757	-2.110999058	0.501187678	-4.21199313	2.53E-05	0.000649693	down
109409620	4.635873731	-1.86009453	1.06641496	-1.744250221	0.081115468	0.220161675	none
109429374	8.602075021	-0.603130754	0.806656108	-0.747692539	0.454645632	0.651701671	none
109429376	4.33409552	1.671724722	1.181056648	1.415448383	0.156937072	NA	none
109429377	12930.96233	-3.871826376	0.595326469	-6.503702721	7.84E-11	1.73E-08	down
109425117	5.414973362	1.488513556	1.035131587	1.437994526	0.150435607	0.327918001	none
109429382	64.40333241	-2.812553482	0.552082935	-5.094440175	3.50E-07	1.83E-05	down
109425132	4.849557941	-0.305027976	1.011611104	-0.301526915	0.763012729	0.87369202	none
109425134	7.117901631	1.244812149	0.913413518	1.362813364	0.172941338	0.356760757	none
109425135	7.070134697	0.42162128	0.925118973	0.455748172	0.648571078	0.795167448	none
109429414	5.557675041	0.725815912	0.976606161	0.743202265	0.457359232	0.654782095	none
109429416	28.93576775	0.598911993	0.756165993	0.792037725	0.42833868	0.62641437	none
109425141	7.824323819	2.110119466	0.939103608	2.246950653	0.024643181	0.104534308	up
109425142	9.189855451	-0.618477933	0.799026084	-0.774039728	0.438907298	0.637657773	none
109425150	4.076656852	0.763529941	1.134046995	0.673278925	0.500769858	NA	none
109425152	3.129119031	1.970128775	1.349503687	1.459891362	0.144319934	NA	none
109425155	49.80247314	0.853774577	0.716213458	1.192067208	0.233234893	0.429029792	none
109429437	90.80496626	0.116060425	0.661765284	0.175380044	0.86078102	0.933237335	none
109429439	142.3324529	-0.520529733	0.529609591	-0.982855564	0.32567853	0.526490104	none
109429438	3.196125507	0.23955511	1.184266067	0.202281494	0.839696666	NA	none
109429440	38.50236838	-0.983154502	0.592369735	-1.659697389	0.096975345	0.245462785	none
109425161	352.2094413	1.815217487	0.558371193	3.25091536	0.001150341	0.011042026	up
109425163	14.30409497	1.25489717	0.782284084	1.604145088	0.108682075	0.265667295	none
109400337	7.459795399	1.117991994	0.893076901	1.251842919	0.210627107	0.400451538	none
109400327	4.312032109	2.062388438	1.18247992	1.74412132	0.081137937	NA	none
109400308	5.1588995	1.329895775	1.041080016	1.277419368	0.201454231	0.390018065	none
109400348	56.83441101	-0.215377093	0.660499319	-0.326082234	0.744362138	0.862791036	none
109400294	5.501114519	-0.352005021	0.980508581	-0.359002489	0.719593228	0.846777147	none
109400297	5.026770691	0.967897382	1.040814532	0.929942225	0.352400999	0.554018792	none
115254141	3.436492784	0.868469693	1.188680203	0.730616772	0.465013265	NA	none
109425183	5.482460284	1.269179115	1.03331393	1.228260917	0.219349038	0.412148721	none
109400343	3.588180127	0.875056517	1.156487664	0.756650109	0.449259512	NA	none
115264910	3.12563413	1.042360346	1.263146557	0.825209347	0.409252748	NA	none
109400287	28.22192615	-1.361818802	0.647901656	-2.10189122	0.035562806	0.132759803	down
134287872	120.1490506	-0.881519252	0.619221267	-1.423593309	0.154564234	0.333211513	none
134287871	15.61897224	-0.712009781	0.676808831	-1.052010182	0.292794878	0.497821889	none
134287870	162.1694448	-0.5876675	0.557845317	-1.053459593	0.292130404	0.497464371	none
134287869	15.72155473	-1.150974778	0.689923918	-1.668263339	0.095263462	0.242575976	none
134287885	1.988130227	2.023836102	1.686991093	1.199672074	0.230266723	NA	none
109414024	16.27400263	-0.816516598	0.841164136	-0.970698302	0.331698538	0.532122243	none
109414025	4.106006731	1.977869456	1.203746326	1.643094906	0.100363299	NA	none
109414027	3.480252934	-0.532750865	1.157421478	-0.460291151	0.645307252	NA	none
109404233	13.01538709	-1.313832313	0.760837809	-1.72682311	0.084199437	0.225216907	none
109622032	2.859722826	-0.462854238	1.257228787	-0.368154342	0.712758153	NA	none
115264939	5.433330359	1.715697205	1.050579848	1.633095483	0.102448916	0.254291221	none
109621947	4.765545313	0.402651297	1.016955987	0.395937781	0.692150928	0.827394777	none
109621948	19.11253014	0.325298022	0.642733355	0.506116603	0.612774796	0.768668561	none
109415040	74.99945887	-0.693851954	0.538441969	-1.288629032	0.197527085	0.385052799	none
109622588	4.371752116	-0.491030635	1.06422301	-0.461398251	0.644512906	NA	none
109621952	13.27053414	-1.036605985	0.739045157	-1.402628751	0.160727574	0.339676054	none
109415045	10.52286438	0.67425716	0.804955118	0.837633237	0.40223672	0.603184785	none
115264941	14.31639297	1.237068375	0.732749851	1.688254694	0.091362348	0.236794504	none
109621964	5.780631145	0.607436988	0.95064766	0.638971739	0.522841317	0.704950112	none
109621977	1.439386568	-0.199579921	1.729590696	-0.115391417	0.908134882	NA	none
109621987	13.82935171	0.173072418	0.696869293	0.248357074	0.803858144	0.899843212	none
115264946	5.716520906	-0.034650807	0.939779271	-0.036871218	0.970587689	0.986462437	none
109420799	5.714656823	-1.512997967	0.988464503	-1.530654832	0.125854722	0.293661019	none
134286997	28.63676283	-1.732977359	0.729019329	-2.377134996	0.017447701	0.082841499	down
134287895	177.1813099	-2.287547957	0.64408919	-3.551601227	0.000382895	0.004821114	down
134287900	4.041768757	-0.12834749	1.077026398	-0.119168379	0.905141958	NA	none
134287001	7.323939454	-0.714969797	1.200231346	-0.595693321	0.551380121	0.724671016	none
109623132	8.784117303	-0.153654048	1.003362822	-0.153139068	0.878288607	0.944092241	none
109420446	7.054434827	-0.232516404	0.948545599	-0.24512939	0.806356247	0.900234303	none
109420437	10.42058037	1.41322821	0.818992489	1.725569195	0.084424945	0.225515201	none
109401716	5.38736206	0.983030705	1.014147202	0.969317573	0.332386764	0.532962389	none
134287014	21.31838179	-2.945996584	0.876726292	-3.360223836	0.000778793	0.008234288	down
109401715	1.388439388	2.42809793	1.987865253	1.221460019	0.221911894	NA	none
115256267	6829.081539	1.308400468	0.618282995	2.116183816	0.034329177	0.129558901	up
109433097	4.813139823	0.988735425	1.063760211	0.929472088	0.352644484	0.554128491	none
109420252	214.4088422	-0.4138927	0.614996468	-0.673000124	0.500947212	0.690679262	none
109420234	41.12684071	-2.308625582	0.602947949	-3.828896984	0.000128719	0.002224011	down
109433076	172.8775614	-2.185415127	0.501468414	-4.358031464	1.31E-05	0.000366018	down
134287016	3.258907671	-1.10071671	1.208599655	-0.910737237	0.362433839	NA	none
115257640	83.94238211	-1.966297104	0.516133923	-3.809664542	0.000139155	0.002324947	down
109420154	3.710866839	-0.289420563	1.115928338	-0.259354076	0.79536206	NA	none
109420147	7.853556336	-2.721350843	1.008779133	-2.69766766	0.006982711	0.043344145	down
109420136	104.7217205	0.635134451	0.583193959	1.089062122	0.276126492	0.479754601	none
109433084	2370.565408	-1.403769216	0.533942334	-2.62906521	0.008561994	0.049879248	down
109433083	33.66681007	-2.366826914	0.650229386	-3.639987616	0.000272651	0.003701106	down
109420079	40.96319444	-0.729846217	0.584222486	-1.249260744	0.211569721	0.40138187	none
109433111	1790.423178	-0.428529943	0.52388484	-0.817985003	0.413365751	0.611843497	none
109420061	7.206528222	0.620354602	0.905744607	0.684911174	0.493399975	0.685073583	none
109433079	4.923020681	-0.483391456	0.99235913	-0.487113426	0.626177952	0.777094109	none
109420022	8.781820762	-2.530786904	1.101012584	-2.298599436	0.021527696	0.095552754	down
109433074	6.303134	0.848149505	0.928903869	0.913064886	0.361208417	0.564109441	none
109411294	3.045469091	1.908522908	1.415914056	1.347908723	0.177687742	NA	none
109411293	1.465773729	1.434249938	1.798512069	0.797464728	0.42518118	NA	none
109411292	90.82467816	-2.394049899	0.572844016	-4.179235241	2.92E-05	0.000724478	down
109411290	12.75873598	0.544145528	0.746015238	0.729402699	0.465755367	0.659882204	none
109411287	8.26163137	1.204569416	0.870084149	1.384428641	0.166227244	0.34695162	none
109411286	17.82063365	-0.142441743	0.69690882	-0.204390789	0.838048128	0.918714475	none
109411282	4.025291212	2.510533601	1.313115131	1.911891456	0.055890118	NA	none
109411275	9.194535164	-0.904857148	0.822577453	-1.100026683	0.271320496	0.474427774	none
109411274	1002.277453	-1.28046095	0.634223248	-2.018943572	0.043493085	0.152225797	down
134287919	18.75669128	-0.995375381	0.757967304	-1.313216778	0.189109912	0.377987947	none
134287921	8.637786386	-0.914517116	0.82301336	-1.111181374	0.266490287	0.468247692	none
134287922	3.359732936	2.109378624	1.317438879	1.601120673	0.109350194	NA	none
134287924	97.02790251	-0.244881998	0.528884095	-0.463016378	0.643352628	0.791509207	none
134287027	3.788857852	-3.812519938	1.696884948	-2.246775743	0.024654363	NA	down
109433066	35.69320716	0.144892979	0.658284134	0.220107049	0.825787785	0.909779264	none
109433112	1.963160693	1.969409051	1.659905989	1.186458188	0.235441404	NA	none
134287931	53.33190468	-0.8076115	0.65677206	-1.22966787	0.218821503	0.411612196	none
115261809	13290.36135	-1.932038956	0.647550589	-2.983610838	0.002848688	0.022137859	down
109404660	2.847026087	1.287143777	1.320299335	0.974887848	0.329615895	NA	none
109401435	2.362792296	-0.246601904	1.386946246	-0.177802063	0.858878427	NA	none
109401433	0.602719307	0.829209762	2.56421846	0.323377191	0.746409602	NA	none
109401376	1.670019094	-2.488907039	1.775726702	-1.401627309	0.161026568	NA	none
109432900	1.57993121	-2.699292369	1.892999416	-1.425934074	0.153887373	NA	none
115256862	4.194934711	-3.999584398	1.429497493	-2.797895357	0.005143677	NA	down
109401371	63.98686996	-0.484976345	0.626427804	-0.774193518	0.438816361	0.637657773	none
109401397	8.342012696	-1.635522185	0.865061327	-1.890643048	0.05867201	0.180552787	none
109432898	11.88111645	0.307389311	0.757876528	0.405592863	0.685041774	0.821957305	none
115256848	2.128750295	1.261220299	1.487976375	0.847607745	0.39665646	NA	none
115255616	63.39102276	2.31834381	2.832026224	0.818616647	0.413005166	0.611571277	none
109432899	8.82790356	-1.174898833	0.832150303	-1.41188296	0.157984426	0.337300082	none
109401390	10.64696251	0.086493602	0.788464013	0.109698858	0.912648206	0.959689266	none
109432880	4.692962648	0.600677416	1.042454329	0.576214611	0.564470131	0.734063492	none
134287950	5.087396118	-1.476412439	1.036345293	-1.42463371	0.15426311	0.332967664	none
109401402	4.98572324	2.314434232	1.1475869	2.016783419	0.04371812	0.152401432	up
109401363	23.86889758	-1.088013523	0.648216579	-1.678472225	0.093254948	0.239618418	none
109432862	12.8266324	-1.541987646	0.760128747	-2.028587463	0.042500327	0.149936411	down
109401408	45.84239841	0.399955267	0.592437833	0.675100821	0.499611712	0.689643291	none
109412372	3.0573795	2.593135127	1.520782041	1.705132661	0.088169686	NA	none
109412366	2.934085504	1.35171277	1.312467316	1.029902043	0.303055991	NA	none
109401373	21.82343114	1.527895354	0.702434165	2.175143852	0.029619338	0.118894353	up
134284006	22.16517081	1.532224183	0.779638339	1.965301226	0.049379384	0.165001677	up
134287962	4.893831329	0.393429237	1.038138709	0.378975597	0.704705985	0.836175191	none
115257373	3.614435058	-0.785476606	1.145154497	-0.685913217	0.492767835	NA	none
115257540	17.50563309	1.470473275	0.726733948	2.02339973	0.043031952	0.151059637	up
109401081	1.566373017	-1.77592213	1.759380762	-1.009401812	0.31278197	NA	none
109408287	13.64710845	-0.256631108	0.715616336	-0.358615497	0.719882752	0.846836502	none
109400989	2.454971467	0.484529564	1.342453029	0.360928505	0.718152894	NA	none
109400980	34.56166912	2.514603562	0.638803113	3.936429723	8.27E-05	0.001574911	up
109408241	3.952212732	0.987159133	1.23312913	0.800531841	0.423402723	NA	none
109400996	54.13582504	-0.001190709	0.545564744	-0.002182526	0.998258597	0.999980031	none
115257630	3.174160127	2.660924965	1.528547686	1.740819073	0.081715298	NA	none
115263823	118.0864107	-1.540806568	0.603193775	-2.554413908	0.010636673	0.058867337	down
109408029	2.950173097	0.926128997	1.271718045	0.72825026	0.466460404	NA	none
134287055	32.5655231	-0.821892974	0.774017461	-1.061853273	0.288302301	0.49403326	none
109412016	3.611953818	0.970596793	1.166180554	0.832286895	0.405247026	NA	none
134287975	1.372351795	3.572590096	2.050658285	1.74216744	0.08147915	NA	none
134287057	14.04348693	1.520325823	0.751124213	2.02406712	0.042963246	0.151059637	up
134287058	7.004276205	-0.963396179	0.884900001	-1.088706269	0.276283436	0.479754601	none
109407908	33579.89542	1.280064778	0.611726197	2.0925453	0.036389764	0.134824836	up
109412008	1.862410854	-2.676295335	1.729476146	-1.547460103	0.121752338	NA	none
109407882	4.20530076	0.620933187	1.078480185	0.57574835	0.56478529	NA	none
109407834	58.04383137	0.033227275	0.589596875	0.056355922	0.95505827	0.978541045	none
109420073	9.451193706	-0.299619492	0.848076273	-0.353293096	0.723868721	0.85011373	none
134287982	6.383283971	-0.967002818	0.906221548	-1.067071094	0.285939734	0.491172908	none
109420077	56.75888907	-1.651964127	0.604032997	-2.734890538	0.006240102	0.039824221	down
109420078	1.465773729	1.434249938	1.798512069	0.797464728	0.42518118	NA	none
109420080	26.07700838	0.119605665	0.611220773	0.195683247	0.844858098	0.922283753	none
109420081	11.51355417	-0.682516328	0.74567858	-0.915295607	0.360036465	0.563023911	none
109420082	28.64140913	-1.319909161	0.616829129	-2.139829492	0.032368549	0.124878018	down
109420083	2942.57525	0.751645038	0.559776082	1.34276019	0.179349638	0.365066252	none
109420084	20.47650739	-0.682795272	0.691013915	-0.988106401	0.323100541	0.525545777	none
109420085	4.45398004	2.578524983	1.312185971	1.965060624	0.049407221	NA	up
134287061	25.18973349	-0.53899427	0.691656737	-0.779280011	0.435814787	0.634466081	none
109420074	7.835795413	-1.223415896	0.853276216	-1.433786472	0.151633207	0.329096089	none
109420089	4.066866027	0.90217827	1.116728583	0.807876044	0.419161943	NA	none
109420090	3.613168283	-0.151690017	1.127799864	-0.13450083	0.893006555	NA	none
115258453	12.48230932	-1.096862779	0.733607866	-1.495162238	0.134872106	0.30721364	none
115258081	3.39741783	-0.715567307	1.157012971	-0.618460921	0.536271551	NA	none
109622874	90.81620859	-0.767190741	0.732635028	-1.047166341	0.295022866	0.499508122	none
134287987	7.714032443	-0.383368929	0.838316277	-0.457308225	0.647449518	0.794342291	none
109622880	6.070277956	-0.228618716	0.933368725	-0.244939336	0.806503403	0.900234303	none
109622885	2.497446221	1.012342468	1.365370811	0.741441417	0.45842584	NA	none
134283940	23.61419274	3.325308569	0.8354336	3.980338556	6.88E-05	0.001424208	up
134287989	5.167296501	-0.0584105	1.022174733	-0.057143361	0.954430996	0.978181304	none
109622877	16.58492365	-0.738092541	0.665942985	-1.108341942	0.267714168	0.469892757	none
115258013	8.192058553	1.967011509	0.915167256	2.149346468	0.031606946	0.123294935	up
109622893	2.844016241	-0.089560808	1.265188515	-0.070788508	0.943566078	NA	none
109622894	14.4380406	1.547884037	0.784256587	1.973695935	0.048416328	0.16275514	up
109622895	4367.338206	-2.702175208	0.48313292	-5.593026467	2.23E-08	1.80E-06	down
109622900	6.631793779	-0.012075977	0.890586924	-0.013559571	0.989181359	0.996740427	none
109433266	27.13730453	0.275489813	0.70458481	0.390995958	0.695800223	0.829247776	none
109433262	7.570256172	-0.759768236	0.862840971	-0.880542605	0.378565435	0.581302871	none
109424528	3.605609921	0.541500496	1.136954345	0.476272859	0.633879999	NA	none
109433258	7.690654829	0.787958159	0.898169777	0.877293113	0.380327452	0.582370926	none
109424450	1.649636258	0.00195844	1.574438076	0.001243898	0.999007513	NA	none
109424428	6.109710071	-1.459986758	0.978146263	-1.492605772	0.135540412	0.308268804	none
109433241	3027.392394	-0.019128944	0.581506797	-0.032895478	0.973757939	0.988266653	none
109424394	1182.292963	0.97124871	0.635068941	1.529359487	0.12617535	0.294215332	none
109424329	3.656613906	1.347447015	1.181683039	1.140277867	0.254170556	NA	none
109424312	2.338571848	0.365424848	1.357234422	0.269242249	0.787743271	NA	none
109433257	12.67491168	-0.111132757	0.738848577	-0.150413441	0.880438437	0.944335519	none
115258731	21.07215787	0.904304591	0.632465492	1.429808587	0.152771964	0.330756904	none
109433264	6.66669155	1.167762597	0.921683571	1.266988621	0.205159359	0.394075081	none
115258796	24.89607217	0.892849898	0.638180285	1.399055909	0.161796218	0.340512302	none
109424261	5.348159369	-0.774728424	0.98311906	-0.78803113	0.430678497	0.628538622	none
115258816	250.2271156	-1.656819536	0.568859857	-2.912526725	0.003585175	0.026128993	down
109427860	2.496603088	1.013179576	1.365466371	0.742002584	0.45808577	NA	none
134288798	2.297115092	3.211722901	1.884671407	1.704128841	0.088357019	NA	none
134286458	7.423586155	-0.536681793	1.065607611	-0.503639227	0.614514922	0.769127829	none
109427864	17.29791576	1.621555814	0.700311311	2.315478542	0.020586758	0.093160916	up
109427823	2.394299212	1.470672838	1.435297073	1.024646999	0.30552978	NA	none
115258959	17.0895566	2.868308235	0.823054012	3.48495748	0.000492215	0.005792114	up
115269611	2.967678316	1.356071023	1.295477803	1.046772874	0.295204344	NA	none
109427872	9.641101981	-4.506059386	1.167093601	-3.860923735	0.000112959	0.001990554	down
109427875	4.513324431	1.050093111	1.063765233	0.987147426	0.323570371	NA	none
115267219	66.81243587	-0.40784148	0.759330336	-0.537106792	0.59119385	0.754597699	none
115269612	7.330101733	0.303515611	0.864566652	0.351060974	0.725542605	0.851354031	none
109428192	67.00697924	-2.034193023	0.636761558	-3.194591439	0.001400289	0.012750191	down
109427882	9.974770882	-0.104139873	0.787070225	-0.132313319	0.894736473	0.948041701	none
109428196	15.86602328	-1.253698296	0.694271992	-1.805773975	0.070953652	0.203826306	none
109428199	4.319930042	0.228186327	1.076325559	0.212004932	0.832103186	NA	none
134283902	3.822543079	-0.107611647	1.126799416	-0.095502044	0.923916067	NA	none
109427885	2.34745379	0.905680779	1.415687318	0.639746339	0.522337524	NA	none
109428200	2.243398198	-1.344084028	1.416970179	-0.948561972	0.34284344	NA	none
109427892	2.895844738	2.643839743	1.528512941	1.729680968	0.083687291	NA	none
109428213	16.23115694	0.988617554	0.701542818	1.409204868	0.158774599	0.337765543	none
109427897	17.63906695	1.202697633	0.71556828	1.680758728	0.092809788	0.239426271	none
109427898	25.043651	-1.58876128	0.632605433	-2.511456901	0.012023397	0.064330621	down
115263986	13.71467194	1.547466848	0.791940395	1.954019339	0.05069893	0.166427813	none
115263987	8.319925272	-1.717127058	0.851911976	-2.015615587	0.043840189	0.152401432	down
109427905	5.197907974	0.334487209	0.98862441	0.338335981	0.735110012	0.856499889	none
109428225	6.218041387	-0.490290858	0.968795304	-0.506083025	0.612798367	0.768668561	none
115254008	11.51793832	-1.663486521	0.935443114	-1.778287205	0.075356697	0.210665683	none
115255757	5.910739808	1.297069918	0.976251148	1.328623193	0.183972316	0.371510801	none
109428232	4.792643377	-0.832475907	1.016653197	-0.81883961	0.412877928	0.611571277	none
109427913	9.135950734	-0.473018767	0.811146739	-0.583148208	0.559793533	0.730874386	none
109428235	5.954660485	2.178846653	1.091613172	1.995987873	0.045935243	0.157963719	up
115266377	425.4163489	-1.424775174	0.584618165	-2.437103839	0.014805427	0.074278786	down
134287090	11.88737015	-1.248316779	0.764114548	-1.633677545	0.102326576	0.254291221	none
109428240	265.9849539	-0.671767272	0.688814122	-0.975251887	0.32943533	0.529807106	none
115266369	30.19611359	-0.891804247	0.785258617	-1.135682216	0.256089586	0.45627229	none
109428244	56.95061831	-1.732820976	0.794423871	-2.181229742	0.029166428	0.117796451	down
115266368	111.4565781	1.832878561	0.522861524	3.50547607	0.000455791	0.005509943	up
109428250	16.18340376	0.459567816	0.707325309	0.649726244	0.515869069	0.701423509	none
109428255	2.672888634	3.468478496	1.705320813	2.033915537	0.041960112	NA	up
109428256	22.33835324	1.930494151	0.82077587	2.352035704	0.018670983	0.08644787	up
109428257	1.881667789	1.72364174	1.682860997	1.024232984	0.305725243	NA	none
109427940	289.0230505	-1.435113426	0.714155653	-2.009524702	0.044481518	0.154011276	down
109427949	17.64506943	1.951736913	0.868569063	2.247071645	0.024635449	0.104534308	up
109428268	62.18611702	-2.486354944	0.733870288	-3.388003282	0.000704034	0.007721639	down
109428264	7.585220094	0.155910972	0.939854234	0.16588846	0.868244729	0.93724131	none
109427950	3.437910411	1.634920747	1.25007679	1.307856254	0.19092207	NA	none
109427952	1.303565306	2.292382999	2.008984355	1.14106563	0.253842613	NA	none
109427955	74.32056149	-2.26885815	0.594746714	-3.814830912	0.000136276	0.002309523	down
109428276	3.093662136	-0.817419748	1.280768069	-0.638226208	0.523326439	NA	none
109404738	11.21155692	-0.013897363	0.822652722	-0.016893353	0.986521696	0.996083195	none
115261865	528.552272	-1.308327179	0.58093746	-2.252096429	0.024316179	0.103643689	down
109404733	1.361284519	2.38085277	1.964117412	1.212174362	0.225445643	NA	none
109414429	132.7948625	-1.972336339	0.66715778	-2.956326671	0.003113272	0.023362729	down
109414431	932.16636	-0.725130473	0.484360613	-1.497088024	0.134370356	0.306662242	none
109622250	126.5521581	0.093494995	0.650327487	0.14376602	0.885685236	0.945380521	none
115253487	28.34217501	1.712364828	0.669808732	2.556498214	0.010573161	0.058607414	up
115263117	8.753072542	-2.908183108	0.968336303	-3.003277993	0.002670883	0.021069641	down
115256148	6.713807833	-0.52499797	0.959947911	-0.54690256	0.584445677	0.748953179	none
115266293	15.64759858	-0.832619311	0.697499987	-1.193719463	0.232587724	0.428776914	none
109414447	6.015690112	0.336649343	0.999879417	0.336689942	0.736350646	0.857602028	none
115266334	341.5105271	-3.326487293	0.720037655	-4.619879626	3.84E-06	0.000125441	down
115266300	6.025231678	-0.404476276	0.958626915	-0.421932943	0.673073964	0.815609983	none
109414502	467.3211746	0.960817907	0.601389837	1.597662361	0.11011814	0.267883551	none
109622266	215.4426825	-2.246565525	0.622179157	-3.610801646	0.000305252	0.004034339	down
109414459	32.99815158	0.585579554	0.618209844	0.947218101	0.343527654	0.544174843	none
109622267	15.12424211	-0.062201045	0.71712806	-0.086736315	0.93088111	0.968219444	none
115266396	498.3453446	-1.669111522	0.586569786	-2.845546364	0.00443353	0.030492359	down
109414469	14.57843094	-0.606271531	0.683294229	-0.887277405	0.374929567	0.578397442	none
134288035	5.259568521	1.298283282	1.159944932	1.11926286	0.263028015	0.463735804	none
109621324	24.07824562	-0.97374511	0.603327053	-1.61395897	0.106536326	0.261846774	none
109414474	19.42592137	-0.086337574	0.676902784	-0.127547967	0.898506711	0.95057072	none
109414477	11.07632654	0.297851549	0.799772247	0.372420462	0.709579822	0.840017289	none
109414482	6.603009448	0.902732883	0.916977938	0.984465215	0.324886827	0.52622994	none
109414485	9.378046224	-0.002967727	0.83237695	-0.003565364	0.997155257	0.999980031	none
[truncated: 2,868 more rows]
