# Supplementary material for: Genomic and Transcriptomic Characterization of Umatilla Virus Isolated and Identified from Mosquitoes in Ningxia, China
Source: Microorganisms. 2025 Nov 28;13(12):2717. doi: 10.3390/microorganisms13122717 (PMC12735465; doi:10.3390/microorganisms13122717)
Supplement: Supplementary file 1 [file microorganisms-13-02717-s001.zip › Supplementary Materials/Table S7. KEGG pathway enrichment analysis of upregulated genes in Aedes albopictus.xlsx]

## Sheet: Sheet 1
category	subcategory	ID	Description	GeneRatio	BgRatio	RichFactor	FoldEnrichment	zScore	pvalue	p.adjust	qvalue	geneID	Count
Cellular Processes	Transport and catabolism	aalb04144	Endocytosis - Aedes albopictus (Asian tiger mosquito)	31/324	199/6454	0.155779	3.10308	6.92773	1.15596e-08	1.35247e-06	1.19246e-06	109432839/109416543/109402213/109400264/109404369/109415062/109431476/109421343/109431598/109413270/109411282/109431766/109423617/115264563/115266621/109421660/115258462/109403287/109427864/109413565/109405397/109432128/109422026/115265081/109413993/115267213/109403851/109412042/115265270/109430631/109398015	31
Cellular Processes	Transport and catabolism	aalb04140	Autophagy - animal - Aedes albopictus (Asian tiger mosquito)	24/324	165/6454	0.145455	2.89742	5.67594	2.00452e-06	0.000117264	0.000103391	109424777/109408400/109418942/109406738/109427298/109398788/109405054/109421533/109409255/109429983/109397249/109417740/109397285/109407565/109413801/109426214/109397596/109414019/115265303/109410121/109418329/115269552/109418444/109428719	24
Genetic Information Processing	Folding, sorting and degradation	aalb04141	Protein processing in endoplasmic reticulum - Aedes albopictus (Asian tiger mosquito)	32/324	282/6454	0.113475	2.2604	4.97556	1.01584e-05	0.000396176	0.000349305	109400264/109412925/109427298/109406840/109423388/115268481/109427648/109413324/115266550/109423617/109407386/109429983/109425994/109407580/115258731/115262957/115265016/115265018/109426214/115265081/115267137/109424218/109428360/109407918/109410035/109412161/109422406/109410129/109422423/109418329/109422446/115269543	32
Cellular Processes	Transport and catabolism	aalb04137	Mitophagy - animal - Aedes albopictus (Asian tiger mosquito)	13/324	91/6454	0.142857	2.84568	4.07633	0.000557109	0.0162954	0.0143675	109398018/109408400/109427298/109419224/115266368/109415445/109429983/109397285/109401715/109410035/109418329/115269552/109408179	13
Cellular Processes	Cell growth and death	aalb04214	Apoptosis - fly - Aedes albopictus (Asian tiger mosquito)	13/324	96/6454	0.135417	2.69747	3.85212	0.000935392	0.0203132	0.01791	109427298/109398778/109417254/109417417/109429983/109427949/109401715/109412040/109410132/109418329/115269543/109416369/109408179	13
Organismal Systems	Aging	aalb04213	Longevity regulating pathway - multiple species - Aedes albopictus (Asian tiger mosquito)	14/324	111/6454	0.126126	2.5124	3.69491	0.00122803	0.0203132	0.01791	109400264/109418942/109419224/109423388/109423617/109399284/115262957/115265016/115265018/115265081/109397596/109422406/109422423/109422446	14
Genetic Information Processing	Information processing in viruses	aalb03250	Viral life cycle - HIV-1 - Aedes albopictus (Asian tiger mosquito)	8/324	44/6454	0.181818	3.62177	4.01158	0.00134216	0.0203132	0.01791	109416543/115270152/109411282/115266621/109411514/109417667/109418134/115265270	8
Organismal Systems	Immune system	aalb04620	Toll-like receptor signaling pathway - Aedes albopictus (Asian tiger mosquito)	9/324	55/6454	0.163636	3.2596	3.86883	0.0014884	0.0203132	0.01791	109412409/109415072/109429544/109429983/109419873/109397596/109420146/109407961/109408179	9
		aalb03272	Virion - Hepatitis viruses - Aedes albopictus (Asian tiger mosquito)	8/324	45/6454	0.177778	3.54129	3.93268	0.00156255	0.0203132	0.01791	109416543/109404369/109400672/115266621/109413565/109405497/115265270/109430631	8
Organismal Systems	Immune system	aalb04624	Toll and Imd signaling pathway - Aedes albopictus (Asian tiger mosquito)	14/324	119/6454	0.117647	2.3435	3.40064	0.00240424	0.0262828	0.0231733	109412409/109402586/109429544/115262585/109429983/109419873/109403683/109409889/109420146/109416080/109407961/109410132/115269531/109408179	14
Cellular Processes	Transport and catabolism	aalb04136	Autophagy - other - Aedes albopictus (Asian tiger mosquito)	7/324	38/6454	0.184211	3.66943	3.79403	0.00247103	0.0262828	0.0231733	109424777/109408400/109406738/109421533/109397249/109417740/109428719	7
Metabolism	Lipid metabolism	aalb00564	Glycerophospholipid metabolism - Aedes albopictus (Asian tiger mosquito)	12/324	113/6454	0.106195	2.11537	2.74981	0.0107747	0.105053	0.0926245	109408557/115253700/109427263/109404865/115262468/115266598/109423770/109419687/109427882/109428257/109397808/109402109	12
Metabolism	Lipid metabolism	aalb00600	Sphingolipid metabolism - Aedes albopictus (Asian tiger mosquito)	7/324	53/6454	0.132075	2.63091	2.74074	0.0158871	0.142984	0.126068	115253700/109398749/115266598/109423770/109427882/115262731/109432412	7
Genetic Information Processing	Folding, sorting and degradation	aalb04130	SNARE interactions in vesicular transport - Aedes albopictus (Asian tiger mosquito)	5/324	31/6454	0.16129	3.21286	2.83916	0.0179025	0.148654	0.131067	109404811/115256111/109420222/115265303/109402081	5
Environmental Information Processing	Signal transduction	aalb04013	MAPK signaling pathway - fly - Aedes albopictus (Asian tiger mosquito)	14/324	152/6454	0.0921053	1.83471	2.39411	0.020008	0.148654	0.131067	109398018/109418536/109415072/109427581/109429983/109430170/109403689/109420146/109410132/109432682/109418403/115269543/109416369/109408179	14
Environmental Information Processing	Signal transduction	aalb04068	FoxO signaling pathway - Aedes albopictus (Asian tiger mosquito)	11/324	109/6454	0.100917	2.01025	2.4454	0.0203287	0.148654	0.131067	109419224/109423337/109417340/115258462/109429983/109397285/109419873/109415927/109397596/109420146/109432682	11
Genetic Information Processing	Folding, sorting and degradation	aalb03050	Proteasome - Aedes albopictus (Asian tiger mosquito)	7/324	60/6454	0.116667	2.32397	2.3686	0.029594	0.203676	0.179579	109429097/109413115/109413170/109415235/109409415/109430464/109406083	7
Human Diseases	Infectious disease: bacterial	aalb05100	Bacterial invasion of epithelial cells - Aedes albopictus (Asian tiger mosquito)	8/324	75/6454	0.106667	2.12477	2.25238	0.0334392	0.217355	0.19164	109432839/109402430/109415072/109400747/109431598/109422026/109397596/109414139	8
Environmental Information Processing	Signal transduction	aalb04350	TGF-beta signaling pathway - Aedes albopictus (Asian tiger mosquito)	10/324	107/6454	0.0934579	1.86166	2.06617	0.0416098	0.256229	0.225915	109398278/109418942/115254017/109417340/115258462/109399284/109415715/115258731/109403780/109397755	10
Environmental Information Processing	Signal transduction	aalb04070	Phosphatidylinositol signaling system - Aedes albopictus (Asian tiger mosquito)	8/324	84/6454	0.0952381	1.89712	1.90258	0.0589222	0.344695	0.303914	115257397/109431491/109411686/109407641/109426084/109397596/109422366/109428654	8
Metabolism	Carbohydrate metabolism	aalb00562	Inositol phosphate metabolism - Aedes albopictus (Asian tiger mosquito)	7/324	71/6454	0.0985915	1.96392	1.8775	0.0642348	0.35788	0.315539	115257397/109431491/109411686/109407641/109426084/109397596/109422366	7
Cellular Processes	Transport and catabolism	aalb04148	Efferocytosis - Aedes albopictus (Asian tiger mosquito)	10/324	119/6454	0.0840336	1.67393	1.70584	0.0749661	0.398683	0.351516	109431112/109412833/109415072/109398788/109409255/115262468/109425818/109427949/109420146/109418403	10
Genetic Information Processing	Folding, sorting and degradation	aalb03018	RNA degradation - Aedes albopictus (Asian tiger mosquito)	7/324	81/6454	0.0864198	1.72146	1.50212	0.110953	0.564413	0.497638	109418537/109413098/109401047/109431859/109419754/109401683/109405894	7
Cellular Processes	Cell growth and death	aalb04215	Apoptosis - multiple species - Aedes albopictus (Asian tiger mosquito)	4/324	42/6454	0.0952381	1.89712	1.34091	0.157914	0.76983	0.678753	109411467/109429983/109427949/109412040	4
Genetic Information Processing	Translation	aalb00970	Aminoacyl-tRNA biosynthesis - Aedes albopictus (Asian tiger mosquito)	6/324	75/6454	0.08	1.59358	1.18866	0.17348	0.811888	0.715835	109410392/109426806/109402499/109402598/109415473/109397852	6
Metabolism	Glycan biosynthesis and metabolism	aalb00510	N-Glycan biosynthesis - Aedes albopictus (Asian tiger mosquito)	5/324	60/6454	0.0833333	1.65998	1.18071	0.181559	0.817015	0.720355	109407648/115267137/109428360/109416254/115261429	5
Metabolism	Lipid metabolism	aalb00071	Fatty acid degradation - Aedes albopictus (Asian tiger mosquito)	5/324	61/6454	0.0819672	1.63277	1.14151	0.190262	0.824468	0.726926	109400327/109402501/109431576/109405647/109422205	5
Metabolism	Lipid metabolism	aalb00561	Glycerolipid metabolism - Aedes albopictus (Asian tiger mosquito)	6/324	79/6454	0.0759494	1.51289	1.05444	0.204301	0.853685	0.752687	109410794/109427263/115266598/109419687/109427882/109428657	6
		aalb04382	Cornified envelope formation - Aedes albopictus (Asian tiger mosquito)	5/324	64/6454	0.078125	1.55623	1.02806	0.217215	0.869392	0.766536	109400400/115253661/109398749/115262731/109430163	5
Genetic Information Processing	Replication and repair	aalb03450	Non-homologous end-joining - Aedes albopictus (Asian tiger mosquito)	2/324	18/6454	0.111111	2.21331	1.18501	0.227757	0.869392	0.766536	115261480/109414084	2
Metabolism	Glycan biosynthesis and metabolism	aalb00513	Various types of N-glycan biosynthesis - Aedes albopictus (Asian tiger mosquito)	4/324	49/6454	0.0816327	1.6261	1.01136	0.230352	0.869392	0.766536	109426798/109407648/109428360/115261429	4
