# Supplementary material for: Genomic and Transcriptomic Characterization of Umatilla Virus Isolated and Identified from Mosquitoes in Ningxia, China
Source: Microorganisms. 2025 Nov 28;13(12):2717. doi: 10.3390/microorganisms13122717 (PMC12735465; doi:10.3390/microorganisms13122717)
Supplement: Supplementary file 1 [file microorganisms-13-02717-s001.zip › Supplementary Materials/Table S8. KEGG pathway enrichment analysis of downregulated genes in Aedes albopictus.xlsx]

## Sheet: Sheet 1
category	subcategory	ID	Description	GeneRatio	BgRatio	RichFactor	FoldEnrichment	zScore	pvalue	p.adjust	qvalue	geneID	Count
Metabolism	Energy metabolism	aalb00190	Oxidative phosphorylation - Aedes albopictus (Asian tiger mosquito)	65/472	177/6454	0.367232	5.02143	15.2377	2.85941e-30	3.57426e-28	3.2206e-28	109428775/109420692/109404395/109420827/115261809/109404613/109404801/109404966/109421664/109413483/115262587/109397131/109405382/109422005/109430213/109422035/109413902/109414398/109422594/109406369/109398231/109406496/115263987/109406732/109423293/109406928/109431782/115256419/109423800/109399253/109423962/109399426/109416331/115257348/109432862/109400116/109416816/109416865/109400800/109409421…	65
Genetic Information Processing	Transcription	aalb03040	Spliceosome - Aedes albopictus (Asian tiger mosquito)	37/472	367/6454	0.100817	1.37855	2.09741	0.0268869	0.210054	0.18927	109404483/109412875/109421160/109413090/109404924/109404947/109421564/115254407/109413527/115270834/109429944/115262689/115262836/115262844/109430574/115263730/115264048/109398804/109423949/109415838/115265269/109399958/109424554/109416489/115257589/109433176/115265898/109417113/109417287/109425568/109417799/109401653/109418266/109410099/109426519/115260811/109403735	37
Metabolism	Global and overview maps	aalb01200	Carbon metabolism - Aedes albopictus (Asian tiger mosquito)	30/472	165/6454	0.181818	2.48613	5.43172	2.33774e-06	0.000146109	0.000131652	109413070/109404988/109413713/109405631/109430715/109430890/109406496/109431241/115264135/109423293/109423532/109398975/109431948/109407766/109399621/109416303/109433355/109425340/109417152/109417375/109401160/109401397/109417788/109426322/109401913/109402150/109426815/109402267/109411704/109428133	30
Genetic Information Processing	Folding, sorting and degradation	aalb04141	Protein processing in endoplasmic reticulum - Aedes albopictus (Asian tiger mosquito)	29/472	282/6454	0.102837	1.40616	1.95903	0.0374072	0.259772	0.234068	109412455/109420973/109429440/109397524/109430450/109398402/109431514/109423323/109423388/115264688/109415611/109424111/109415956/109432360/109399798/109400102/109621324/109621585/109621801/109425452/115258266/109425568/115266711/109426026/109418082/109401774/109402582/109402894/109420082	29
Cellular Processes	Transport and catabolism	aalb04145	Phagosome - Aedes albopictus (Asian tiger mosquito)	21/472	135/6454	0.155556	2.12702	3.7171	0.000724997	0.0151041	0.0136096	115253654/109404801/109422005/109430213/109397524/109422250/109422254/109422743/109406369/109406732/109431782/115256419/115264688/109415611/109621324/109409303/115266629/109409852/109410442/109402894/109419385	21
Metabolism	Global and overview maps	aalb01240	Biosynthesis of cofactors - Aedes albopictus (Asian tiger mosquito)	21/472	211/6454	0.0995261	1.36089	1.4971	0.0904231	0.513767	0.462931	109429036/109412873/109404972/109421591/109414024/109406142/109406242/109431185/115264539/109423816/109408005/109432862/109417375/109622266/109622501/109409745/109426253/109426506/109418670/109419076/109428364	21
Metabolism	Global and overview maps	aalb01230	Biosynthesis of amino acids - Aedes albopictus (Asian tiger mosquito)	17/472	86/6454	0.197674	2.70295	4.46557	0.000129002	0.0040313	0.00363241	109413070/109405345/109413713/109431241/109423532/109431948/109407766/109433355/109425340/109417152/109401397/109417788/115267077/109426506/109410717/109427781/109428133	17
Metabolism	Carbohydrate metabolism	aalb00020	Citrate cycle (TCA cycle) - Aedes albopictus (Asian tiger mosquito)	14/472	52/6454	0.269231	3.68139	5.45296	1.3738e-05	0.000572418	0.000515778	109404988/109405631/109406496/109431241/109423293/109398975/109415500/109407766/109401397/109426322/109401913/109402150/109411704/109428133	14
Metabolism	Global and overview maps	aalb01232	Nucleotide metabolism - Aedes albopictus (Asian tiger mosquito)	14/472	86/6454	0.162791	2.22596	3.21478	0.00353207	0.0488949	0.0440569	109420799/109412873/109429382/109421591/109414024/109399514/109408005/109416315/115258025/109425815/109409745/109427558/115268931/109428364	14
Metabolism	Xenobiotics biodegradation and metabolism	aalb00983	Drug metabolism - other enzymes - Aedes albopictus (Asian tiger mosquito)	14/472	138/6454	0.101449	1.38719	1.29143	0.131605	0.609181	0.548904	109420799/109429036/115253692/109412993/109429382/109421591/109399514/109424108/109408005/109424792/109622501/109426253/109410292/115268931	14
Cellular Processes	Transport and catabolism	aalb04146	Peroxisome - Aedes albopictus (Asian tiger mosquito)	14/472	165/6454	0.0848485	1.1602	0.585503	0.320223	0.833915	0.751401	109422303/109430890/109431241/115264135/109423501/109415663/109407766/109424531/109416625/109408915/115260213/109427697/109428196/109428708	14
Genetic Information Processing	Replication and repair	aalb03030	DNA replication - Aedes albopictus (Asian tiger mosquito)	13/472	64/6454	0.203125	2.77748	4.01395	0.000601697	0.0150424	0.013554	109405758/109430667/109430676/109398867/109431639/109398914/109621636/109621711/109418576/109427955/109420077/109428276/109404030	13
Metabolism	Nucleotide metabolism	aalb00230	Purine metabolism - Aedes albopictus (Asian tiger mosquito)	13/472	152/6454	0.0855263	1.16946	0.593865	0.318937	0.833915	0.751401	109420799/109412649/109412873/109421591/109414024/109399514/109408005/109425815/109409745/109401765/115268931/109428364/109428441	13
Metabolism	Carbohydrate metabolism	aalb00010	Glycolysis / Gluconeogenesis - Aedes albopictus (Asian tiger mosquito)	12/472	61/6454	0.196721	2.68991	3.72482	0.00130346	0.023276	0.0209729	109420807/109404972/109404988/109413713/109423532/109415500/109431948/109423816/109433355/109425340/109401160/109402150	12
Metabolism	Carbohydrate metabolism	aalb00620	Pyruvate metabolism - Aedes albopictus (Asian tiger mosquito)	12/472	63/6454	0.190476	2.60452	3.59467	0.00174682	0.027294	0.0245934	109420807/109404972/109404988/109405631/109423532/109415500/109423816/109425687/109426322/109402150/109427331/109411704	12
Environmental Information Processing	Signal transduction	aalb04068	FoxO signaling pathway - Aedes albopictus (Asian tiger mosquito)	12/472	109/6454	0.110092	1.50536	1.49462	0.0997826	0.542297	0.488638	115261561/109404489/115261964/115270215/115254166/109405526/109430890/109423610/109415500/109400097/115260213/109411487	12
Metabolism	Metabolism of other amino acids	aalb00480	Glutathione metabolism - Aedes albopictus (Asian tiger mosquito)	12/472	130/6454	0.0923077	1.26219	0.848245	0.240831	0.747526	0.67356	109428785/109420799/115253692/109412993/109405475/109431241/109399514/109407766/109416303/109424792/109401784/109410292	12
Genetic Information Processing	Folding, sorting and degradation	aalb03018	RNA degradation - Aedes albopictus (Asian tiger mosquito)	10/472	81/6454	0.123457	1.68811	1.75049	0.0698087	0.436304	0.393133	109405086/109413527/109430574/109431403/109407505/115265269/109433176/109418266/109418671/109403717	10
Metabolism	Amino acid metabolism	aalb00270	Cysteine and methionine metabolism - Aedes albopictus (Asian tiger mosquito)	9/472	44/6454	0.204545	2.7969	3.35931	0.00391159	0.0488949	0.0440569	109428785/109420807/109430608/109426322/109426506/109402076/109410793/109419602/109411704	9
Metabolism	Global and overview maps	aalb01210	2-Oxocarboxylic acid metabolism - Aedes albopictus (Asian tiger mosquito)	9/472	49/6454	0.183673	2.5115	2.98315	0.00819001	0.0930683	0.0838594	109404988/109405345/109431241/115264135/109398975/109407766/109401397/109402150/109428133	9
Metabolism	Nucleotide metabolism	aalb00240	Pyrimidine metabolism - Aedes albopictus (Asian tiger mosquito)	9/472	51/6454	0.176471	2.41301	2.84556	0.0106542	0.106698	0.0961408	109420799/109429382/109421591/109399514/109424108/109408005/109416315/115258025/109427558	9
Genetic Information Processing	Replication and repair	aalb03420	Nucleotide excision repair - Aedes albopictus (Asian tiger mosquito)	9/472	88/6454	0.102273	1.39845	1.05709	0.192394	0.668035	0.601935	109430676/109414429/109431639/109423678/109407750/109408825/109427955/109420077/109412048	9
Genetic Information Processing	Folding, sorting and degradation	aalb03060	Protein export - Aedes albopictus (Asian tiger mosquito)	8/472	43/6454	0.186047	2.54395	2.85321	0.0114799	0.106698	0.0961408	109397524/109430323/115264688/109417128/109622566/109623070/109402894/109419587	8
Genetic Information Processing	Transcription	aalb03020	RNA polymerase - Aedes albopictus (Asian tiger mosquito)	8/472	49/6454	0.163265	2.23245	2.4324	0.0243537	0.202947	0.182866	115261525/109414429/109423678/115256527/109407750/109621453/109408825/109412048	8
Metabolism	Carbohydrate metabolism	aalb00040	Pentose and glucuronate interconversions - Aedes albopictus (Asian tiger mosquito)	8/472	72/6454	0.111111	1.5193	1.24462	0.153642	0.619525	0.558225	109429036/109406142/109407627/109407632/109622501/109425953/109417788/109426253	8
Metabolism	Carbohydrate metabolism	aalb00030	Pentose phosphate pathway - Aedes albopictus (Asian tiger mosquito)	7/472	35/6454	0.2	2.73475	2.89045	0.0119502	0.106698	0.0961408	109413070/109416303/109433355/109417152/109417375/109401160/109417788	7
Metabolism	Carbohydrate metabolism	aalb00630	Glyoxylate and dicarboxylate metabolism - Aedes albopictus (Asian tiger mosquito)	7/472	50/6454	0.14	1.91432	1.823	0.069628	0.436304	0.393133	109430890/115264135/109399621/115267077/109426322/109427781/109411704	7
Metabolism	Glycan biosynthesis and metabolism	aalb00510	N-Glycan biosynthesis - Aedes albopictus (Asian tiger mosquito)	7/472	60/6454	0.116667	1.59527	1.30116	0.146204	0.609181	0.548904	109430195/109423323/109424111/109408289/109621801/109402582/109420082	7
Metabolism	Carbohydrate metabolism	aalb00051	Fructose and mannose metabolism - Aedes albopictus (Asian tiger mosquito)	6/472	42/6454	0.142857	1.95339	1.74111	0.0828319	0.493047	0.444261	109407627/109407632/109433355/109425340/109425953/109403338	6
Metabolism	Metabolism of cofactors and vitamins	aalb00670	One carbon pool by folate - Aedes albopictus (Asian tiger mosquito)	6/472	45/6454	0.133333	1.82316	1.55642	0.107412	0.559439	0.504084	115270355/115258025/109622266/109426506/109402076/109418971	6
Metabolism	Glycan biosynthesis and metabolism	aalb00513	Various types of N-glycan biosynthesis - Aedes albopictus (Asian tiger mosquito)	6/472	49/6454	0.122449	1.67433	1.33089	0.145313	0.609181	0.548904	109430195/109423323/109424111/109621801/109402582/109420082	6
Metabolism	Metabolism of cofactors and vitamins	aalb00790	Folate biosynthesis - Aedes albopictus (Asian tiger mosquito)	6/472	49/6454	0.122449	1.67433	1.33089	0.145313	0.609181	0.548904	109422943/109407627/109407632/109622266/109425953/109419076	6
Metabolism	Metabolism of other amino acids	aalb00410	beta-Alanine metabolism - Aedes albopictus (Asian tiger mosquito)	6/472	51/6454	0.117647	1.60867	1.22576	0.166267	0.6298	0.567483	109404972/109423816/109424108/109426815/109402267/109403281	6
Metabolism	Amino acid metabolism	aalb00250	Alanine, aspartate and glutamate metabolism - Aedes albopictus (Asian tiger mosquito)	6/472	55/6454	0.109091	1.49168	1.02858	0.211622	0.714938	0.644197	109412873/109430715/115264135/115267077/109410717/109427781	6
Metabolism	Carbohydrate metabolism	aalb00053	Ascorbate and aldarate metabolism - Aedes albopictus (Asian tiger mosquito)	6/472	56/6454	0.107143	1.46504	0.981732	0.223585	0.735478	0.662704	109429036/109404972/109423816/109417375/109622501/109426253	6
Genetic Information Processing	Folding, sorting and degradation	aalb03050	Proteasome - Aedes albopictus (Asian tiger mosquito)	6/472	60/6454	0.1	1.36737	0.803018	0.273425	0.813764	0.733244	109430680/109431390/109424033/115257979/109401278/109426925	6
Metabolism	Lipid metabolism	aalb00071	Fatty acid degradation - Aedes albopictus (Asian tiger mosquito)	6/472	61/6454	0.0983607	1.34496	0.760337	0.286292	0.832244	0.749896	109404943/109404972/109407248/109423816/109402267/109428708	6
Metabolism	Metabolism of cofactors and vitamins	aalb00860	Porphyrin metabolism - Aedes albopictus (Asian tiger mosquito)	6/472	66/6454	0.0909091	1.24307	0.557497	0.352183	0.89066	0.802532	109429036/109405306/109414568/109432862/109622501/109426253	6
Metabolism	Metabolism of cofactors and vitamins	aalb00770	Pantothenate and CoA biosynthesis - Aedes albopictus (Asian tiger mosquito)	5/472	25/6454	0.2	2.73475	2.44097	0.0321029	0.236051	0.212694	109404972/109406242/109423816/109424108/109403281	5
Metabolism	Amino acid metabolism	aalb00380	Tryptophan metabolism - Aedes albopictus (Asian tiger mosquito)	5/472	40/6454	0.125	1.70922	1.26378	0.164878	0.6298	0.567483	109404972/109430890/109398975/109423816/109402267	5
Metabolism	Carbohydrate metabolism	aalb00500	Starch and sucrose metabolism - Aedes albopictus (Asian tiger mosquito)	5/472	46/6454	0.108696	1.48627	0.929669	0.244046	0.747526	0.67356	109429543/109406142/109433307/109401160/109401260	5
Metabolism	Amino acid metabolism	aalb00220	Arginine biosynthesis - Aedes albopictus (Asian tiger mosquito)	4/472	31/6454	0.129032	1.76435	1.19821	0.187783	0.668035	0.601935	109405345/109430715/115267077/109427781	4
Environmental Information Processing	Signaling molecules and interaction	aalb04512	ECM-receptor interaction - Aedes albopictus (Asian tiger mosquito)	4/472	31/6454	0.129032	1.76435	1.19821	0.187783	0.668035	0.601935	115253661/115255343/109423873/115265366	4
		aalb04981	Folate transport and metabolism - Aedes albopictus (Asian tiger mosquito)	4/472	39/6454	0.102564	1.40243	0.708039	0.318147	0.833915	0.751401	115270355/115258025/109622266/109418971	4
Metabolism	Amino acid metabolism	aalb00340	Histidine metabolism - Aedes albopictus (Asian tiger mosquito)	3/472	17/6454	0.176471	2.41301	1.63854	0.123114	0.609181	0.548904	109404972/109423816/109416703	3
Genetic Information Processing	Replication and repair	aalb03450	Non-homologous end-joining - Aedes albopictus (Asian tiger mosquito)	3/472	18/6454	0.166667	2.27895	1.5262	0.140137	0.609181	0.548904	109404901/109398914/115256592	3
Metabolism	Metabolism of cofactors and vitamins	aalb00785	Lipoic acid metabolism - Aedes albopictus (Asian tiger mosquito)	3/472	27/6454	0.111111	1.5193	0.759499	0.31599	0.833915	0.751401	109404988/109398975/109402150	3
Metabolism	Energy metabolism	aalb00910	Nitrogen metabolism - Aedes albopictus (Asian tiger mosquito)	3/472	27/6454	0.111111	1.5193	0.759499	0.31599	0.833915	0.751401	109430715/115267077/109427781	3
Metabolism	Metabolism of other amino acids	aalb00450	Selenocompound metabolism - Aedes albopictus (Asian tiger mosquito)	2/472	13/6454	0.153846	2.10365	1.11881	0.245189	0.747526	0.67356	109622601/109401765	2
Metabolism	Metabolism of cofactors and vitamins	aalb00740	Riboflavin metabolism - Aedes albopictus (Asian tiger mosquito)	2/472	17/6454	0.117647	1.60867	0.705823	0.356264	0.89066	0.802532	115254318/109405306	2

## Sheet: Sheet1
Description	GeneRatio	BgRatio	RichFactor	FoldEnrichment	zScore	pvalue	p.adjust	qvalue	geneID	Count
Oxidative phosphorylation	65/472	177/6454	0.367232	5.02143	15.2377	2.85941e-30	3.57426e-28	3.2206e-28	109428775/109420692/109404395/109420827/115261809/109404613/109404801/109404966/109421664/109413483/115262587/109397131/109405382/109422005/109430213/109422035/109413902/109414398/109422594/109406369/109398231/109406496/115263987/109406732/109423293/109406928/109431782/115256419/109423800/109399253/109423962/109399426/109416331/115257348/109432862/109400116/109416816/109416865/109400800/109409421…	65
Spliceosome	37/472	367/6454	0.100817	1.37855	2.09741	0.0268869	0.210054	0.18927	109404483/109412875/109421160/109413090/109404924/109404947/109421564/115254407/109413527/115270834/109429944/115262689/115262836/115262844/109430574/115263730/115264048/109398804/109423949/109415838/115265269/109399958/109424554/109416489/115257589/109433176/115265898/109417113/109417287/109425568/109417799/109401653/109418266/109410099/109426519/115260811/109403735	37
Carbon metabolism	30/472	165/6454	0.181818	2.48613	5.43172	2.33774e-06	0.000146109	0.000131652	109413070/109404988/109413713/109405631/109430715/109430890/109406496/109431241/115264135/109423293/109423532/109398975/109431948/109407766/109399621/109416303/109433355/109425340/109417152/109417375/109401160/109401397/109417788/109426322/109401913/109402150/109426815/109402267/109411704/109428133	30
Protein processing in endoplasmic reticulum	29/472	282/6454	0.102837	1.40616	1.95903	0.0374072	0.259772	0.234068	109412455/109420973/109429440/109397524/109430450/109398402/109431514/109423323/109423388/115264688/109415611/109424111/109415956/109432360/109399798/109400102/109621324/109621585/109621801/109425452/115258266/109425568/115266711/109426026/109418082/109401774/109402582/109402894/109420082	29
Phagosome	21/472	135/6454	0.155556	2.12702	3.7171	0.000724997	0.0151041	0.0136096	115253654/109404801/109422005/109430213/109397524/109422250/109422254/109422743/109406369/109406732/109431782/115256419/115264688/109415611/109621324/109409303/115266629/109409852/109410442/109402894/109419385	21
Biosynthesis of cofactors	21/472	211/6454	0.0995261	1.36089	1.4971	0.0904231	0.513767	0.462931	109429036/109412873/109404972/109421591/109414024/109406142/109406242/109431185/115264539/109423816/109408005/109432862/109417375/109622266/109622501/109409745/109426253/109426506/109418670/109419076/109428364	21
Biosynthesis of amino acids	17/472	86/6454	0.197674	2.70295	4.46557	0.000129002	0.0040313	0.00363241	109413070/109405345/109413713/109431241/109423532/109431948/109407766/109433355/109425340/109417152/109401397/109417788/115267077/109426506/109410717/109427781/109428133	17
Citrate cycle (TCA cycle)	14/472	52/6454	0.269231	3.68139	5.45296	1.3738e-05	0.000572418	0.000515778	109404988/109405631/109406496/109431241/109423293/109398975/109415500/109407766/109401397/109426322/109401913/109402150/109411704/109428133	14
Nucleotide metabolism	14/472	86/6454	0.162791	2.22596	3.21478	0.00353207	0.0488949	0.0440569	109420799/109412873/109429382/109421591/109414024/109399514/109408005/109416315/115258025/109425815/109409745/109427558/115268931/109428364	14
Drug metabolism - other enzymes	14/472	138/6454	0.101449	1.38719	1.29143	0.131605	0.609181	0.548904	109420799/109429036/115253692/109412993/109429382/109421591/109399514/109424108/109408005/109424792/109622501/109426253/109410292/115268931	14
Peroxisome	14/472	165/6454	0.0848485	1.1602	0.585503	0.320223	0.833915	0.751401	109422303/109430890/109431241/115264135/109423501/109415663/109407766/109424531/109416625/109408915/115260213/109427697/109428196/109428708	14
DNA replication	13/472	64/6454	0.203125	2.77748	4.01395	0.000601697	0.0150424	0.013554	109405758/109430667/109430676/109398867/109431639/109398914/109621636/109621711/109418576/109427955/109420077/109428276/109404030	13
Purine metabolism	13/472	152/6454	0.0855263	1.16946	0.593865	0.318937	0.833915	0.751401	109420799/109412649/109412873/109421591/109414024/109399514/109408005/109425815/109409745/109401765/115268931/109428364/109428441	13
Glycolysis / Gluconeogenesis	12/472	61/6454	0.196721	2.68991	3.72482	0.00130346	0.023276	0.0209729	109420807/109404972/109404988/109413713/109423532/109415500/109431948/109423816/109433355/109425340/109401160/109402150	12
Pyruvate metabolism	12/472	63/6454	0.190476	2.60452	3.59467	0.00174682	0.027294	0.0245934	109420807/109404972/109404988/109405631/109423532/109415500/109423816/109425687/109426322/109402150/109427331/109411704	12
FoxO signaling pathway	12/472	109/6454	0.110092	1.50536	1.49462	0.0997826	0.542297	0.488638	115261561/109404489/115261964/115270215/115254166/109405526/109430890/109423610/109415500/109400097/115260213/109411487	12
Glutathione metabolism	12/472	130/6454	0.0923077	1.26219	0.848245	0.240831	0.747526	0.67356	109428785/109420799/115253692/109412993/109405475/109431241/109399514/109407766/109416303/109424792/109401784/109410292	12
RNA degradation	10/472	81/6454	0.123457	1.68811	1.75049	0.0698087	0.436304	0.393133	109405086/109413527/109430574/109431403/109407505/115265269/109433176/109418266/109418671/109403717	10
Cysteine and methionine metabolism	9/472	44/6454	0.204545	2.7969	3.35931	0.00391159	0.0488949	0.0440569	109428785/109420807/109430608/109426322/109426506/109402076/109410793/109419602/109411704	9
2-Oxocarboxylic acid metabolism	9/472	49/6454	0.183673	2.5115	2.98315	0.00819001	0.0930683	0.0838594	109404988/109405345/109431241/115264135/109398975/109407766/109401397/109402150/109428133	9
Pyrimidine metabolism	9/472	51/6454	0.176471	2.41301	2.84556	0.0106542	0.106698	0.0961408	109420799/109429382/109421591/109399514/109424108/109408005/109416315/115258025/109427558	9
Nucleotide excision repair	9/472	88/6454	0.102273	1.39845	1.05709	0.192394	0.668035	0.601935	109430676/109414429/109431639/109423678/109407750/109408825/109427955/109420077/109412048	9
Protein export	8/472	43/6454	0.186047	2.54395	2.85321	0.0114799	0.106698	0.0961408	109397524/109430323/115264688/109417128/109622566/109623070/109402894/109419587	8
RNA polymerase	8/472	49/6454	0.163265	2.23245	2.4324	0.0243537	0.202947	0.182866	115261525/109414429/109423678/115256527/109407750/109621453/109408825/109412048	8
Pentose and glucuronate interconversions	8/472	72/6454	0.111111	1.5193	1.24462	0.153642	0.619525	0.558225	109429036/109406142/109407627/109407632/109622501/109425953/109417788/109426253	8
Pentose phosphate pathway	7/472	35/6454	0.2	2.73475	2.89045	0.0119502	0.106698	0.0961408	109413070/109416303/109433355/109417152/109417375/109401160/109417788	7
Glyoxylate and dicarboxylate metabolism	7/472	50/6454	0.14	1.91432	1.823	0.069628	0.436304	0.393133	109430890/115264135/109399621/115267077/109426322/109427781/109411704	7
N-Glycan biosynthesis	7/472	60/6454	0.116667	1.59527	1.30116	0.146204	0.609181	0.548904	109430195/109423323/109424111/109408289/109621801/109402582/109420082	7
Fructose and mannose metabolism	6/472	42/6454	0.142857	1.95339	1.74111	0.0828319	0.493047	0.444261	109407627/109407632/109433355/109425340/109425953/109403338	6
One carbon pool by folate	6/472	45/6454	0.133333	1.82316	1.55642	0.107412	0.559439	0.504084	115270355/115258025/109622266/109426506/109402076/109418971	6
Various types of N-glycan biosynthesis	6/472	49/6454	0.122449	1.67433	1.33089	0.145313	0.609181	0.548904	109430195/109423323/109424111/109621801/109402582/109420082	6
Folate biosynthesis	6/472	49/6454	0.122449	1.67433	1.33089	0.145313	0.609181	0.548904	109422943/109407627/109407632/109622266/109425953/109419076	6
beta-Alanine metabolism	6/472	51/6454	0.117647	1.60867	1.22576	0.166267	0.6298	0.567483	109404972/109423816/109424108/109426815/109402267/109403281	6
Alanine, aspartate and glutamate metabolism	6/472	55/6454	0.109091	1.49168	1.02858	0.211622	0.714938	0.644197	109412873/109430715/115264135/115267077/109410717/109427781	6
Ascorbate and aldarate metabolism	6/472	56/6454	0.107143	1.46504	0.981732	0.223585	0.735478	0.662704	109429036/109404972/109423816/109417375/109622501/109426253	6
Proteasome	6/472	60/6454	0.1	1.36737	0.803018	0.273425	0.813764	0.733244	109430680/109431390/109424033/115257979/109401278/109426925	6
Fatty acid degradation	6/472	61/6454	0.0983607	1.34496	0.760337	0.286292	0.832244	0.749896	109404943/109404972/109407248/109423816/109402267/109428708	6
Porphyrin metabolism	6/472	66/6454	0.0909091	1.24307	0.557497	0.352183	0.89066	0.802532	109429036/109405306/109414568/109432862/109622501/109426253	6
Pantothenate and CoA biosynthesis	5/472	25/6454	0.2	2.73475	2.44097	0.0321029	0.236051	0.212694	109404972/109406242/109423816/109424108/109403281	5
Tryptophan metabolism	5/472	40/6454	0.125	1.70922	1.26378	0.164878	0.6298	0.567483	109404972/109430890/109398975/109423816/109402267	5
Starch and sucrose metabolism	5/472	46/6454	0.108696	1.48627	0.929669	0.244046	0.747526	0.67356	109429543/109406142/109433307/109401160/109401260	5
Arginine biosynthesis	4/472	31/6454	0.129032	1.76435	1.19821	0.187783	0.668035	0.601935	109405345/109430715/115267077/109427781	4
ECM-receptor interaction	4/472	31/6454	0.129032	1.76435	1.19821	0.187783	0.668035	0.601935	115253661/115255343/109423873/115265366	4
Folate transport and metabolism	4/472	39/6454	0.102564	1.40243	0.708039	0.318147	0.833915	0.751401	115270355/115258025/109622266/109418971	4
Histidine metabolism	3/472	17/6454	0.176471	2.41301	1.63854	0.123114	0.609181	0.548904	109404972/109423816/109416703	3
Non-homologous end-joining	3/472	18/6454	0.166667	2.27895	1.5262	0.140137	0.609181	0.548904	109404901/109398914/115256592	3
Lipoic acid metabolism	3/472	27/6454	0.111111	1.5193	0.759499	0.31599	0.833915	0.751401	109404988/109398975/109402150	3
Nitrogen metabolism	3/472	27/6454	0.111111	1.5193	0.759499	0.31599	0.833915	0.751401	109430715/115267077/109427781	3
Selenocompound metabolism	2/472	13/6454	0.153846	2.10365	1.11881	0.245189	0.747526	0.67356	109622601/109401765	2
Riboflavin metabolism	2/472	17/6454	0.117647	1.60867	0.705823	0.356264	0.89066	0.802532	115254318/109405306	2
